# Supplementary material for: Evolution of the Bovine TLR Gene Family and Member Associations with Mycobacterium avium Subspecies paratuberculosis Infection
Source: PLoS One. 2011 Nov 30;6(11):e27744. doi: 10.1371/journal.pone.0027744 (PMC3227585; doi:10.1371/journal.pone.0027744)
Supplement: Table S5 — Barcoded Primers (XLSX). (XLSX) [file pone.0027744.s006.xlsx]

## Sheet: Sheet1
Table S5	TAG	All Primers 5 ' to 3 ' (MIDs are lowercase) First four 5 ' bases phosphorothioate bonded
Genes		Primers F	Primers R	Amplicon Size (excluding MIDs)
TLR2_1	MID2	acgctcgacaTCCTGCTCCATATTCCTACG	acgctcgacaTGACTGTGTTTGACATCATGG	816
TLR2_2	MID2	acgctcgacaCTCATTCATTTATGGCTGGC	acgctcgacaGACCTGAACCAGGAGGATG	668
TLR2_3	MID2	acgctcgacaAGATCACCTATGTCGGCAAC	acgctcgacaCATGGGTACAGTCATCAAACTC	681
TLR2_4	MID2	acgctcgacaAGCATCCATCAGTGAAATGAG	acgctcgacaGGTAAGAAGGAGGCATCTGG	774
TLR2_5	MID2	acgctcgacaAGTTTAACCCAGTGCCTTCC	acgctcgacaTGGAGTCAATGATGTTGTCG	730
TLR2_6	MID2	acgctcgacaCCTACTGGGTGGAGAACCTC	acgctcgacaACCACCAGACCAAGACTGAC	436
TLR6_1	MID6	atatcgcgagATTGAGAGTAATCAGCCAAT	atatcgcgagGTAAGGTTGGTCCTCCAGTG	876
TLR6_2	MID6	atatcgcgagACTACCCATTGCTCACTTGC	atatcgcgagCTATACTCCCAACCCAAGAGC	805
TLR6_3	MID6	atatcgcgagGACACACGCTTTATACACATGC	atatcgcgagCACTGACACACCATCCTGAG	845
TLR6_4	MID6	atatcgcgagGCCAAGTATCCAGTGACGTG	atatcgcgagAATGGTGTTCTGTGGAATGG	604
TLR3_05	MID3	agacgcactcGTCGCCATTTCCTTCTCC	agacgcactcCCACAAACTCTCCCCTTCC	701
TLR3_06	MID3	agacgcactcATTGGAGGCAGGTTCTTCAC	agacgcactcATCTCATTGTGTTGGAGGTTC	598
TLR3_07	MID3	agacgcactcGTCAAAGTCTCCCTTGGTTG	agacgcactcGCTGACAAGAAAAAGGTGGT	669
TLR3_08	MID3	agacgcactcGGGATGAAAAAGTGTCGAGT	agacgcactcGTCTGTGCTTTGGGATGTTT	629
TLR3_09	MID3	agacgcactcTCAAAAGTAGCACGAAATGG	agacgcactcAGTCTTGGCATCAAAAATGG	528
TLR3_10	MID3	agacgcactcTGCTATTTTGCTGTCCAGTT	agacgcactcGGACCCTCCACTTCTTTTTG	527
TLR3_11	MID3	agacgcactcCCTTCACACATACTGCTTTGG	agacgcactcTCCCGATACTCTTCTTCTTGG	597
TLR3_12	MID3	agacgcactcCCTATAACGGAGTAAACCTAACCT	agacgcactcCTGTGTAAAACCACGATAAGCA	612
TLR3_13	MID3	agacgcactcAGTTTCAGGTGATTAGCAAAGG	agacgcactcCTCAATCTTTCCCAGCATCA	577
TLR3_14	MID3	agacgcactcCTGTGCTGTATTGCTTCTCTG	agacgcactcGTTTCCATCTGTCTTCTGCTCT	636
TLR3_15	MID3	agacgcactcTTCCTTCTCTCCTGCCTTCT	agacgcactcCACTACTCAGCACCCACATC	641
TLR3_16	MID3	agacgcactcGTCTGGGAGATCAGGGAAG	agacgcactcCCACTGAAAGGAAAAATCGT	701
TLR3_17	MID3	agacgcactcGCTCTTTTTATGGGCTTTCC	agacgcactcCCTTCAGCAACTCGTCATTT	635
TLR3_18	MID3	agacgcactcCCTGAAAAATGTGGACTGC	agacgcactcGTATTGGGGCGGAGTGTT	577
TLR3_19	MID3	agacgcactcCCACACCAACATCTCTGAAC	agacgcactcAAACTGGACACAGCCAAATC	590
TLR3_20	MID3	agacgcactcCAAAAGGTAGGTGAACACTATGAC	agacgcactcATATGGGACGGGCAGTTT	518
TLR3_21	MID3	agacgcactcGTAGCCATTCCCTTCTCCA	agacgcactcCAGCCCAACACTCTAAAATC	545
TLR3_22	MID3	agacgcactcACCTGGGTTTTAGTGACAAG	agacgcactcGCCTGAAATAGGGAGACATA	509
TLR3_23	MID3	agacgcactcGTCCAGAAATTCAGCACATT	agacgcactcAGGTGTACGTTTTACCCTTTCA	437
TLR7_01	MID7	cgtgtctctaCCCAATGTGTAGGGAAAATG	cgtgtctctaCACAGGGCAGAGTTTTAGGA	715
TLR7_02	MID7	cgtgtctctaTTTCAGGTGTTTCCAATGTG	cgtgtctctaGGATCAATCTGTAGGGGAGAA	851
TLR7_03	MID7	cgtgtctctaGAAATTGCCCTCGTTGTT	cgtgtctctaAGCCGATTGTTAGAGAAGTCC	892
TLR7_04	MID7	cgtgtctctaCAGGAAATAGCATTAGCCAGA	cgtgtctctaTAACCCACCAGACAAACCAC	822
TLR7_05	MID7	cgtgtctctaCCAGAAAACGTCCTCAACAA	cgtgtctctaAGTCACATTCGGCAAAGAAG	871
TLR7_06	MID7	cgtgtctctaAACAAACCCACAGGCTCAC	cgtgtctctaCAGGAGAGAAAGAGCAAGGA	669
TLR8_01	MID8	ctcgcgtgtcGCGTTTCCTTGAGTTATGCT	ctcgcgtgtcCTTCCGTCACATCTTTGTCC	583
TLR8_02	MID8	ctcgcgtgtcGCAGAATGTAATGGTCGTCG	ctcgcgtgtcCAAGGTACACAGGGAAATGG	659
TLR8_03	MID8	ctcgcgtgtcAGTGGAAACTGCCCGAGA	ctcgcgtgtcGCTTCAGGATGTGACTTTGG	601
TLR8_04	MID8	ctcgcgtgtcCAGAATATCACCCTTGGTCAG	ctcgcgtgtcAGCATTCCACAGAAGGTCAA	592
TLR8_05	MID8	ctcgcgtgtcTAACGCACCGTCTAGGATTT	ctcgcgtgtcTCTCCGAAGTCACAGGTACAG	625
TLR8_06	MID8	ctcgcgtgtcTGTTTTGGAACTAGGGGGTAA	ctcgcgtgtcCTTGCTTTGGTTGATGCTCT	526
TLR8_07	MID8	ctcgcgtgtcCCTGGAAGAGAGTGAGGACA	ctcgcgtgtcGGCTCTGAAGTGGATGCTAA	665
TLR9_01	MID11	tgatacgtctGTTTGTGCTCTGATGGTGCT	tgatacgtctCCCCTTCCTCTTTCTACTCC	413
TLR9_02	MID11	tgatacgtctCTTCACCTCTCCCCAGACTT	tgatacgtctCCGTGTTTCTCTCCATCACT	414
TLR9_03	MID11	tgatacgtctTTCTCACTTCCTCTGATCTCT	tgatacgtctTGCCTAGCTCTTTCATGCTC	565
TLR9_04	MID11	tgatacgtctATTCGTTCTGACCCACAGCA	tgatacgtctTTCTCTCTCCAGTGCCCATC	537
TLR9_05	MID11	tgatacgtctAGATTGCAGGTCTCAGGATG	tgatacgtctACAGGTGGACGAAGTCAGAG	499
TLR9_06	MID11	tgatacgtctCCAGCCTCTCCTTAATCTCC	tgatacgtctCGGAACCAATCTTTCTCTAGTT	718
TLR9_07	MID11	tgatacgtctCCTGACACCTTCAGTCACCT	tgatacgtctGCGGGTAAACATCTCTTGCT	651
TLR9_08	MID11	tgatacgtctCGTCAGCTCAAAGGACTTCA	tgatacgtctAGGGTGTGCAGATGGTTCTC	546
TLR9_09	MID11	tgatacgtctGGGAGACCTCTATCTCTGCTTT	tgatacgtctCGCTCACGTCTAGGATTTTC	428
TLR9_10	MID11	tgatacgtctCCTCCTGGTTCGGTTCCTTA	tgatacgtctCGGTTATAGAAGTGACGGTTG	837
TLR1_01	MID1	acgagtgcgtATGCCTGACATCCTCTCACT	acgagtgcgtAGTTCCAGACTCACTGTGGTG	470
TLR1_02	MID1	acgagtgcgtTCCAGTGTGCAGTCAATCAC	acgagtgcgtAGAACCTTGATCTGAGGAGGT	890
TLR1_03	MID1	acgagtgcgtTGACCCAGGAAATGAAGTCT	acgagtgcgtCCGTGTTAATGTATTTCTGCTG	1195
TLR5_01	MID5	atcagacacgTTTGGGAAACGGAGGATAAG	atcagacacgGCACCTTTGAGGCTGTGA	642
TLR5_02	MID5	atcagacacgGCCTGCTTTTGATACTTTGG	atcagacacgAGGTGTCCGCTATGTTCTCA	661
TLR5_03	MID5	atcagacacgTCCCTTACCTTCCAGCAGA	atcagacacgAAGTTGGGGAAAACATTAGG	563
TLR5_04	MID5	atcagacacgGGCAGATTAGAGGGGAAAGA	atcagacacgCCATCAAAGAAGCAGGAAGA	541
TLR5_05	MID5	atcagacacgTCACTCTCCCTTCTTCTCCA	atcagacacgCAGACACTTGTTCCAGTCCA	687
TLR5_06	MID5	atcagacacgCCTCCAAGGGAAAACACTCT	atcagacacgATTGGCTGTAAGTGGGATGT	700
TLR5_07	MID5	atcagacacgTTTTCTTCCAAGCATTCCTA	atcagacacgAGCCAGAGAGTTTGGGTACA	652
TLR5_08	MID5	atcagacacgGAAACCAGCTCCTCTCTCCT	atcagacacgATCTTTCTGCTGCTCCACAC	592
TLR5_09	MID5	atcagacacgAGACTTTGAATGGGTGCAGA	atcagacacgTGGTAACTGGCGGAAATAAA	541
TLR5_10	MID5	atcagacacgGGAGCAGTTTCCACTTATCG	atcagacacgATTCTCATGCCGGTTTCTTT	764
TLR5_10FixR	MID5		atcagacacgATTCTCATGCTGGCTTCTTT	764
TLR10_01	MID10	tctctatgcgCTGAGGTGAACCAGTGATAAAA	tctctatgcgATCGTCCCAGGATAAGTCAA	813
TLR10_02	MID10	tctctatgcgTGCCCATCTTAAACACAACA	tctctatgcgACCCAAAAACAGAATCAGCA	768
TLR10_03	MID10	tctctatgcgCCAGCAACACATCCCTGA	tctctatgcgAAAGTGGAGGCAGCAGAAG	623
TLR10_04	MID10	tctctatgcgATTGTGGTTGTCATGCTCGT	tctctatgcgAACCTCCAAACCCTTCATTC	655
TLR10_05	MID10	tctctatgcgTTTATTAGACACCAGAGGGACA	tctctatgcgGCGGATTCTTTGTGATTGAG	748
TLR10_06	MID10	tctctatgcgTATTGTTGGCTGCACTGAGA	tctctatgcgAGACGTGTGTTCTGGGAAAG	868
TLR4_1	MID4	agcactgtagCGGGGAGAGACGACACTACA	agcactgtagTGTTTGCAAATGAACCTAACCA	288
TLR4_2	MID4	agcactgtagTCTTTGCTCGTCCCAGTAGC	agcactgtagAAGTGAATGAAAAGGAGACCTCA	384
TLR4_3	MID4	agcactgtagGAAATTGGCATTCAGTGGTC	agcactgtagCCGTCAGTATCAAGGTGGAG	486
TLR4_4	MID4	agcactgtagCTTTGTTTCATCTGCCTTGC	agcactgtagTTGAGTAGGGGCATTTGATG	508
TLR4_5	MID4	agcactgtagGCCTTTTCTGGGCTATCAAG	agcactgtagTATCGTCCCCTGAGAATTTG	541
TLR4_6	MID4	agcactgtagGATCTTTCCTGGAGGGACTG	agcactgtagATCAAGGTAGCGGAGGTTTC	539
TLR4_7	MID4	agcactgtagCTGGATTTTCAGCATTCCAC	agcactgtagTCTGCACACATCATTTGCTC	554
TLR4_8	MID4	agcactgtagGGCCTCTAAGGAGCAAGAAC	agcactgtagTAACCTTACGGCTTTTGTGG	533
TLR4_9	MID4	agcactgtagCTTTCAGCTCTGCCTTCACT	agcactgtagGCGTACCACTGAATCACCA	535
