# Supplementary material for: Evolution of the Bovine TLR Gene Family and Member Associations with Mycobacterium avium Subspecies paratuberculosis Infection
Source: PLoS One. 2011 Nov 30;6(11):e27744. doi: 10.1371/journal.pone.0027744 (PMC3227585; doi:10.1371/journal.pone.0027744)
Supplement: Table S6 — TLR Genotype Data (XLSX). (XLSX) [file pone.0027744.s007.xlsx]

## Sheet: TLR1_PreFormat_PhaseRecompile
549
5
P 42	77	363	603	1521
#4
A	G	G	T	G
A	G	G	C	A
#5
A	G	G	T	G
A	G	G	C	A
#7
A	G	G	T	G
A	G	G	C	A
#8
A	G	G	T	G
A	G	G	T	A
#13
A	G	G	T	G
A	G	G	C	A
#17
A	G	G	T	G
A	G	G	C	A
#21
A	G	G	T	G
A	G	G	T	A
#22
A	G	G	T	A
A	G	G	T	A
#23
A	G	A	T	G
A	G	A	T	G
#26
G	G	G	T	G
A	A	G	T	A
#27
A	G	G	T	A
A	G	G	T	A
#28
A	G	G	T	A
A	G	G	T	A
#29
A	G	G	T	G
A	G	G	C	A
#30
A	G	G	T	A
A	G	G	T	A
#34
A	G	G	T	G
A	G	G	C	A
#35
A	G	G	?	?
A	G	G	?	?
#36
A	G	G	T	A
A	G	G	T	A
#37
A	G	G	C	G
A	G	G	C	G
#39
A	G	G	T	G
A	G	G	C	A
#43
A	G	G	T	G
A	G	G	C	A
#44
A	G	G	T	A
A	G	G	T	A
#45
A	G	G	T	A
A	G	G	T	A
#46
A	G	G	C	G
A	G	G	C	G
#47
A	G	G	T	A
A	G	G	T	A
#53
A	G	G	T	A
A	G	G	T	A
#54
A	G	G	T	A
A	G	G	T	A
#56
A	G	G	T	G
A	G	G	C	A
#58
A	G	G	C	G
A	G	G	C	G
#64
A	G	G	C	G
A	G	G	C	G
#65
A	G	G	T	A
A	G	G	T	A
#66
A	G	G	T	G
A	G	G	C	A
#68
A	G	G	T	G
A	G	G	C	A
#69
A	G	G	T	G
A	G	G	C	A
#70
G	G	G	C	G
A	G	G	C	G
#71
A	G	G	C	G
A	G	G	C	G
#73
A	G	G	T	G
A	G	G	C	A
#74
A	G	G	T	G
A	G	G	C	A
#75
A	G	G	T	G
A	G	G	C	A
#76
A	G	G	C	G
A	G	G	C	G
#81
A	G	G	T	G
A	G	G	C	A
#83
A	G	G	C	G
A	G	G	C	G
#84
A	G	G	T	G
A	G	G	T	A
#85
G	G	G	T	G
A	G	G	T	G
#86
G	G	G	T	G
A	G	G	T	A
#87
A	G	G	C	G
A	G	G	C	G
#91
A	G	G	T	G
A	G	G	C	A
#92
A	G	G	C	G
A	G	G	C	G
#93
A	G	G	T	G
A	G	G	C	A
#94
A	G	G	T	G
A	G	G	T	A
#95
G	G	G	T	G
A	G	G	C	G
#96
A	G	G	C	G
A	G	G	C	G
#97
A	G	G	T	G
A	G	G	C	A
#99
A	G	G	C	G
A	G	G	C	G
#100
A	G	G	T	G
A	G	G	C	A
#103
A	G	G	T	G
A	G	G	C	A
#104
G	G	G	T	G
A	G	G	C	G
#105
A	G	G	T	G
A	G	G	C	A
#107
A	G	G	T	G
A	G	G	C	A
#112
G	G	G	T	G
A	G	G	C	G
#122
A	G	G	T	G
A	G	G	T	A
#123
A	G	G	T	G
A	G	G	C	A
#128
A	G	G	T	G
A	G	G	C	A
#130
A	G	G	T	A
A	G	G	T	A
#134
A	G	G	T	G
A	G	G	C	A
#135
A	G	G	T	A
A	G	G	T	A
#136
A	G	G	C	G
A	G	G	C	G
#138
A	G	G	T	A
A	G	G	T	A
#139
A	G	G	T	G
A	G	G	C	A
#140
A	G	G	T	A
A	G	G	T	A
#141
A	G	G	T	A
A	G	G	T	A
#142
A	G	G	T	G
A	G	G	C	A
#144
A	G	G	?	G
A	G	G	?	A
#145
A	G	G	T	A
A	G	G	T	A
#147
A	G	G	T	G
A	G	G	C	A
#148
A	G	G	T	G
A	G	G	T	G
#149
A	G	G	T	G
A	G	G	C	A
#150
A	G	G	T	A
A	G	G	T	A
#154
A	G	G	T	A
A	G	G	T	A
#156
A	G	G	T	A
A	A	G	T	A
#158
A	G	G	T	G
A	G	G	C	A
#159
A	G	G	T	G
A	G	G	C	A
#160
A	G	G	T	A
A	G	G	T	A
#163
A	G	G	T	G
A	G	G	C	A
#164
A	G	G	T	?
A	G	G	T	?
#165
A	G	G	T	G
A	G	G	T	G
#166
G	G	G	T	G
G	G	G	T	G
#893
A	G	G	C	G
A	G	G	C	G
#1166
A	G	G	T	G
A	G	G	C	A
#1917
A	G	G	T	G
A	G	G	C	G
#1921
A	G	G	T	G
A	G	G	T	G
#1922
A	G	G	T	A
A	G	G	T	A
#1925
A	G	G	T	G
A	G	G	T	A
#2199
A	G	G	T	G
A	G	G	C	A
#7710
A	G	G	T	A
A	G	G	T	A
#20823
A	G	G	T	G
A	G	G	C	A
#20842
A	G	G	?	G
A	G	G	?	A
#KY2008-1
A	G	G	C	G
A	G	G	C	G
#KY2008-2
A	G	G	T	A
A	G	G	T	A
#KY2008-3
A	G	G	C	G
A	G	G	C	G
#KY2008-4
A	G	G	T	A
A	G	G	T	A
#KY2008-5
A	G	G	T	G
A	G	G	C	A
#KY2008-6
A	G	G	T	A
A	G	G	T	A
#KY2008-7
A	G	G	T	G
A	G	G	C	A
#KY2008-8
A	G	G	T	G
A	G	G	C	A
#KY2008-9
A	G	G	T	G
A	G	G	C	A
#KY2008-10
A	G	G	T	G
A	G	G	C	A
#KY2008-11
A	G	G	T	A
A	G	G	T	A
#KY2008-12
A	G	G	T	G
A	G	G	C	A
#KY2008-13
A	G	G	T	?
A	G	G	T	?
#KY2008-14
A	G	G	T	G
A	G	G	C	A
#KY2008-15
A	G	G	T	G
A	G	G	C	A
#KY2008-16
A	G	G	T	G
A	G	G	C	A
#KY2008-17
A	G	G	T	G
A	G	G	C	A
#KY2008-18
A	G	G	C	G
A	G	G	C	G
#KY2008-19
A	G	G	T	A
A	G	G	T	A
#KY2008-20
A	G	G	T	A
A	G	G	T	A
#KY2008-21
A	G	G	C	G
A	G	G	C	G
#KY2008-22
A	G	G	C	G
A	G	G	C	G
#KY2008-23
A	G	G	T	G
A	G	G	C	A
#KY2008-24
A	G	G	T	G
A	G	G	C	A
#KY2008-25
A	G	G	T	A
A	G	G	T	A
#KY2008-26
A	G	G	T	A
A	G	G	T	A
#KY2008-27
A	G	G	T	A
A	G	G	T	A
#KY2008-28
A	G	G	T	G
A	G	G	C	A
#KY2008-29
A	?	G	T	G
A	?	G	C	A
#KY2008-30
A	G	G	T	G
A	G	G	C	A
#KY2008-31
A	G	G	T	G
A	G	G	C	A
#KY2008-32
A	G	G	T	A
A	G	G	T	A
#KY2008-33
A	G	G	T	G
A	G	G	C	A
#KY2008-34
A	G	G	T	G
A	G	G	C	A
#KY2008-35
A	G	G	T	A
A	G	G	T	A
#KY2008-36
A	G	G	T	G
A	G	G	C	A
#KY2008-37
A	G	G	T	G
A	G	G	C	A
#KY2008-38
A	G	G	T	A
A	G	G	T	A
#KY2008-39
A	G	G	T	G
A	G	G	C	A
#KY2008-40
A	G	G	T	G
A	G	G	C	A
#KY2008-41
A	G	G	T	A
A	G	G	T	A
#KY2008-42
A	G	G	T	G
A	G	G	C	A
#KY2008-43
A	G	G	T	G
A	G	G	C	A
#KY2008-44
A	G	G	T	A
A	G	G	T	A
#KY2008-45
A	G	G	T	G
A	G	G	C	A
#KY2008-46
A	G	G	T	G
A	G	G	C	A
#KY2008-47
A	G	G	T	G
A	G	G	C	A
#KY2008-48
A	G	G	C	G
A	G	G	C	G
#TLR-1
A	G	G	T	G
A	G	G	C	A
#TLR-2
A	G	G	C	G
A	G	G	C	G
#TLR-3
A	G	G	C	G
A	G	G	C	G
#TLR-4
A	G	G	T	G
A	G	G	C	A
#TLR-5
A	G	G	C	G
A	G	G	C	G
#TLR-6
A	G	G	T	A
A	G	G	T	A
#TLR-7
A	G	G	T	G
A	G	G	C	A
#TLR-8
A	G	G	C	G
A	G	G	C	G
#TLR-9
A	G	G	C	G
A	G	G	C	G
#TLR-10
A	G	G	T	G
A	G	G	C	A
#TLR-11
A	G	G	C	G
A	G	G	C	G
#TLR-12
A	G	G	T	G
A	G	G	C	A
#TLR-13
A	G	G	T	G
A	G	G	C	A
#TLR-14
A	G	G	C	G
A	G	G	C	G
#TLR-15
A	G	G	T	G
A	G	G	C	A
#TLR-16
A	G	G	C	G
A	G	G	C	G
#TLR-17
A	G	G	T	G
A	G	G	C	A
#TLR-18
A	G	G	C	G
A	G	G	C	G
#TLR-19
A	G	G	T	G
A	G	G	C	A
#TLR-20
A	G	G	T	A
A	G	G	T	A
#TLR-21
A	G	G	C	G
A	G	G	C	G
#TLR-22
A	G	G	T	G
A	G	G	C	A
#TLR-23
A	G	G	T	G
A	G	G	C	A
#TLR-24
A	G	G	T	A
A	G	G	T	A
#TLR-25
A	G	G	T	A
A	G	G	T	A
#TLR-26
A	G	G	T	G
A	G	G	C	A
#TLR-27
A	G	G	C	G
A	G	G	C	G
#TLR-28
A	G	G	T	G
A	G	G	C	A
#TLR-29
A	G	G	C	G
A	G	G	C	G
#TLR-30
A	G	G	T	A
A	G	G	T	A
#TLR-31
A	G	G	T	G
A	G	G	C	A
#TLR-32
A	G	G	T	G
A	G	G	C	A
#TLR-33
A	G	G	T	G
A	G	G	C	A
#TLR-34
A	G	G	C	G
A	G	G	C	G
#TLR-35
A	G	G	T	A
A	G	G	T	A
#TLR-36
A	G	G	C	G
A	G	G	C	G
#TLR-37
A	G	G	C	G
A	G	G	C	G
#TLR-38
A	G	G	C	G
A	G	G	C	G
#TLR-39
A	G	G	C	G
A	G	G	C	G
#TLR-40
A	G	G	C	G
A	G	G	C	G
#TLR-41
A	G	G	C	G
A	G	G	C	G
#TLR-42
A	G	G	T	G
A	G	G	C	A
#TLR-43
A	G	G	C	G
A	G	G	C	G
#TLR-44
A	G	G	C	G
A	G	G	C	G
#TLR-45
A	G	G	C	G
A	G	G	C	G
#TLR-46
A	G	G	C	G
A	G	G	C	G
#TLR-47
A	G	G	C	G
A	G	G	C	G
#TLR-48
A	G	G	C	G
A	G	G	C	G
#TLR-49
A	G	G	C	G
A	G	G	C	G
#TLR-50
A	G	G	T	G
A	G	G	C	A
#TLR-51
A	G	G	T	G
A	G	G	C	A
#TLR-52
A	G	G	T	A
A	G	G	T	A
#TLR-53
A	G	G	T	G
A	G	G	C	A
#TLR-54
A	G	G	T	G
A	G	G	C	A
#TLR-55
A	G	G	C	G
A	G	G	C	G
#TLR-56
A	G	G	T	G
A	G	G	C	A
#TLR-57
A	G	G	T	G
A	G	G	C	A
#TLR-58
A	G	G	C	G
A	G	G	C	G
#TLR-59
A	G	G	T	G
A	G	G	C	A
#TLR-60
A	G	G	C	G
A	G	G	C	G
#TLR-61
A	G	G	T	A
A	G	G	T	A
#TLR-62
A	G	G	C	G
A	G	G	C	G
#TLR-63
A	G	G	T	G
A	G	G	C	A
#TLR-64
A	G	G	T	G
A	G	G	C	A
#TLR-65
A	G	G	T	G
A	G	G	C	A
#TLR-66
A	G	G	T	G
A	G	G	C	A
#TLR-67
A	G	G	T	A
A	G	G	T	A
#TLR-68
A	G	G	C	G
A	G	G	C	G
#TLR-69
A	G	G	C	G
A	G	G	C	G
#TLR-70
A	G	G	T	G
A	G	G	C	A
#TLR-71
A	G	G	T	G
A	G	G	C	A
#TLR-72
A	G	G	C	G
A	G	G	C	G
#TLR-73
A	G	G	C	G
A	G	G	C	G
#TLR-74
A	G	G	T	G
A	G	G	C	A
#TLR-75
A	G	G	T	G
A	G	G	C	A
#TLR-76
A	G	G	T	A
A	G	G	T	A
#TLR-77
A	G	G	T	G
A	G	G	C	A
#TLR-78
A	G	G	T	G
A	G	G	C	A
#TLR-79
A	G	G	T	G
A	G	G	C	A
#TLR-80
A	G	G	T	G
A	G	G	C	A
#TLR-81
A	G	G	C	G
A	G	G	C	G
#TLR-82
A	G	G	T	G
A	G	G	C	A
#TLR-83
A	G	G	C	G
A	G	G	C	G
#TLR-84
A	G	G	C	G
A	G	G	C	G
#TLR-85
A	G	G	?	A
A	G	G	?	A
#TLR-86
A	G	G	T	G
A	G	G	C	A
#TLR-87
A	G	G	C	G
A	G	G	C	G
#TLR-88
A	G	G	C	G
A	G	G	C	G
#TLR-89
A	G	G	T	A
A	G	G	T	A
#TLR-90
A	G	G	T	G
A	G	G	C	A
#TLR-91
A	G	G	T	A
A	G	G	T	A
#TLR-92
A	G	G	C	G
A	G	G	C	G
#TLR-93
A	G	G	C	G
A	G	G	C	G
#TLR-94
A	G	G	T	A
A	G	G	T	A
#TLR-95
A	G	G	T	A
A	G	G	T	A
#TLR-96
A	G	G	C	G
A	G	G	C	G
#TLR-97
A	G	G	C	G
A	G	G	C	G
#TLR-98
A	G	G	T	G
A	G	G	C	A
#TLR-99
A	G	G	C	G
A	G	G	C	G
#TLR-100
A	G	G	C	G
A	G	G	C	G
#TLR-101
A	G	G	C	G
A	G	G	C	G
#TLR-102
A	G	G	T	G
A	G	G	C	A
#TLR-103
A	G	G	T	A
A	G	G	T	A
#TLR-104
A	G	G	C	G
A	G	G	C	G
#TLR-105
A	G	G	T	G
A	G	G	C	A
#TLR-106
A	G	G	T	G
A	G	G	C	A
#TLR-107
A	G	G	C	G
A	G	G	C	G
#TLR-108
A	G	G	T	G
A	G	G	C	A
#TLR-109
A	G	G	C	G
A	G	G	C	G
#TLR-110
A	G	G	T	A
A	G	G	T	A
#TLR-111
A	G	G	T	A
A	G	G	T	A
#TLR-112
A	G	G	T	G
A	G	G	C	A
#TLR-113
A	G	G	T	G
A	G	G	C	A
#TLR-114
A	G	G	C	G
A	G	G	C	G
#TLR-115
A	G	G	T	G
A	G	G	C	A
#TLR-116
A	G	G	?	G
A	G	G	?	A
#TLR-117
A	G	G	T	G
A	G	G	C	A
#TLR-118
A	G	G	T	G
A	G	G	C	A
#TLR-119
A	G	G	C	G
A	G	G	C	G
#TLR-120
A	G	G	T	G
A	G	G	C	A
#TLR-121
A	G	G	T	G
A	G	G	C	A
#TLR-122
A	G	G	T	A
A	G	G	T	A
#TLR-123
A	G	G	T	G
A	G	G	C	A
#TLR-124
A	G	G	C	G
A	G	G	C	G
#TLR-125
A	G	G	C	G
A	G	G	C	G
#TLR-126
A	G	G	T	A
A	G	G	T	A
#TLR-127
A	G	G	C	G
A	G	G	C	G
#TLR-128
A	G	G	T	G
A	G	G	C	A
#TLR-129
A	G	G	T	G
A	G	G	C	A
#TLR-130
A	G	G	T	A
A	G	G	T	A
#TLR-131
A	G	G	T	G
A	G	G	C	A
#TLR-132
A	G	G	T	A
A	G	G	T	A
#TLR-133
A	G	G	T	A
A	G	G	T	A
#TLR-134
A	G	G	T	G
A	G	G	C	A
#TLR-135
A	G	G	C	G
A	G	G	C	G
#TLR-136
A	G	G	T	G
A	G	G	C	A
#TLR-137
A	G	G	C	G
A	G	G	C	G
#TLR-138
A	G	G	T	G
A	G	G	C	A
#TLR-139
A	G	G	T	G
A	G	G	C	A
#TLR-140
A	G	G	C	G
A	G	G	C	G
#TLR-141
A	G	G	T	G
A	G	G	C	A
#TLR-142
A	G	G	C	G
A	G	G	C	G
#TLR-143
A	G	G	C	G
A	G	G	C	G
#TLR-144
A	G	G	T	G
A	G	G	C	A
#TLR-145
A	G	G	C	G
A	G	G	C	G
#TLR-146
A	G	G	T	G
A	G	G	C	A
#TLR-147
A	G	G	T	A
A	G	G	T	A
#TLR-148
A	G	G	C	G
A	G	G	C	G
#TLR-149
A	G	G	T	G
A	G	G	C	A
#TLR-150
A	G	G	C	G
A	G	G	C	G
#TLR-151
A	G	G	T	A
A	G	G	T	A
#TLR-152
A	G	G	C	G
A	G	G	C	G
#TLR-153
A	G	G	C	G
A	G	G	C	G
#TLR-154
A	G	G	T	A
A	G	G	T	A
#TLR-155
A	G	G	C	G
A	G	G	C	G
#TLR-156
A	G	G	T	G
A	G	G	C	A
#TLR-157
A	G	G	T	G
A	G	G	C	A
#TLR-158
A	G	G	T	G
A	G	G	C	A
#TLR-159
A	G	G	C	G
A	G	G	C	G
#TLR-160
A	G	G	T	G
A	G	G	C	A
#TLR-161
A	G	G	C	G
A	G	G	C	G
#TLR-162
A	G	G	T	G
A	G	G	C	A
#TLR-163
A	G	G	C	G
A	G	G	C	G
#TLR-164
A	G	G	C	G
A	G	G	C	G
#TLR-165
A	G	G	C	G
A	G	G	C	G
#TLR-166
A	G	G	T	G
A	G	G	C	A
#TLR-167
A	G	G	T	G
A	G	G	C	A
#TLR-168
A	G	G	C	G
A	G	G	C	G
#TLR-169
A	G	G	C	G
A	G	G	C	G
#TLR-170
A	G	G	?	G
A	G	G	?	A
#TLR-171
A	G	G	T	A
A	G	G	T	A
#TLR-172
A	G	G	T	G
A	G	G	C	A
#TLR-173
A	G	G	C	G
A	G	G	C	G
#TLR-174
A	G	G	T	G
A	G	G	C	A
#TLR-175
A	G	G	C	G
A	G	G	C	G
#TLR-176
A	G	G	C	G
A	G	G	C	G
#TLR-177
A	G	G	T	G
A	G	G	C	A
#TLR-178
A	G	G	C	G
A	G	G	C	G
#TLR-179
A	G	G	C	G
A	G	G	C	G
#TLR-180
A	G	G	C	G
A	G	G	C	G
#TLR-181
A	G	G	T	G
A	G	G	C	A
#TLR-182
A	G	G	C	G
A	G	G	C	G
#TLR-183
A	G	G	T	G
A	G	G	C	A
#TLR-184
A	G	G	T	A
A	G	G	T	A
#TLR-185
A	G	G	C	G
A	G	G	C	G
#TLR-186
A	G	G	T	G
A	G	G	C	A
#TLR-187
A	G	G	C	G
A	G	G	C	G
#TLR-188
A	G	G	C	G
A	G	G	C	G
#TLR-189
A	G	G	T	G
A	G	G	C	A
#TLR-190
A	G	G	T	G
A	G	G	C	A
#TLR-191
A	G	G	T	G
A	G	G	C	A
#TLR-192
A	G	?	C	G
A	G	?	C	G
#TLR-193
A	G	G	T	A
A	G	G	T	A
#TLR-194
A	G	G	C	G
A	G	G	C	G
#TLR-195
A	G	G	T	G
A	G	G	C	A
#TLR-196
A	G	G	T	G
A	G	G	C	A
#TLR-197
A	G	G	T	G
A	G	G	C	A
#TLR-198
A	G	G	T	A
A	G	G	T	A
#TLR-199
A	G	G	T	G
A	G	G	C	A
#TLR-200
A	G	G	T	G
A	G	G	C	A
#TLR-201
A	G	G	T	G
A	G	G	C	A
#TLR-202
A	G	G	C	G
A	G	G	C	G
#TLR-203
A	G	G	C	G
A	G	G	C	G
#TLR-204
A	G	G	T	G
A	G	G	C	A
#TLR-205
A	G	G	T	A
A	G	G	T	A
#TLR-206
A	G	G	T	G
A	G	G	C	A
#TLR-207
A	G	G	T	G
A	G	G	C	A
#TLR-208
A	G	G	C	G
A	G	G	C	G
#TLR-209
A	G	G	T	G
A	G	G	C	A
#TLR-210
A	G	G	C	G
A	G	G	C	G
#TLR-211
A	G	G	C	G
A	G	G	C	G
#TLR-212
A	G	G	C	G
A	G	G	C	G
#TLR-213
A	G	G	C	G
A	G	G	C	G
#TLR-214
A	G	G	T	G
A	G	G	C	A
#TLR-215
A	G	G	T	G
A	G	G	C	A
#TLR-216
A	G	G	T	G
A	G	G	C	A
#TLR-217
A	G	G	T	G
A	G	G	C	A
#TLR-218
A	G	G	T	G
A	G	G	C	A
#TLR-219
A	G	G	C	G
A	G	G	C	G
#TLR-220
A	G	G	T	G
A	G	G	C	A
#TLR-221
A	G	G	T	G
A	G	G	C	A
#TLR-222
A	G	G	T	G
A	G	G	C	A
#TLR-223
A	G	G	C	G
A	G	G	C	G
#TLR-224
A	G	G	T	A
A	G	G	T	A
#TLR-225
A	G	G	T	G
A	G	G	C	A
#TLR-226
A	G	G	T	G
A	G	G	C	A
#TLR-227
A	G	G	T	G
A	G	G	C	A
#TLR-228
A	G	G	T	G
A	G	G	C	A
#TLR-229
A	G	G	T	G
A	G	G	C	A
#TLR-230
A	G	G	T	G
A	G	G	C	A
#TLR-231
A	G	G	T	G
A	G	G	C	A
#TLR-232
A	G	G	T	G
A	G	G	C	A
#TLR-233
A	G	G	T	G
A	G	G	C	A
#TLR-234
A	G	G	C	G
A	G	G	C	G
#TLR-235
A	G	G	T	G
A	G	G	C	A
#TLR-236
A	G	G	T	A
A	G	G	T	A
#TLR-237
A	G	G	T	G
A	G	G	C	A
#TLR-238
A	G	G	T	G
A	G	G	C	A
#TLR-239
A	G	G	C	G
A	G	G	C	G
#TLR-240
A	G	G	C	G
A	G	G	C	G
#TLR-241
A	G	G	C	G
A	G	G	C	G
#TLR-242
A	G	G	T	G
A	G	G	C	A
#TLR-243
A	G	G	T	G
A	G	G	C	A
#TLR-244
A	G	G	C	G
A	G	G	C	G
#TLR-245
A	G	G	T	G
A	G	G	C	A
#TLR-246
A	G	G	C	G
A	G	G	C	G
#TLR-247
A	G	G	C	G
A	G	G	C	G
#TLR-248
A	G	G	T	A
A	G	G	T	A
#TLR-249
A	G	G	T	G
A	G	G	C	A
#TLR-250
A	G	G	T	G
A	G	G	C	A
#TLR-251
A	G	G	T	A
A	G	G	T	A
#TLR-252
A	G	G	C	G
A	G	G	C	G
#TLR-253
A	G	G	T	G
A	G	G	C	A
#TLR-254
A	G	G	T	A
A	G	G	T	A
#TLR-255
A	G	G	C	G
A	G	G	C	G
#TLR-256
A	G	G	T	G
A	G	G	C	A
#TLR-257
A	G	G	T	A
A	G	G	T	A
#TLR-258
A	G	G	T	A
A	G	G	T	A
#TLR-259
A	G	G	T	G
A	G	G	C	A
#TLR-260
A	G	G	T	A
A	G	G	T	A
#TLR-261
A	G	G	C	G
A	G	G	C	G
#TLR-262
A	G	G	T	G
A	G	G	C	A
#TLR-263
A	G	G	T	G
A	G	G	C	A
#TLR-264
A	G	G	C	G
A	G	G	C	G
#TLR-265
A	G	G	T	A
A	G	G	T	A
#TLR-266
A	G	G	C	G
A	G	G	C	G
#TLR-267
A	G	G	C	G
A	G	G	C	G
#TLR-268
A	G	G	T	A
A	G	G	T	A
#TLR-269
A	G	G	T	G
A	G	G	C	A
#TLR-270
A	G	G	T	A
A	G	G	T	A
#TLR-271
A	G	G	C	G
A	G	G	C	G
#TLR-272
A	G	G	T	G
A	G	G	C	A
#TLR-273
A	G	G	T	G
A	G	G	C	A
#TLR-274
A	G	G	T	G
A	G	G	C	A
#TLR-275
A	G	G	C	G
A	G	G	C	G
#TLR-276
A	G	G	C	G
A	G	G	C	G
#TLR-277
A	G	G	?	?
A	G	G	?	?
#TLR-278
A	G	G	C	G
A	G	G	C	G
#TLR-279
A	G	G	C	G
A	G	G	C	G
#TLR-280
A	G	G	T	G
A	G	G	C	A
#TLR-281
A	G	G	T	G
A	G	G	C	A
#TLR-282
A	G	G	T	G
A	G	G	C	G
#TLR-283
A	G	G	T	G
A	G	G	C	A
#TLR-284
A	G	G	C	G
A	G	G	C	G
#TLR-285
A	G	G	C	G
A	G	G	C	G
#TLR-286
A	G	G	T	A
A	G	G	T	A
#TLR-287
A	G	G	T	G
A	G	G	C	A
#TLR-288
A	G	G	T	G
A	G	G	C	A
#TLR-289
A	G	G	T	G
A	G	G	C	A
#TLR-290
A	G	G	C	G
A	G	G	C	G
#TLR-291
A	G	G	T	G
A	G	G	C	A
#TLR-292
A	G	G	T	G
A	G	G	C	A
#TLR-293
A	G	G	T	G
A	G	G	C	A
#TLR-294
A	G	G	C	G
A	G	G	C	G
#TLR-295
A	G	G	C	G
A	G	G	C	G
#TLR-296
A	G	G	T	G
A	G	G	C	A
#TLR-297
A	G	G	T	G
A	G	G	C	A
#TLR-298
A	G	G	T	G
A	G	G	C	A
#TLR-299
A	G	G	T	G
A	G	G	C	A
#TLR-300
G	G	?	T	A
G	G	?	T	A
#TLR-301
A	G	G	T	A
A	G	G	T	A
#TLR-302
A	G	G	T	G
A	G	G	C	A
#TLR-303
A	G	G	T	A
A	G	G	T	A
#TLR-304
A	G	G	C	G
A	G	G	C	G
#TLR-305
A	G	G	T	A
A	G	G	T	A
#TLR-306
A	G	G	T	G
A	G	G	C	A
#TLR-307
A	G	G	C	G
A	G	G	C	G
#TLR-308
A	G	G	T	G
A	G	G	C	A
#TLR-309
A	G	G	T	G
A	G	G	C	A
#TLR-310
A	G	G	T	G
A	G	G	C	A
#TLR-311
A	G	G	T	G
A	G	G	C	A
#TLR-312
A	G	G	C	G
A	G	G	C	G
#TLR-313
A	G	G	C	G
A	G	G	C	G
#TLR-314
A	G	G	C	G
A	G	G	C	G
#TLR-315
A	G	G	C	G
A	G	G	C	G
#TLR-316
A	G	G	T	G
A	G	G	C	A
#TLR-317
A	G	G	T	G
A	G	G	C	A
#TLR-318
A	G	G	T	G
A	G	G	C	A
#TLR-319
A	G	G	T	G
A	G	G	C	A
#TLR-320
A	G	G	C	G
A	G	G	C	G
#TLR-321
A	G	G	T	G
A	G	G	C	A
#TLR-322
A	G	G	C	G
A	G	G	C	G
#TLR-323
A	G	G	T	G
A	G	G	C	A
#TLR-324
A	G	G	C	G
A	G	G	C	G
#TLR-325
A	G	G	C	G
A	G	G	C	G
#TLR-326
A	G	G	C	G
A	G	G	C	G
#TLR-327
A	G	G	T	G
A	G	G	C	A
#TLR-328
A	G	G	T	G
A	G	G	C	A
#TLR-329
A	G	G	T	A
A	G	G	T	A
#TLR-330
A	G	G	T	G
A	G	G	C	A
#TLR-331
A	G	G	T	G
A	G	G	C	A
#TLR-332
A	G	G	T	G
A	G	G	C	A
#TLR-333
A	G	G	T	G
A	G	G	C	A
#TLR-334
A	G	G	T	G
A	G	G	C	A
#TLR-335
A	G	G	T	G
A	G	G	C	A
#TLR-336
A	G	G	T	A
A	G	G	T	A
#TLR-337
A	G	G	T	G
A	G	G	C	A
#TLR-338
A	G	G	C	G
A	G	G	C	G
#TLR-339
A	G	G	T	A
A	G	G	T	A
#TLR-340
A	G	G	T	A
A	G	G	T	A
#TLR-341
A	G	G	T	A
A	G	G	T	A
#TLR-342
A	G	G	T	G
A	G	G	C	A
#TLR-343
A	G	G	T	G
A	G	G	C	A
#TLR-344
A	G	G	C	G
A	G	G	C	G
#TLR-345
A	G	G	T	G
A	G	G	C	A
#TLR-346
A	G	G	T	G
A	G	G	C	A
#TLR-347
A	G	G	C	G
A	G	G	C	G
#TLR-348
A	G	G	T	G
A	G	G	C	A
#TLR-349
A	G	G	T	G
A	G	G	C	A
#TLR-350
A	G	G	T	G
A	G	G	C	A
#TLR-351
A	G	G	T	G
A	G	G	C	A
#TLR-352
A	G	G	T	G
A	G	G	C	A
#TLR-353
A	G	G	T	G
A	G	G	C	A
#TLR-354
A	G	G	T	G
A	G	G	C	A
#TLR-355
A	G	G	T	G
A	G	G	C	A
#TLR-356
A	G	G	T	G
A	G	G	C	A
#TLR-357
A	G	G	T	A
A	G	G	T	A
#TLR-358
A	G	G	T	G
A	G	G	C	A
#TLR-359
A	G	G	C	G
A	G	G	C	G
#TLR-360
A	G	G	C	G
A	G	G	C	G
#TLR-361
A	G	G	T	G
A	G	G	C	A
#TLR-362
A	G	G	T	G
A	G	G	C	A
#TLR-363
A	G	G	T	G
A	G	G	C	A
#TLR-364
A	G	G	T	G
A	G	G	C	A
#TLR-365
A	G	G	T	G
A	G	G	C	G
#TLR-366
A	G	G	C	G
A	G	G	C	G
#TLR-367
A	G	G	C	G
A	G	G	C	G
#TLR-368
A	G	G	T	G
A	G	G	C	A
#TLR-369
A	G	G	T	G
A	G	G	C	A
#TLR-370
A	G	G	T	A
A	G	G	T	A
#TLR-371
A	G	G	C	G
A	G	G	C	G
#TLR-372
A	G	G	C	G
A	G	G	C	G
#TLR-373
A	G	G	T	G
A	G	G	C	A
#TLR-374
A	G	G	T	G
A	G	G	C	A
#TLR-375
A	G	G	C	G
A	G	G	C	G
#TLR-376
A	G	G	T	A
A	G	G	T	A
#TLR-377
A	G	G	T	G
A	G	G	C	A
#TLR-378
A	G	G	T	A
A	G	G	T	A
#TLR-379
A	G	G	T	G
A	G	G	C	A
#TLR-380
A	G	G	T	G
A	G	G	C	A
#TLR-381
A	G	G	T	G
A	G	G	C	A
#TLR-382
A	G	G	T	G
A	G	G	C	A
#TLR-383
A	G	G	T	G
A	G	G	C	A
#TLR-384
A	G	G	C	G
A	G	G	C	G
#TLR-385
A	G	G	T	G
A	G	G	C	A
#TLR-386
A	G	G	T	G
A	G	G	C	A
#TLR-387
A	G	G	T	G
A	G	G	C	A
#TLR-388
A	G	G	C	G
A	G	G	C	G
#TLR-389
A	G	G	C	G
A	G	G	C	G
#TLR-390
A	G	G	T	A
A	G	G	T	A
#TLR-391
A	G	G	T	A
A	G	G	T	A
#TLR-392
A	G	G	T	G
A	G	G	C	A
#TLR-393
A	G	G	C	G
A	G	G	C	G
#TLR-394
A	G	G	T	G
A	G	G	C	A
#TLR-395
A	G	G	T	G
A	G	G	C	A
#TLR-396
A	G	G	T	G
A	G	G	C	A
#TLR-397
A	G	G	T	A
A	G	G	T	A
#TLR-398
A	G	G	T	A
A	G	G	T	A
#TLR-399
A	G	G	C	G
A	G	G	C	G
#TLR-400
A	G	G	T	A
A	G	G	T	A
#TLR-401
A	G	G	T	G
A	G	G	C	A
#TLR-402
A	G	G	C	G
A	G	G	C	G
#TLR-403
A	G	G	T	G
A	G	G	C	A
#TLR-404
A	G	G	T	A
A	G	G	T	A
#TLR-405
A	G	G	T	G
A	G	G	C	A

## Sheet: TLR2_PreFormat_PhaseRecompile
549
45
P 9163	9214	9399	9416	9431	9564	9570	9579	9589	9644	9708	10018	10047	10077	10095	10098	10111	10265	10364	10511	10540	10590	10841	10854	10887	10919	10938	11117	11123	11159	11217	11363	11413	11541	11597	11616	11723	11748	11904	11934	11964	12033	12121	12123	12204
#4
A	I	A	G	G	C	C	G	A	G	C	G	C	C	T	T	G	G	G	G	G	T	C	G	T	G	A	A	C	A	A	C	T	C	G	T	C	C	C	T	T	G	G	G	C
A	I	A	G	G	C	C	G	A	G	C	G	C	C	T	G	G	G	G	G	A	T	C	G	T	G	A	A	C	A	A	C	T	C	G	T	C	C	C	T	T	G	G	G	C
#5
A	I	A	A	G	T	C	G	A	G	C	G	C	C	T	T	G	G	G	G	A	T	C	G	T	G	A	A	C	A	A	C	T	C	G	T	C	C	C	T	T	G	G	G	C
A	I	A	G	G	T	C	G	A	G	C	G	C	C	T	T	G	G	G	G	A	T	C	G	T	G	A	A	C	A	A	C	T	C	G	T	C	C	C	T	T	G	G	G	C
#7
A	I	A	G	G	C	C	G	A	G	C	G	C	C	T	T	G	G	G	G	G	T	C	G	T	G	A	A	C	A	A	C	T	C	G	T	C	C	C	T	T	G	G	G	C
A	I	A	G	G	C	C	G	A	G	C	G	C	C	T	G	G	G	G	G	A	T	C	G	T	G	A	A	C	A	A	C	T	C	G	T	C	C	C	T	T	C	G	G	C
#8
A	I	A	G	G	C	C	G	A	G	C	G	C	C	T	T	G	G	G	G	A	T	C	G	T	G	A	A	C	G	A	C	T	C	G	T	C	C	C	T	T	G	G	G	C
A	I	A	G	G	C	C	G	A	G	C	G	C	C	T	T	G	G	G	G	A	T	C	G	T	G	A	A	C	A	A	C	T	C	G	T	C	C	C	T	T	G	G	G	C
#13
A	I	A	G	G	C	C	G	A	A	C	G	C	C	T	T	G	G	G	G	A	T	C	G	T	G	A	A	C	A	A	C	T	C	G	T	C	C	C	T	T	G	G	G	C
A	I	A	G	G	C	C	G	A	G	C	G	C	C	T	T	G	G	G	G	A	T	C	G	T	G	A	A	C	A	A	C	T	C	G	T	C	C	C	T	T	G	G	G	C
#17
A	I	A	G	G	C	C	G	A	G	C	G	C	C	T	T	G	G	G	?	G	T	C	G	T	G	A	A	C	A	A	C	T	C	G	T	C	C	C	T	T	G	G	G	C
A	I	A	G	G	C	C	G	A	G	C	G	C	C	T	G	G	G	G	?	A	T	C	G	T	G	A	A	C	A	A	C	T	C	G	T	C	C	C	T	T	G	G	G	C
#21
A	D	A	G	G	C	C	A	C	G	T	G	C	C	C	G	A	G	G	G	G	T	C	T	A	A	A	A	C	G	C	C	T	C	A	C	C	C	G	C	C	G	G	A	T
A	D	A	G	G	C	C	A	C	G	T	G	C	C	C	G	A	G	G	G	G	T	C	T	A	A	A	A	C	G	C	C	T	C	A	C	C	C	G	C	C	G	G	A	T
#22
A	I	A	G	G	C	C	G	C	G	T	G	C	C	T	T	G	G	G	G	G	T	C	T	T	G	A	A	C	G	C	C	T	C	G	T	C	C	G	T	T	G	G	G	T
A	D	A	G	G	C	C	A	A	G	C	G	C	C	C	G	A	G	G	G	A	T	C	G	A	A	A	A	C	A	A	C	T	C	A	C	C	C	C	C	C	C	G	A	C
#23
A	I	A	G	G	C	C	G	C	G	T	G	C	C	T	T	G	G	G	G	G	T	C	G	T	G	C	A	C	G	C	C	T	C	G	T	C	T	G	T	T	G	G	G	T
A	D	A	G	G	C	C	G	A	G	C	G	C	C	C	G	G	G	G	G	A	T	C	G	A	A	A	A	C	A	A	C	T	C	A	C	C	C	C	C	C	G	G	A	C
#26
G	D	A	G	G	C	T	G	C	G	T	G	C	C	C	G	G	T	G	G	G	A	C	G	A	A	A	A	C	G	C	C	T	C	A	C	C	C	G	C	C	G	G	A	T
G	D	A	G	G	C	C	G	C	G	T	G	C	C	C	G	G	T	G	G	G	A	C	G	A	A	A	A	C	G	C	C	T	C	A	C	C	C	G	C	C	G	G	A	T
#27
A	I	A	G	G	C	C	G	A	G	C	G	C	C	T	T	G	G	G	G	G	T	C	G	T	G	A	A	C	A	A	C	T	C	G	T	C	C	C	T	T	G	G	G	C
A	I	A	G	G	C	C	G	A	G	C	G	C	C	T	T	G	G	G	G	A	T	C	G	T	G	A	A	C	A	A	C	T	C	G	T	C	C	C	T	T	G	G	G	C
#28
G	I	A	G	G	C	C	G	C	G	T	G	C	C	T	T	G	G	G	G	G	T	C	G	T	G	A	A	T	G	C	C	T	C	G	T	T	C	G	T	T	G	G	G	T
A	D	A	G	G	C	C	G	A	G	C	G	C	C	C	G	A	G	G	G	A	A	C	G	A	A	A	A	C	A	A	C	G	C	A	C	C	C	C	C	C	G	G	A	C
#29
A	I	A	G	G	C	C	G	A	?	C	G	C	C	T	T	G	G	G	G	G	T	C	G	T	G	A	A	C	A	A	C	T	C	G	T	C	C	C	T	T	G	G	G	C
A	I	A	G	G	C	C	G	A	?	C	G	C	C	T	T	G	G	G	G	A	T	C	G	T	G	A	A	C	A	A	C	T	C	G	T	C	C	C	T	T	G	G	G	C
#30
A	D	A	G	G	C	C	A	C	G	T	G	C	C	C	G	A	G	G	G	G	T	C	T	A	A	A	A	C	G	C	C	T	C	A	C	C	C	G	C	C	G	G	A	T
A	D	A	G	G	C	C	A	C	G	T	G	C	C	C	G	A	G	G	G	G	T	C	T	A	A	A	A	C	G	C	C	T	C	A	C	C	C	G	C	C	G	G	A	T
#34
A	I	A	G	G	C	C	G	C	G	T	G	C	T	T	T	G	G	G	G	G	T	C	T	T	G	A	A	C	G	C	C	T	C	G	T	C	C	G	T	T	G	G	G	T
A	D	A	G	G	C	C	A	A	G	C	G	C	C	C	G	A	G	G	G	A	T	C	G	A	A	A	A	C	A	A	C	T	C	A	C	C	C	C	C	C	G	G	A	C
#35
A	I	A	G	G	C	C	G	C	G	T	G	C	C	T	G	G	G	A	A	G	T	C	T	T	G	A	A	C	G	C	C	T	C	G	T	C	C	G	T	T	G	G	G	T
A	D	A	G	G	C	C	A	A	G	C	G	C	C	C	G	A	G	G	G	G	T	C	G	A	A	A	A	C	A	A	C	T	C	A	C	C	C	C	C	C	G	G	A	C
#36
A	I	A	G	G	C	C	G	C	G	T	G	C	C	T	G	G	G	G	G	G	T	C	T	T	G	A	A	C	G	C	C	T	C	G	T	C	C	G	T	T	G	G	G	T
A	D	A	G	G	C	C	A	A	G	C	G	C	C	C	G	A	G	G	G	G	T	C	G	A	A	A	A	C	A	A	C	T	C	A	C	C	C	C	C	C	G	G	A	C
#37
A	I	A	G	G	C	C	G	C	G	T	G	C	C	T	T	G	G	G	G	G	T	C	T	T	G	A	A	C	G	C	C	T	C	G	T	C	C	G	T	T	G	G	G	T
A	D	A	G	G	C	C	A	A	G	C	G	C	C	C	G	A	G	G	G	A	T	C	G	A	A	A	A	C	A	A	C	T	C	A	C	C	C	C	C	C	G	G	A	C
#39
A	I	A	G	G	C	C	G	C	G	T	G	C	C	T	T	G	G	G	G	G	T	C	T	T	G	A	A	C	G	C	C	T	C	G	T	C	C	G	T	T	G	G	G	T
A	D	A	G	G	C	C	A	A	G	C	G	C	C	C	G	A	G	G	G	A	T	C	G	A	A	A	A	C	A	A	C	T	C	A	C	C	C	C	C	C	G	G	A	C
#43
A	I	A	G	G	C	C	G	A	G	C	G	C	C	T	T	G	G	G	G	G	T	C	G	T	G	A	A	C	A	A	C	T	C	G	T	C	C	C	T	T	G	G	G	C
A	I	A	G	G	C	C	G	A	G	C	G	C	C	T	G	G	G	G	G	A	T	C	G	T	G	A	A	C	A	A	C	T	C	G	T	C	C	C	T	T	G	G	G	C
#44
A	I	A	G	G	C	C	G	A	G	C	?	C	?	T	T	G	G	G	G	G	T	C	G	T	G	A	?	C	A	A	C	T	C	G	T	C	C	C	T	T	G	G	G	C
A	I	A	G	G	C	C	G	A	G	C	?	C	?	T	G	G	G	G	G	A	T	C	G	T	G	A	?	C	A	A	C	T	C	G	T	C	C	C	T	T	G	G	G	C
#45
A	I	A	G	G	C	C	G	A	G	C	G	C	C	T	G	G	G	A	G	G	T	C	G	T	G	A	A	C	A	A	?	T	C	G	T	C	C	C	T	T	G	G	G	C
A	I	A	G	G	C	C	G	A	G	C	G	C	C	T	G	G	G	G	G	A	T	C	G	T	G	A	A	C	A	A	?	T	C	G	T	C	C	C	T	T	G	G	G	C
#46
A	I	A	G	G	C	C	G	A	G	C	G	C	C	T	T	G	G	G	G	A	T	C	G	T	G	A	A	C	A	A	C	T	C	G	T	C	C	C	T	T	G	G	G	C
A	I	A	G	G	C	C	G	A	G	C	G	C	C	T	T	G	G	G	G	A	T	C	G	T	G	A	A	C	A	A	C	T	C	G	T	C	C	C	T	T	G	G	G	C
#47
A	I	A	G	G	T	C	G	A	G	C	G	C	C	T	T	G	G	G	G	A	T	C	G	T	G	A	A	C	A	A	C	T	C	G	T	C	C	C	T	T	G	G	G	C
A	I	A	G	G	C	C	G	A	G	C	G	C	C	T	T	G	G	G	G	A	T	C	G	T	G	A	A	C	A	A	C	T	C	G	T	C	C	C	T	T	G	G	G	C
#53
A	I	A	G	G	C	C	G	A	G	C	G	C	C	T	G	G	G	A	G	G	T	C	G	T	G	A	A	C	A	A	T	T	C	G	C	C	C	C	T	T	G	G	G	C
A	I	A	G	G	C	C	G	A	G	C	G	C	C	T	G	G	G	A	G	G	T	C	G	T	G	A	A	C	A	A	T	T	C	G	C	C	C	C	T	T	G	G	G	C
#54
A	I	A	G	G	C	C	G	A	G	C	G	C	C	T	T	G	G	G	G	G	T	C	G	T	G	A	A	C	A	A	C	T	C	G	T	C	C	C	T	T	G	G	G	C
A	I	A	G	G	C	C	G	A	G	C	G	C	C	T	G	G	G	G	G	A	T	C	G	T	G	A	A	C	A	A	C	T	C	G	T	C	C	C	T	T	G	G	G	C
#56
A	I	A	G	G	C	C	G	C	G	T	G	C	C	T	T	G	G	G	G	G	T	C	T	T	G	A	A	C	G	C	C	T	C	G	T	C	C	G	T	T	G	G	G	T
A	D	A	G	G	C	C	A	A	G	C	G	C	C	C	G	A	G	G	G	A	T	C	G	A	A	A	A	C	A	A	C	T	C	A	C	C	C	C	C	C	G	G	A	C
#58
A	I	A	G	G	T	C	G	A	G	C	G	C	C	T	T	G	G	G	G	G	T	C	G	T	G	A	A	C	A	A	C	T	C	G	T	C	C	C	T	T	G	G	G	C
A	I	A	G	G	C	C	G	A	G	C	G	C	C	T	T	G	G	G	G	A	T	C	G	T	G	A	A	C	A	A	C	T	C	G	T	C	C	C	T	T	G	G	G	C
#64
A	I	A	G	G	C	C	G	A	G	C	G	C	C	T	T	G	G	G	G	G	T	C	G	T	G	A	A	C	A	A	C	T	C	G	T	C	C	C	T	T	G	G	G	C
A	I	A	G	G	C	C	G	A	G	C	G	C	C	T	T	G	G	G	G	A	T	C	G	T	G	A	A	C	A	A	C	T	C	G	T	C	C	C	T	T	G	G	G	C
#65
A	I	A	G	G	T	C	G	A	G	C	G	C	C	T	T	G	G	G	G	G	T	C	G	T	G	A	A	C	A	A	C	T	C	G	T	C	C	C	T	T	G	G	G	C
A	I	A	G	G	C	C	G	A	G	C	G	C	C	T	T	G	G	G	G	A	T	C	G	T	G	A	A	C	A	A	C	T	C	G	T	C	C	C	T	T	G	G	G	C
#66
A	I	A	G	G	C	?	G	A	G	C	G	C	C	T	T	G	G	G	G	G	T	C	G	T	G	A	?	C	A	A	C	T	C	G	T	C	C	C	T	T	G	G	G	C
A	I	A	G	G	C	?	G	A	G	C	G	C	C	T	G	G	G	G	G	A	T	C	G	T	G	A	?	C	A	A	C	T	C	G	T	C	C	C	T	T	G	G	G	C
#68
A	I	A	G	G	C	C	G	A	G	C	G	C	C	T	T	G	G	G	G	A	T	T	G	T	G	A	A	C	A	A	C	T	C	G	T	C	C	C	T	T	G	G	G	C
A	I	A	G	G	C	C	G	A	G	C	A	C	C	T	T	G	G	G	G	A	T	C	G	T	G	A	A	C	A	A	C	T	C	G	T	C	C	C	T	T	G	G	G	C
#69
A	I	A	G	G	C	C	G	C	G	T	G	C	C	T	G	G	G	A	G	G	T	C	T	T	G	A	A	C	G	C	T	T	C	G	C	C	C	G	T	T	G	G	G	T
A	D	A	G	G	C	C	A	A	G	C	G	C	C	C	G	A	G	G	G	G	T	C	G	A	A	A	A	C	A	A	C	T	C	A	C	C	C	C	C	C	G	G	A	C
#70
A	I	A	G	G	C	C	G	C	G	T	G	C	C	T	G	G	G	G	G	G	T	C	T	T	G	A	A	C	G	C	C	T	C	G	T	C	C	G	T	T	G	G	G	T
A	D	A	G	G	C	C	A	A	G	C	G	C	C	C	G	A	G	G	G	G	T	C	G	A	A	A	A	C	A	A	C	T	C	A	C	C	C	C	C	C	G	G	A	C
#71
A	I	A	G	G	C	C	G	A	G	C	G	C	C	T	T	G	G	G	G	A	T	C	G	T	G	A	A	C	A	A	C	T	C	G	T	C	C	C	T	T	G	G	G	C
A	I	A	G	G	C	C	G	A	G	C	G	C	C	T	T	G	G	G	G	A	T	C	G	T	G	A	A	C	A	A	C	T	C	G	T	C	C	C	T	T	G	G	G	C
#73
A	I	A	G	G	C	C	G	A	G	C	G	C	C	T	T	G	G	G	G	A	T	C	G	T	G	A	A	C	A	A	C	T	C	G	T	C	C	C	T	T	G	G	G	C
A	I	A	G	G	C	C	G	A	G	C	G	C	C	T	T	G	G	G	G	A	T	C	G	T	G	A	A	C	A	A	C	T	C	G	T	C	C	C	T	T	G	G	G	C
#74
A	I	A	G	G	C	C	G	A	G	C	G	C	C	T	T	G	G	G	G	A	T	C	G	T	G	A	A	C	A	A	C	T	C	G	T	C	C	C	T	T	G	G	G	C
A	I	A	G	G	C	C	G	A	G	C	G	C	C	T	T	G	G	G	G	A	T	C	G	T	G	A	A	C	A	A	C	T	C	G	T	C	C	C	T	T	G	G	G	C
#75
A	I	A	G	G	C	C	G	A	G	C	G	C	C	T	T	G	G	G	G	A	T	C	G	T	G	A	A	C	A	A	C	T	C	G	T	C	C	C	T	T	G	G	G	C
A	I	A	G	G	C	C	G	A	G	C	G	C	C	T	T	G	G	G	G	A	T	C	G	T	G	A	A	C	A	A	C	T	C	G	T	C	C	C	T	T	G	G	G	C
#76
A	I	A	G	G	C	C	G	A	G	C	G	C	C	T	T	G	G	G	G	A	T	C	G	T	G	A	A	C	G	A	C	T	C	?	T	C	C	C	T	T	G	G	G	C
A	I	A	G	G	C	C	G	A	G	C	G	C	C	T	T	G	G	G	G	A	T	C	G	T	G	A	A	C	G	A	C	T	C	?	T	C	C	C	T	T	G	G	G	C
#81
A	I	A	G	G	C	C	G	A	G	C	G	C	C	T	T	G	G	G	G	G	T	C	G	T	G	A	A	C	A	A	C	T	C	G	T	C	C	C	T	T	G	G	G	C
A	I	A	G	G	C	C	G	A	G	C	G	C	C	T	G	G	G	G	G	A	T	C	G	T	G	A	A	C	A	A	C	T	C	G	T	C	C	C	T	T	G	G	G	C
#83
A	I	A	G	G	C	C	G	A	G	C	G	C	C	T	T	G	G	G	G	G	T	C	G	T	G	A	A	C	A	A	C	T	C	G	T	C	C	C	T	T	G	G	G	C
A	I	A	G	G	C	C	G	A	G	C	G	C	C	T	G	G	G	G	G	A	T	C	G	T	G	A	A	C	A	A	C	T	C	G	T	C	C	C	T	T	G	G	G	C
#84
A	I	A	G	G	C	C	G	A	G	C	G	C	C	T	T	G	G	G	G	G	T	C	G	T	G	A	A	C	A	A	C	T	C	G	T	C	C	C	T	T	G	G	G	C
A	I	A	G	G	C	C	G	A	G	C	G	C	C	T	G	G	G	G	G	A	T	C	G	T	G	A	A	C	A	A	C	T	C	G	T	C	C	C	T	T	G	G	G	C
#85
G	D	A	G	G	C	C	G	C	G	T	G	C	C	C	G	A	G	G	G	G	T	C	T	A	A	A	A	C	G	C	C	T	C	A	C	T	C	G	C	C	G	G	A	T
A	D	A	G	G	C	C	A	C	G	T	G	C	C	C	G	A	G	G	G	G	A	C	G	A	A	A	A	C	G	C	C	T	C	A	C	C	C	G	C	C	G	G	A	T
#86
G	D	A	G	G	C	C	G	C	G	T	G	C	C	C	G	A	G	G	G	G	A	C	G	A	A	A	A	T	G	C	C	T	C	A	C	T	C	G	C	C	G	G	A	T
G	D	A	G	G	C	C	G	C	G	T	G	C	C	C	G	A	G	G	G	G	A	C	G	A	A	A	A	C	G	C	C	G	C	A	C	T	C	G	C	C	G	G	A	T
#87
A	I	A	G	G	C	C	G	A	G	C	G	C	C	T	T	G	G	G	G	G	T	C	G	T	G	A	A	C	A	A	C	T	C	G	T	C	C	C	T	T	G	G	G	C
A	I	A	G	G	C	C	G	A	G	C	G	C	C	T	G	G	G	G	G	A	T	C	G	T	G	A	A	C	A	A	C	T	C	G	T	C	C	C	T	T	G	G	G	C
#91
A	I	A	G	G	C	C	G	A	G	C	G	C	C	T	T	G	G	G	G	A	T	C	G	T	G	A	A	C	A	A	C	T	C	G	T	C	C	C	T	T	G	G	G	C
A	I	A	G	G	C	C	G	A	G	C	G	C	C	T	T	G	G	G	G	A	T	C	G	T	G	A	A	C	A	A	C	T	C	G	T	C	C	C	T	T	G	G	G	C
#92
A	I	A	G	G	C	C	G	A	G	C	G	C	C	T	T	G	G	G	G	A	T	C	G	T	G	A	A	C	A	A	C	T	C	G	T	C	C	C	T	T	G	G	G	C
A	I	A	G	G	C	C	G	A	G	C	G	C	C	T	T	G	G	G	G	A	T	C	G	T	G	A	A	C	A	A	C	T	C	G	T	C	C	C	T	T	G	G	G	C
#93
A	I	A	G	G	C	C	G	C	G	T	G	C	C	T	T	G	G	G	G	G	T	C	T	T	G	A	A	C	G	C	C	T	C	G	T	C	C	G	T	T	G	G	G	T
A	D	A	G	G	C	C	A	A	G	C	G	C	C	C	G	A	G	G	G	A	T	C	G	A	A	A	A	C	A	A	C	T	C	A	C	C	C	C	C	C	G	G	A	C
#94
A	I	A	G	G	C	C	G	A	G	C	G	C	C	T	T	G	G	G	G	G	T	C	G	T	G	A	A	C	A	A	C	T	C	G	T	C	C	C	T	T	G	G	G	C
A	I	A	G	G	C	C	G	A	G	C	G	C	C	T	G	G	G	G	G	A	T	C	G	T	G	A	A	C	A	A	C	T	C	G	T	C	C	C	T	T	G	G	G	C
#95
A	I	A	G	G	T	C	G	C	G	T	G	C	C	T	T	G	G	G	G	G	T	C	T	T	G	A	A	C	G	C	C	T	C	G	T	C	C	G	T	T	G	G	G	T
A	D	A	G	G	C	C	A	A	G	C	G	C	C	C	G	A	G	G	G	A	T	C	G	A	A	A	A	C	A	A	C	T	C	A	C	C	C	C	C	C	G	G	A	C
#96
A	I	A	G	G	C	C	G	A	G	C	G	C	C	T	T	G	G	G	G	A	T	C	G	T	G	A	A	C	A	A	C	T	C	G	T	C	C	C	T	T	G	G	G	C
A	I	A	G	G	C	C	G	A	G	C	G	C	C	T	G	G	G	G	G	A	T	C	G	T	G	A	A	C	A	A	C	T	C	G	T	C	C	C	T	T	G	G	G	C
#97
A	I	A	G	G	C	C	G	A	G	C	G	C	C	T	G	G	G	A	G	G	T	C	G	T	G	A	A	C	A	A	C	T	C	G	T	C	C	C	T	T	G	G	G	C
A	I	A	G	G	C	C	G	A	G	C	G	C	C	T	G	G	G	G	G	G	T	C	G	T	G	A	A	C	A	A	C	T	C	G	C	C	C	C	T	T	G	G	G	C
#99
A	I	A	G	G	C	C	G	A	G	C	G	C	C	T	T	G	G	G	G	A	T	C	G	T	G	A	A	C	A	A	C	T	C	G	T	C	C	C	T	T	G	G	G	C
A	I	A	G	G	C	C	G	A	G	C	G	C	C	T	T	G	G	G	G	A	T	C	G	T	G	A	A	C	A	A	C	T	C	G	T	C	C	C	T	T	G	G	G	C
#100
G	I	A	G	G	C	C	G	A	G	T	G	C	C	T	G	G	T	A	A	G	T	C	G	T	G	A	A	C	G	C	C	T	C	G	T	C	C	G	T	T	G	G	G	T
A	D	A	G	G	C	C	G	A	G	C	G	C	C	C	G	G	G	G	G	G	A	C	G	A	A	A	A	C	A	A	C	T	C	A	C	C	C	C	C	C	G	G	A	C
#103
A	I	A	G	G	T	C	G	A	G	C	G	C	C	T	T	G	G	G	G	A	T	C	G	T	G	A	A	C	A	A	C	T	C	G	T	C	C	C	T	T	G	G	G	C
A	I	A	G	G	T	C	G	A	G	C	G	C	C	T	T	G	G	G	G	A	T	C	G	T	G	A	A	C	A	A	C	T	C	G	T	C	C	C	T	T	G	G	G	C
#104
A	I	A	G	G	C	C	G	A	G	C	G	C	C	T	T	G	G	G	G	A	T	C	G	T	G	A	A	C	A	A	C	T	C	G	T	C	C	C	T	T	G	G	G	C
A	I	A	G	G	C	C	G	A	G	C	G	C	C	T	T	G	G	G	G	A	T	C	G	T	G	A	A	C	A	A	C	T	C	G	T	C	C	C	T	T	G	G	G	C
#105
A	I	A	G	G	C	C	G	A	G	C	G	C	C	T	T	G	G	G	G	A	T	C	G	T	G	A	A	C	A	A	C	T	C	G	T	C	C	C	T	T	G	G	G	C
A	I	A	G	G	C	C	G	A	G	C	G	C	C	T	T	G	G	G	G	A	T	C	G	T	G	A	A	C	A	A	C	T	C	G	T	C	C	C	T	T	G	G	G	C
#107
A	I	A	G	G	C	C	G	A	G	C	G	C	C	T	T	G	G	A	G	G	T	C	G	T	G	A	A	C	A	A	T	T	C	G	T	C	C	C	T	T	G	G	G	C
A	I	A	G	G	C	C	G	A	G	C	G	C	C	T	G	G	G	G	G	A	T	C	G	T	G	A	A	C	A	A	C	T	C	G	C	C	C	C	T	T	G	G	G	C
#112
G	I	A	G	G	C	C	G	C	G	T	G	C	C	T	G	G	G	A	G	G	T	C	G	T	G	A	A	T	G	C	C	T	C	G	C	T	C	G	T	T	G	G	G	T
A	D	A	G	G	C	C	G	A	G	C	G	C	C	C	G	A	G	G	G	G	A	C	G	A	A	A	A	C	A	A	C	G	C	A	C	C	C	C	C	C	G	G	A	C
#122
A	I	A	G	G	C	C	G	C	G	T	G	C	C	T	T	G	G	G	G	G	T	C	T	T	G	A	A	C	G	C	C	T	C	G	T	C	C	G	T	T	G	G	G	T
A	D	A	G	G	C	C	A	A	G	C	G	C	C	C	G	A	G	G	G	A	T	C	G	A	A	A	A	C	A	A	C	T	C	A	C	C	C	C	C	C	G	G	A	C
#123
A	I	A	G	G	C	C	G	A	G	C	G	C	C	T	T	G	G	G	G	G	T	C	G	T	G	A	A	C	A	A	C	T	C	G	T	C	C	C	T	T	G	G	G	C
A	I	A	G	G	C	C	G	A	G	C	G	C	C	T	G	G	G	G	G	A	T	C	G	T	G	A	A	C	A	A	C	T	C	G	T	C	C	C	T	T	G	G	G	C
#128
A	I	A	G	G	C	C	G	C	G	T	G	C	C	T	G	G	G	G	G	G	T	C	T	T	G	A	A	C	G	C	C	T	C	G	T	C	?	G	T	T	G	G	G	T
A	D	A	G	G	C	C	A	A	G	C	G	C	C	C	G	A	G	G	G	G	T	C	G	A	A	A	A	C	A	A	C	T	C	A	C	C	?	C	C	C	G	G	A	C
#130
A	?	A	G	G	C	C	G	A	G	C	G	C	C	T	G	G	G	A	G	G	T	C	G	T	G	A	A	C	A	A	C	T	C	G	T	C	C	C	T	T	G	G	G	C
A	?	A	G	G	C	C	G	A	G	C	G	C	C	T	G	G	G	G	G	G	T	C	G	T	G	A	A	C	A	A	C	T	C	G	C	C	C	C	T	T	G	G	G	C
#134
A	I	A	G	G	C	C	G	A	G	C	G	C	C	T	T	G	G	?	A	G	T	C	G	T	G	A	A	C	A	A	C	T	T	G	T	C	C	C	T	T	G	G	G	C
A	I	A	G	G	C	C	G	A	G	C	G	C	C	T	G	G	G	?	G	A	T	C	G	T	G	A	A	C	A	A	C	T	C	G	C	C	C	C	T	T	G	G	G	C
#135
A	I	A	G	G	C	C	G	A	G	C	G	C	C	T	T	G	G	G	G	A	T	C	G	T	G	A	A	C	A	A	C	T	C	G	T	C	C	C	T	T	G	G	G	C
A	I	A	G	G	C	C	G	A	G	C	G	C	C	T	G	G	G	G	G	A	T	C	G	T	G	A	A	C	A	A	C	T	C	G	T	C	C	C	T	T	G	G	G	C
#136
A	I	A	G	G	C	C	G	C	G	T	G	C	C	T	T	G	G	G	G	G	T	C	T	T	G	A	A	C	G	C	C	T	C	G	T	C	C	G	T	T	G	G	G	C
A	D	A	G	G	C	C	A	A	G	C	G	C	C	C	G	A	G	G	G	A	T	C	G	A	A	A	A	C	A	A	C	T	C	A	C	C	C	C	C	C	G	G	A	C
#138
A	I	A	G	G	C	C	G	A	G	C	G	C	C	T	T	G	G	G	G	A	T	C	G	T	G	A	A	C	A	A	C	?	C	G	T	C	C	C	T	T	G	G	G	C
A	I	A	G	G	C	C	G	A	G	C	G	C	C	T	T	G	G	G	G	A	T	C	G	T	G	A	A	C	A	A	C	?	C	G	T	C	C	C	T	T	G	G	G	C
#139
A	I	A	G	G	C	C	G	A	G	C	G	C	C	T	T	G	G	G	G	G	T	C	G	T	G	A	A	C	A	A	C	T	C	G	T	?	C	C	T	T	G	G	G	C
A	I	A	G	G	C	C	G	A	G	C	G	C	C	T	G	G	G	G	G	A	T	C	G	T	G	A	A	C	A	A	C	T	C	G	T	?	C	C	T	T	G	G	G	C
#140
A	I	A	G	G	C	C	G	A	G	C	G	C	C	T	G	G	G	G	G	G	T	C	G	T	G	A	A	C	A	A	C	T	C	G	T	C	C	C	T	T	G	G	G	C
A	I	A	G	G	C	C	G	A	G	C	G	C	C	T	G	G	G	G	G	G	T	C	G	T	G	A	A	C	A	A	C	T	C	G	T	C	C	C	T	T	G	G	G	C
#141
A	I	A	G	G	C	C	G	A	G	C	G	C	C	T	T	G	G	A	G	G	T	C	G	T	G	A	A	C	A	A	C	T	C	G	T	C	C	C	T	T	G	G	G	C
A	I	A	G	G	C	C	G	A	G	C	G	C	C	T	G	G	G	G	G	A	T	C	G	T	G	A	A	C	A	A	C	T	C	G	C	C	C	C	T	T	G	G	G	C
#142
A	I	A	G	G	C	C	G	A	G	C	G	C	C	T	T	G	G	G	G	G	T	T	G	T	G	A	A	C	A	A	C	T	C	G	T	C	C	C	T	?	G	G	G	C
A	I	A	G	G	C	C	G	A	G	C	G	C	C	T	G	G	G	G	G	A	T	C	G	T	G	A	A	C	A	A	C	T	C	G	T	C	C	C	T	?	G	G	G	C
#144
A	I	A	G	G	C	C	G	A	G	C	G	C	C	?	T	G	G	G	G	A	T	C	G	T	G	A	A	C	A	A	C	T	C	G	T	C	C	C	T	T	G	G	G	C
A	I	A	G	G	C	C	G	A	G	C	G	C	C	?	T	G	G	G	G	A	T	C	G	T	G	A	A	C	A	A	C	T	C	G	T	C	C	C	T	T	G	G	G	C
#145
G	I	A	?	?	C	C	G	C	G	T	G	T	?	T	T	G	T	?	G	G	T	C	G	T	G	?	?	C	G	C	C	T	C	G	T	C	C	G	T	T	G	G	G	C
A	D	A	?	?	C	C	G	A	G	C	G	C	?	C	G	G	G	?	G	A	A	C	G	A	A	?	?	C	A	A	C	T	C	A	C	C	C	C	C	C	G	G	A	C
#147
A	I	A	G	G	C	C	G	A	G	C	G	C	C	?	T	G	G	G	G	A	T	T	G	T	G	A	A	C	A	A	C	T	C	G	T	C	C	C	T	?	G	G	G	C
A	D	A	G	G	C	C	G	A	G	C	G	C	C	?	T	G	G	G	G	A	T	T	G	T	G	A	A	C	A	A	C	T	C	G	T	C	C	C	T	?	G	G	G	C
#148
G	I	A	G	G	C	C	G	C	G	T	G	C	C	T	T	G	G	G	G	G	T	C	G	T	G	A	A	C	G	C	C	T	C	A	C	T	C	G	C	C	G	G	A	T
A	D	A	G	G	C	C	G	A	G	C	G	C	C	C	G	A	G	G	G	A	A	C	G	A	A	A	A	C	G	C	C	G	C	A	C	T	C	G	C	C	G	C	A	T
#149
A	I	A	G	G	C	C	G	C	G	T	G	C	C	T	G	G	G	G	G	G	T	C	G	T	G	A	A	C	G	C	C	T	C	G	T	C	C	G	T	T	G	G	G	T
A	D	A	G	G	C	C	G	A	G	C	G	C	C	C	G	G	G	G	G	G	T	C	G	A	A	A	A	C	A	A	C	T	C	A	C	C	C	C	C	C	G	G	A	C
#150
A	I	A	G	G	C	C	G	A	G	C	G	C	C	T	T	G	G	G	G	A	T	?	G	T	G	A	A	C	A	A	C	T	C	G	T	C	C	C	T	T	G	G	G	C
A	I	A	G	G	C	C	G	A	G	C	A	C	C	T	T	G	G	G	G	A	T	?	G	T	G	A	A	C	A	A	C	T	C	G	T	C	C	C	T	T	G	G	G	C
#154
A	I	A	G	G	C	C	G	A	G	C	G	C	C	T	T	G	G	G	G	G	T	T	G	T	G	A	A	C	A	A	C	T	C	G	T	C	C	C	T	T	G	G	G	C
A	I	A	G	G	C	C	G	A	G	C	G	C	C	T	T	G	G	G	G	A	T	C	G	T	G	A	A	C	A	A	C	T	C	G	T	C	C	C	T	T	G	G	G	C
#156
?	D	G	G	G	C	C	G	C	G	T	G	C	C	C	G	G	T	G	G	G	T	C	G	A	A	C	A	C	G	C	C	T	C	A	C	C	T	G	C	C	G	G	A	T
?	D	A	G	G	C	C	G	C	G	T	G	C	C	C	G	G	G	G	G	G	A	C	G	A	A	A	A	C	G	C	C	T	C	A	C	C	C	G	C	C	G	G	A	T
#158
A	I	?	G	G	C	C	G	C	G	T	G	C	C	T	T	G	G	G	G	G	T	C	T	T	G	A	A	C	G	C	C	T	C	G	T	C	C	G	T	T	G	G	G	T
A	D	?	G	G	C	C	A	A	G	C	G	C	C	C	G	A	G	G	G	A	T	C	G	A	A	A	A	C	A	A	C	T	C	A	C	C	C	C	C	C	G	G	A	C
#159
?	I	A	G	G	C	C	G	C	G	T	G	C	C	T	G	G	G	G	G	G	T	C	G	T	G	A	A	C	G	C	C	T	C	G	T	T	C	G	T	T	G	G	G	T
?	D	A	G	G	C	C	G	A	G	C	G	C	C	C	G	A	G	G	G	G	A	C	G	A	A	A	A	C	A	A	C	T	C	A	C	C	C	C	C	C	G	G	A	C
#160
A	I	A	G	G	C	C	G	A	G	C	G	C	C	T	T	G	G	G	G	A	T	C	G	T	G	A	A	C	A	A	C	T	C	G	T	C	C	C	T	T	G	G	G	C
A	I	A	G	G	C	C	G	A	G	C	G	C	C	T	T	G	G	G	G	A	T	C	G	T	G	A	A	C	A	A	C	T	C	G	T	C	C	C	T	T	G	G	G	C
#163
A	I	A	G	G	C	C	G	C	G	T	G	C	C	T	G	G	G	G	G	G	T	C	T	T	G	A	A	C	G	C	C	T	C	G	T	C	C	G	T	T	G	G	G	T
A	D	A	G	G	C	C	A	A	G	C	G	C	C	C	G	A	G	G	G	G	T	C	G	A	A	A	A	C	A	A	C	T	C	A	C	C	C	C	C	C	G	G	A	C
#164
A	I	A	G	G	C	C	G	A	G	C	G	C	C	T	T	G	G	G	G	A	T	C	G	T	G	A	A	C	A	A	C	T	C	G	T	C	C	C	T	T	G	G	G	C
A	I	A	G	G	C	C	G	A	G	C	G	C	C	T	T	G	G	G	G	A	T	C	G	T	G	A	A	C	A	A	C	T	C	G	T	C	C	C	T	T	G	G	G	C
#165
A	I	A	G	G	T	C	G	A	G	C	G	C	C	T	T	G	G	G	G	A	T	C	G	T	G	A	?	C	A	A	C	T	C	G	T	C	C	C	T	T	G	G	G	C
A	I	A	G	G	C	C	G	A	G	C	G	C	C	T	T	G	G	G	G	A	T	C	G	T	G	A	?	C	A	A	C	T	C	G	T	C	C	C	T	T	G	G	G	C
#166
G	D	A	G	G	C	C	G	C	G	T	G	C	C	C	G	A	G	G	G	G	T	C	T	A	A	A	?	C	G	C	C	T	C	A	C	C	C	G	C	C	G	G	A	T
A	D	A	G	G	C	C	A	C	G	T	G	C	C	C	G	A	G	G	G	G	A	C	G	A	A	A	?	C	G	C	C	T	C	A	C	C	C	G	C	C	G	G	A	T
#893
A	I	A	G	G	C	C	G	A	G	C	G	C	C	T	T	G	G	G	G	G	T	C	G	T	G	A	A	C	A	A	C	T	C	G	T	C	C	C	T	T	G	G	G	C
A	I	A	G	G	C	C	G	A	G	C	G	C	C	T	G	G	G	G	G	A	T	C	G	T	G	A	A	C	A	A	C	T	C	G	T	C	C	C	T	T	G	G	G	C
#1166
A	I	A	G	G	T	C	G	A	G	C	G	C	C	T	T	G	G	G	G	A	T	C	G	T	G	?	A	C	A	A	C	T	C	G	T	C	C	?	T	T	G	G	G	C
A	I	A	G	G	T	C	G	A	G	C	G	C	C	T	T	G	G	G	G	A	T	C	G	T	G	?	A	C	A	A	C	T	C	G	T	C	C	?	T	T	G	G	G	C
#1917
G	D	A	G	G	C	T	G	C	G	T	G	C	C	C	G	G	T	G	G	G	T	C	T	A	A	A	A	C	G	C	C	T	C	A	C	C	C	G	C	C	G	G	A	T
A	D	A	G	G	C	C	A	C	G	T	G	C	C	C	G	A	G	G	G	G	A	C	G	A	A	A	A	C	G	C	C	T	C	A	C	C	C	G	C	C	G	G	A	T
#1921
G	D	A	G	G	C	C	G	C	G	T	G	C	C	C	G	A	G	G	G	G	A	C	G	A	A	A	A	T	G	C	C	T	C	A	C	T	C	G	C	C	G	G	A	T
G	D	A	G	G	C	C	G	C	G	T	G	C	C	C	G	A	G	G	G	G	A	C	G	A	A	A	A	T	G	C	C	G	C	A	C	T	C	G	C	C	G	G	A	T
#1922
G	I	A	G	G	C	C	G	C	G	T	G	C	C	T	T	G	G	G	G	G	T	C	G	T	G	A	A	T	G	C	C	T	C	G	T	T	C	G	T	T	G	G	G	T
A	D	A	G	G	C	C	G	A	G	C	G	C	C	C	G	A	G	G	G	G	A	C	G	A	A	A	A	C	A	A	C	G	C	A	C	C	C	C	C	C	G	G	A	C
#1925
A	D	A	G	G	C	C	G	C	G	T	G	C	C	C	G	G	G	G	G	G	T	C	T	A	A	C	A	C	G	C	C	T	C	A	C	C	T	G	C	C	G	G	A	T
A	D	A	G	G	C	C	A	C	G	T	G	C	C	C	G	A	G	G	G	G	T	C	G	A	A	A	A	C	G	C	C	T	C	A	C	C	C	G	C	C	G	G	A	T
#2199
A	I	A	G	G	C	C	G	C	G	T	G	C	C	T	T	G	G	G	G	G	T	C	T	T	G	A	A	C	G	C	C	T	C	G	T	C	C	G	T	T	G	G	G	T
A	D	A	G	G	C	C	A	A	G	C	G	C	C	C	G	A	G	G	G	A	T	C	G	A	A	A	A	C	A	A	C	T	C	A	C	C	C	C	C	C	G	G	A	C
#7710
A	I	?	G	G	C	C	G	A	G	C	G	C	C	T	T	G	G	?	G	G	T	C	G	T	G	A	A	C	A	A	C	T	C	G	T	C	C	C	T	T	G	G	G	C
A	I	?	G	G	C	C	G	A	G	C	G	C	C	T	G	G	G	?	G	G	T	C	G	T	G	A	A	C	A	A	C	T	C	G	C	C	C	C	T	T	G	G	G	C
#20823
A	I	A	G	G	C	C	G	A	G	C	G	C	C	T	G	G	G	A	G	G	T	C	G	T	G	A	A	C	G	A	T	T	C	G	C	C	C	C	T	T	G	G	G	C
A	I	A	G	G	C	C	G	A	G	C	G	C	C	T	G	G	G	A	G	G	T	C	G	T	G	A	A	C	A	A	T	T	C	G	C	C	C	C	T	T	G	G	G	C
#20842
A	I	A	?	G	C	C	G	A	G	C	G	C	C	T	T	G	G	G	G	A	T	C	G	T	G	A	A	C	A	A	C	T	C	G	T	C	C	C	T	T	?	G	G	C
A	I	A	?	G	C	C	G	A	G	C	G	C	C	T	T	G	G	G	G	A	T	C	G	T	G	A	A	C	A	A	C	T	C	G	T	C	C	C	T	T	?	G	G	C
#KY2008-1
A	I	A	G	G	C	C	G	C	G	T	G	C	C	T	T	G	G	G	G	G	T	C	T	T	G	A	A	C	G	C	C	T	C	G	T	C	C	G	T	T	G	G	G	T
A	D	A	G	G	C	C	A	A	G	C	G	C	C	C	G	A	G	G	G	A	T	C	G	A	A	A	A	C	A	A	C	T	C	A	C	C	C	C	C	C	G	G	A	C
#KY2008-2
A	I	A	G	G	C	C	G	A	G	C	G	C	C	T	T	G	G	G	G	A	T	C	G	T	G	A	A	C	A	A	C	T	C	G	T	C	C	C	T	T	G	G	G	C
A	I	A	G	G	C	C	G	A	G	C	G	C	C	T	T	G	G	G	G	A	T	C	G	T	G	A	A	C	A	A	C	T	C	G	T	C	C	C	T	T	G	G	G	C
#KY2008-3
A	I	A	G	G	C	C	G	A	G	C	G	C	C	T	T	G	G	G	G	A	T	C	G	T	G	A	A	C	A	A	C	T	C	G	T	C	C	C	T	T	G	G	G	C
A	I	A	G	G	C	C	G	A	G	C	G	C	C	T	T	G	G	G	G	A	T	C	G	T	G	A	A	C	A	A	C	T	C	G	T	C	C	C	T	T	G	G	G	C
#KY2008-4
A	I	A	G	G	C	C	G	C	G	T	G	C	C	T	T	G	G	G	G	G	T	C	T	T	G	A	A	C	G	C	C	T	C	G	T	C	C	G	T	T	G	G	G	T
A	D	A	G	G	C	C	A	A	G	C	G	C	C	C	G	A	G	G	G	A	T	C	G	A	A	A	A	C	A	A	C	T	C	A	C	C	C	C	C	C	G	G	A	C
#KY2008-5
A	I	A	G	G	C	C	G	A	G	C	G	C	C	T	G	G	G	G	G	G	T	C	G	T	G	A	A	C	A	A	C	T	C	G	T	C	C	C	T	T	G	G	G	C
A	I	A	G	G	C	C	G	A	G	C	G	C	C	T	G	G	G	G	G	A	T	C	G	T	G	A	A	C	A	A	C	T	C	G	T	C	C	C	T	T	G	G	G	C
#KY2008-6
A	I	A	G	G	C	C	G	C	G	T	G	C	C	T	G	G	G	G	G	G	T	C	T	T	G	A	A	C	G	C	C	T	C	G	T	C	C	G	T	T	G	G	G	T
A	D	A	G	G	C	C	A	A	G	C	G	C	C	C	G	A	G	G	G	G	T	C	G	A	A	A	A	C	A	A	C	T	C	A	C	C	C	C	C	C	G	G	A	C
#KY2008-7
A	I	A	G	G	C	C	G	A	G	C	G	C	C	T	T	G	G	G	G	G	T	C	G	T	G	A	A	C	A	A	C	T	C	G	T	C	C	C	T	T	G	G	G	C
A	I	A	G	G	C	C	G	A	G	C	G	C	C	T	G	G	G	G	G	A	T	C	G	T	G	A	A	C	A	A	C	T	C	G	T	C	C	C	T	T	G	G	G	C
#KY2008-8
A	?	A	G	G	C	C	G	A	G	C	G	C	C	T	T	G	G	G	G	A	T	C	G	T	G	A	A	C	A	A	C	T	C	G	T	C	C	C	T	T	G	G	G	C
A	?	A	G	G	C	C	G	A	G	C	G	C	C	T	T	G	G	G	G	A	T	C	G	T	G	A	A	C	A	A	C	T	C	G	T	C	C	C	T	T	G	G	G	C
#KY2008-9
A	I	A	G	G	C	C	G	C	G	T	G	C	C	T	T	G	G	G	G	G	T	C	T	T	G	A	A	C	G	C	C	T	C	G	T	C	C	G	T	T	G	G	G	T
A	D	A	G	G	C	C	A	A	G	C	G	C	C	C	G	A	G	G	G	A	T	C	G	A	A	A	A	C	A	A	C	T	C	A	C	C	C	C	C	C	G	G	A	C
#KY2008-10
A	I	A	G	G	C	C	G	C	G	T	G	C	C	T	G	G	G	G	G	G	T	C	T	T	G	A	A	C	G	C	C	T	C	?	T	C	C	G	T	T	G	G	G	T
A	D	A	G	G	C	C	A	A	G	C	G	C	C	C	G	A	G	G	G	G	T	C	G	A	A	A	A	C	A	A	C	T	C	?	C	C	C	C	C	C	G	G	A	C
#KY2008-11
A	I	A	G	G	T	C	G	A	G	C	G	C	C	T	T	G	G	G	G	A	T	C	G	T	G	A	A	C	A	A	C	T	C	G	T	C	C	C	T	T	G	G	G	C
A	I	A	G	G	C	C	G	A	G	C	G	C	C	T	T	G	G	G	G	A	T	C	G	T	G	A	A	C	A	A	C	T	C	G	T	C	C	C	T	T	G	G	G	C
#KY2008-12
A	I	A	G	G	C	C	G	C	G	T	G	C	C	T	T	G	G	G	G	G	T	C	T	T	G	A	A	C	G	C	C	T	C	G	T	C	C	G	T	T	G	G	G	T
A	D	A	G	G	C	C	A	A	G	C	G	C	C	C	G	A	G	G	G	A	T	C	G	A	A	A	A	C	A	A	C	T	C	A	C	C	C	C	C	C	G	G	A	C
#KY2008-13
A	I	A	G	G	C	C	G	C	G	T	G	C	C	T	T	G	G	G	G	G	T	C	T	T	G	A	A	C	G	C	C	T	C	G	T	C	C	G	T	T	G	G	G	T
A	D	A	G	G	C	C	A	A	G	C	G	C	C	C	G	A	G	G	G	A	T	C	G	A	A	A	A	C	A	A	C	T	C	A	C	C	C	C	C	C	G	G	A	C
#KY2008-14
A	I	A	G	G	C	C	G	A	G	C	G	C	C	T	T	G	G	G	G	A	T	C	G	T	G	A	A	C	A	A	C	T	C	G	T	C	C	C	T	T	G	G	G	C
A	I	A	G	G	C	C	G	A	G	C	G	C	C	T	T	G	G	G	G	A	T	C	G	T	G	A	A	C	A	A	C	T	C	G	T	C	C	C	T	T	G	G	G	C
#KY2008-15
A	I	A	G	G	C	C	G	C	G	T	G	C	C	T	G	G	G	G	G	G	T	C	T	T	G	A	A	C	G	C	C	T	C	G	T	C	C	G	T	T	G	G	G	T
A	D	A	G	G	C	C	A	A	G	C	G	C	C	C	G	A	G	G	G	G	T	C	G	A	A	A	A	C	A	A	C	T	C	A	C	C	C	C	C	C	G	G	A	C
#KY2008-16
A	I	A	G	G	C	C	G	A	G	C	G	C	C	T	G	G	G	G	G	G	T	C	G	T	G	A	A	C	A	A	C	T	C	G	T	C	C	C	T	T	G	G	G	C
A	I	A	G	G	C	C	G	A	G	C	G	C	C	T	G	G	G	G	G	G	T	C	G	T	G	A	A	C	A	A	C	T	C	G	T	C	C	C	T	T	G	G	G	C
#KY2008-17
A	I	A	G	G	C	C	G	C	G	T	G	C	C	T	T	G	G	G	G	G	T	C	T	T	G	A	A	C	G	C	C	T	C	G	T	C	C	G	T	T	G	G	G	T
A	D	A	G	G	C	C	A	A	G	C	G	C	C	C	G	A	G	G	G	A	T	C	G	A	A	A	A	C	A	A	C	T	C	A	C	C	C	C	C	C	G	G	A	C
#KY2008-18
A	I	A	G	G	C	C	G	C	G	T	G	C	C	T	T	G	G	G	G	G	T	C	T	T	G	A	A	C	G	C	C	T	C	G	T	C	C	G	T	T	G	G	G	T
A	D	A	G	G	C	C	A	A	G	C	G	C	C	C	G	A	G	G	G	A	T	C	G	A	A	A	A	C	A	A	C	T	C	A	C	C	C	C	C	C	G	G	A	C
#KY2008-19
A	?	A	G	G	C	C	G	C	G	T	G	C	C	C	G	?	G	G	G	G	T	C	T	A	A	A	A	C	G	C	C	T	C	G	C	C	C	G	C	C	G	G	A	T
A	?	A	G	G	C	C	A	C	G	T	G	C	C	C	G	?	G	G	G	G	T	C	T	A	A	A	A	C	G	C	C	T	C	A	C	C	C	G	C	C	G	G	A	T
#KY2008-20
A	I	A	G	G	C	C	G	A	G	C	G	C	C	T	T	G	G	G	G	A	T	C	G	T	G	A	A	C	A	A	C	T	C	G	T	C	C	C	T	T	G	G	G	C
A	I	A	G	G	C	C	G	A	G	C	G	C	C	T	T	G	G	G	G	A	T	C	G	T	G	A	A	C	A	A	C	T	C	G	T	C	C	C	T	T	G	G	G	C
#KY2008-21
A	I	A	G	G	C	C	G	A	G	C	G	C	C	T	T	G	G	G	G	G	T	C	G	T	G	A	A	C	A	A	C	T	C	G	T	C	C	C	T	T	G	G	G	C
A	I	A	G	G	C	C	G	A	G	C	G	C	C	T	G	G	G	G	G	A	T	C	G	T	G	A	A	C	A	A	C	T	C	G	T	C	C	C	T	T	G	G	G	C
#KY2008-22
A	I	A	G	G	C	C	G	C	G	T	G	C	C	T	T	G	G	G	G	G	T	C	T	T	G	A	A	C	G	C	C	T	C	G	T	C	C	G	T	T	G	G	G	T
A	D	A	G	G	C	C	A	A	G	C	G	C	C	C	G	A	G	G	G	A	T	C	G	A	A	A	A	C	A	A	C	T	C	A	C	C	C	C	C	C	G	G	A	C
#KY2008-23
A	I	A	G	G	C	C	G	A	G	C	G	C	C	T	T	G	G	G	G	G	T	C	G	T	G	A	A	C	A	A	C	T	C	G	T	C	C	C	T	T	G	G	G	C
A	I	A	G	G	C	C	G	A	G	C	G	C	C	T	G	G	G	G	G	A	T	C	G	T	G	A	A	C	A	A	C	T	C	G	T	C	C	C	T	T	G	G	G	C
#KY2008-24
A	I	A	G	G	C	C	G	A	G	C	G	C	C	T	T	G	G	G	G	A	T	C	G	T	G	A	A	C	A	A	C	T	C	G	T	C	C	C	T	T	G	G	G	C
A	I	A	G	G	C	C	G	A	G	C	G	C	C	T	T	G	G	G	G	A	T	C	G	T	G	A	A	C	A	A	C	T	C	G	T	C	C	C	T	T	G	G	G	C
#KY2008-25
A	I	A	G	G	C	C	G	C	G	T	G	C	C	T	G	G	G	G	G	G	T	C	T	T	G	A	A	C	G	C	C	T	C	G	T	C	C	G	T	T	G	G	G	T
A	D	A	G	G	C	C	A	A	G	C	G	C	C	C	G	A	G	G	G	G	T	C	G	A	A	A	A	C	A	A	C	T	C	A	C	C	C	C	C	C	G	G	A	C
#KY2008-26
A	I	A	G	G	C	C	G	A	G	C	G	C	C	T	T	G	G	G	G	G	T	C	G	T	G	A	A	C	A	A	C	T	C	G	T	C	C	C	T	T	G	G	G	C
A	I	A	G	G	C	C	G	A	G	C	G	C	C	T	G	G	G	G	G	A	T	C	G	T	G	A	A	C	A	A	C	T	C	G	T	C	C	C	T	T	G	G	G	C
#KY2008-27
A	I	A	G	G	C	T	G	A	G	C	G	C	C	T	T	G	G	G	G	A	T	C	G	T	G	A	A	C	A	A	C	T	C	G	T	C	C	C	T	T	G	G	G	C
A	I	A	G	G	C	C	G	A	G	C	G	C	C	T	T	G	G	G	G	A	T	C	G	T	G	A	A	C	A	A	C	T	C	G	T	C	C	C	T	T	G	G	G	C
#KY2008-28
A	I	A	G	G	C	C	G	C	G	T	G	C	C	T	G	G	G	G	G	G	T	C	T	T	G	A	A	C	G	C	C	T	C	G	T	C	C	G	T	T	G	G	G	T
A	D	A	G	G	C	C	A	A	G	C	G	C	C	C	G	A	G	G	G	G	T	C	G	A	A	A	A	C	A	A	C	T	C	A	C	C	C	C	C	C	G	G	A	C
#KY2008-29
A	I	A	G	G	C	C	G	A	G	C	G	C	C	T	T	G	G	G	G	G	T	C	G	T	G	A	A	C	A	A	C	T	C	G	T	C	C	C	T	T	G	G	G	C
A	I	A	G	G	C	C	G	A	G	C	G	C	C	T	G	G	G	G	G	A	T	C	G	T	G	A	A	C	A	A	C	T	C	G	T	C	C	C	T	T	G	G	G	C
#KY2008-30
A	I	A	G	G	T	C	G	A	G	C	G	C	C	T	T	G	G	G	G	A	T	C	G	T	G	A	A	C	A	A	C	T	C	G	T	C	C	C	T	T	G	G	G	C
A	I	A	G	G	C	C	G	A	G	C	G	C	C	T	T	G	G	G	G	A	T	C	G	T	G	A	A	C	A	A	C	T	C	G	T	C	C	C	T	T	G	G	G	C
#KY2008-31
A	?	A	G	G	T	C	G	C	G	T	G	C	C	T	T	G	G	G	G	G	T	C	T	T	G	A	A	C	G	C	C	T	C	G	T	C	C	G	T	T	G	G	G	T
A	?	A	G	G	C	C	A	A	G	C	G	C	C	C	G	A	G	G	G	A	T	C	G	A	A	A	A	C	A	A	C	T	C	A	C	C	C	C	C	C	G	G	A	C
#KY2008-32
A	I	A	G	G	C	C	G	C	G	T	G	C	C	T	T	G	G	G	G	G	T	C	T	T	G	A	A	C	G	C	C	T	C	G	T	C	C	G	T	T	G	G	G	T
A	D	A	G	G	C	C	A	A	G	C	G	C	C	C	G	A	G	G	G	A	T	C	G	A	A	A	A	C	A	A	C	T	C	A	C	C	C	C	C	C	G	G	A	C
#KY2008-33
A	I	A	G	G	C	C	G	A	G	C	G	C	C	T	T	G	G	G	G	A	T	C	G	T	G	A	A	C	A	A	C	T	C	G	T	C	C	C	T	T	G	G	G	C
A	I	A	G	G	C	C	G	A	G	C	G	C	C	T	T	G	G	G	G	A	T	C	G	T	G	A	A	C	A	A	C	T	C	G	T	C	C	C	T	T	G	G	G	C
#KY2008-34
A	I	A	G	G	T	C	G	A	G	C	G	C	C	T	?	G	G	G	G	A	T	C	G	T	G	A	A	C	A	A	C	T	C	G	T	C	C	C	T	T	G	G	G	C
A	I	A	G	G	C	C	G	A	G	C	G	C	C	T	?	G	G	G	G	A	T	C	G	T	G	A	A	C	A	A	C	T	C	G	T	C	C	C	T	T	G	G	G	C
#KY2008-35
A	I	A	G	G	T	C	G	C	G	T	G	C	C	T	T	G	G	G	G	G	T	C	T	T	G	A	A	C	G	C	C	T	C	G	T	C	C	G	T	T	G	G	G	T
A	D	A	G	G	C	C	A	A	G	C	G	C	C	C	G	A	G	G	G	A	T	C	G	A	A	A	A	C	A	A	C	T	C	A	C	C	C	C	C	C	G	G	A	C
#KY2008-36
A	I	A	G	G	C	C	G	A	G	C	G	C	C	T	?	G	G	G	G	G	T	C	G	T	G	A	A	C	A	A	C	T	C	G	T	C	C	C	T	T	G	G	G	C
A	I	A	G	G	C	C	G	A	G	C	G	C	C	T	?	G	G	G	G	A	T	C	G	T	G	A	A	C	A	A	C	T	C	G	T	C	C	C	T	T	G	G	G	C
#KY2008-37
A	I	A	G	G	C	C	G	A	G	C	G	C	C	T	T	G	G	G	G	G	T	C	G	T	G	A	A	C	A	A	C	T	C	G	T	C	C	C	T	T	G	G	G	C
A	I	A	G	G	C	C	G	A	G	C	G	C	C	T	G	G	G	G	G	A	T	C	G	T	G	A	A	C	A	A	C	T	C	G	T	C	C	C	T	T	G	G	G	C
#KY2008-38
A	I	A	G	G	C	C	G	C	G	T	G	C	C	T	T	G	G	G	G	G	T	T	?	T	G	A	A	C	G	C	C	T	C	G	T	C	C	G	T	T	G	G	G	T
A	D	A	G	G	C	C	A	A	G	T	A	C	C	C	G	A	G	G	G	A	T	C	?	A	A	A	A	C	A	A	C	T	C	A	C	C	C	C	C	C	G	G	A	C
#KY2008-39
A	I	A	G	G	C	C	G	C	G	T	G	C	C	T	T	G	G	G	G	G	T	C	T	T	G	A	A	C	G	C	C	T	C	G	T	C	C	G	T	T	G	G	G	T
A	D	A	G	G	C	C	A	A	G	C	G	C	C	C	G	A	G	G	G	A	T	C	G	A	A	A	A	C	A	A	C	T	C	A	C	C	C	C	C	C	G	G	A	C
#KY2008-40
A	I	A	G	G	C	C	G	A	G	C	G	C	C	T	T	G	G	G	G	A	T	C	G	T	G	A	A	C	A	A	C	T	C	G	T	C	C	C	T	T	G	G	G	C
A	I	A	G	G	C	C	G	A	G	C	G	C	C	T	T	G	G	G	G	A	T	C	G	T	G	A	A	C	A	A	C	T	C	G	T	C	C	C	T	T	G	G	G	C
#KY2008-41
A	I	A	G	G	C	C	G	A	G	C	G	C	C	T	T	G	G	G	G	G	T	C	G	T	G	A	A	C	A	A	C	T	C	G	T	C	C	C	T	T	G	G	G	C
A	I	A	G	G	C	C	G	A	G	C	G	C	C	T	G	G	G	G	G	A	T	C	G	T	G	A	A	C	A	A	C	T	C	G	T	C	C	C	T	T	G	G	G	C
#KY2008-42
A	I	A	G	G	T	C	G	A	G	C	G	C	C	T	T	G	G	G	G	A	T	C	G	T	G	A	A	C	A	A	C	T	C	G	T	C	C	C	T	T	G	G	G	C
A	I	A	G	G	C	C	G	A	G	C	G	C	C	T	T	G	G	G	G	A	T	C	G	T	G	A	A	C	A	A	C	T	C	G	T	C	C	C	T	T	G	G	G	C
#KY2008-43
A	I	A	G	G	C	C	G	A	G	C	G	C	C	T	T	G	G	G	G	A	T	C	G	T	G	A	?	C	A	A	C	T	C	G	T	C	C	C	T	T	G	G	G	C
A	I	A	G	G	C	C	G	A	G	C	G	C	C	T	T	G	G	G	G	A	T	C	G	T	G	A	?	C	A	A	C	T	C	G	T	C	C	C	T	T	G	G	G	C
#KY2008-44
A	I	A	G	G	C	C	G	A	G	C	G	C	C	T	T	G	G	G	G	A	T	C	G	T	G	A	A	C	A	A	C	T	C	G	T	C	C	C	T	T	G	G	G	C
A	I	A	G	G	C	C	G	A	G	C	G	C	C	T	T	G	G	G	G	A	T	C	G	T	G	A	A	C	A	A	C	T	C	G	T	C	C	C	T	T	G	G	G	C
#KY2008-45
A	I	A	G	G	C	C	G	A	G	C	G	C	C	T	G	G	G	G	G	G	T	C	G	T	G	A	A	C	A	A	C	T	C	G	T	C	C	C	T	T	G	G	G	C
A	I	A	G	G	C	C	G	A	G	C	G	C	C	T	G	G	G	G	G	G	T	C	G	T	G	A	A	C	A	A	C	T	C	G	T	C	C	C	T	T	G	G	G	C
#KY2008-46
A	I	A	G	G	C	C	G	C	G	T	G	C	C	T	T	G	G	G	G	G	T	C	T	T	G	A	A	C	G	C	C	T	C	G	T	C	C	G	T	T	G	G	G	T
A	D	A	G	G	C	C	A	A	G	C	G	C	C	C	G	A	G	G	G	A	T	C	G	A	A	A	A	C	A	A	C	T	C	A	C	C	C	C	C	C	G	G	A	C
#KY2008-47
A	I	A	G	G	C	C	G	A	G	C	G	C	C	T	T	G	G	G	G	G	T	C	G	T	G	A	A	C	A	A	C	T	C	G	T	C	C	C	T	T	G	G	G	C
A	I	A	G	G	C	C	G	A	G	C	G	C	C	T	G	G	G	G	G	A	T	C	G	T	G	A	A	C	A	A	C	T	C	G	T	C	C	C	T	T	G	G	G	C
#KY2008-48
A	I	A	G	G	C	C	G	A	G	C	G	C	C	T	G	G	G	G	G	G	T	C	G	T	G	A	A	C	A	A	C	T	C	G	T	C	C	C	T	T	G	G	G	C
A	I	A	G	G	C	C	G	A	G	C	G	C	C	T	G	G	G	G	G	G	T	C	G	T	G	A	A	C	A	A	C	T	C	G	T	C	C	C	T	T	G	G	G	C
#TLR-1
A	I	A	G	G	C	C	G	A	G	C	G	C	C	T	T	G	G	G	G	A	T	C	G	T	G	A	A	C	A	A	?	T	C	G	T	C	C	C	T	T	G	G	G	C
A	I	A	G	G	C	C	G	A	G	C	G	C	C	T	T	G	G	G	G	A	T	C	G	T	G	A	A	C	A	A	?	T	C	G	T	C	C	C	T	T	G	G	G	C
#TLR-2
A	I	A	G	G	T	C	G	A	G	C	G	C	C	T	T	G	G	G	G	A	T	C	G	T	G	A	A	C	A	A	C	T	C	G	T	C	C	C	T	T	G	G	G	C
A	I	A	G	G	C	C	G	A	G	C	G	C	C	T	T	G	G	G	G	A	T	C	G	T	G	A	A	C	A	A	C	T	C	G	T	C	C	C	T	T	G	G	G	C
#TLR-3
A	I	A	G	G	T	C	G	A	G	C	G	C	C	T	T	G	G	G	G	A	T	C	G	T	G	A	A	C	A	A	C	T	C	G	T	C	C	C	T	T	G	G	G	C
A	I	A	G	G	C	C	G	A	G	C	G	C	C	T	T	G	G	G	G	A	T	C	G	T	G	A	A	C	A	A	C	T	C	G	T	C	C	C	T	T	G	G	G	C
#TLR-4
A	I	A	G	G	C	C	G	A	G	C	G	C	C	T	T	G	G	G	G	A	T	C	G	T	G	A	A	C	A	A	C	T	C	G	T	C	C	C	T	T	G	G	G	C
A	I	A	G	G	C	C	G	A	G	C	G	C	C	T	T	G	G	G	G	A	T	C	G	T	G	A	A	C	A	A	C	T	C	G	T	C	C	C	T	T	G	G	G	C
#TLR-5
A	I	A	G	G	T	C	G	A	G	C	G	C	C	T	T	G	G	G	G	A	T	C	G	T	G	A	A	C	A	A	C	T	C	G	T	C	C	C	T	T	G	G	G	C
A	I	A	G	G	C	C	G	A	G	C	G	C	C	T	T	G	G	G	G	A	T	C	G	T	G	A	A	C	A	A	C	T	C	G	T	C	C	C	T	T	G	G	G	C
#TLR-6
A	I	A	G	G	C	C	G	A	G	C	G	C	C	T	T	G	G	A	A	G	T	C	G	T	G	A	A	C	A	A	C	T	T	G	T	C	C	C	T	T	G	G	G	C
A	I	A	G	G	C	C	G	A	G	C	G	C	C	T	G	G	G	G	G	A	T	C	G	T	G	A	A	C	A	A	C	T	C	G	C	C	C	C	T	T	G	G	G	C
#TLR-7
A	I	A	G	G	C	C	G	A	G	C	G	C	C	T	T	G	G	A	A	G	T	C	?	T	G	A	A	C	A	A	C	T	T	G	T	C	C	C	T	?	G	G	G	C
A	I	A	G	G	C	C	G	A	G	C	G	C	C	T	G	G	G	G	G	A	T	C	?	T	G	A	A	C	A	A	C	T	C	G	C	C	C	C	T	?	G	G	G	C
#TLR-8
A	I	A	G	G	C	C	G	A	G	C	G	C	C	T	T	G	G	A	A	G	T	C	G	T	G	A	A	C	A	A	C	T	T	G	T	C	C	C	T	T	G	G	G	C
A	I	A	G	G	C	C	G	A	G	C	G	C	C	T	G	G	G	G	G	A	T	C	G	T	G	A	A	C	A	A	C	T	C	G	C	C	C	C	T	T	G	G	G	C
#TLR-9
A	I	A	G	G	C	C	G	A	G	C	G	C	C	T	T	G	G	A	A	G	T	C	G	T	G	A	A	C	A	A	C	T	T	G	T	C	C	C	T	T	G	G	G	C
A	I	A	G	G	C	C	G	A	G	C	G	C	C	T	G	G	G	G	G	A	T	C	G	T	G	A	A	C	A	A	C	T	C	G	C	C	C	C	T	T	G	G	G	C
#TLR-10
A	I	A	G	G	T	C	G	A	G	C	G	C	C	T	T	G	G	G	A	A	T	C	G	T	G	A	A	C	A	A	C	T	C	G	T	C	C	C	T	T	G	G	G	C
A	I	A	G	G	C	C	G	A	G	C	G	C	C	T	T	G	G	G	G	A	T	C	G	T	G	A	A	C	A	A	C	T	C	G	T	C	C	C	T	T	G	G	G	C
#TLR-11
A	I	A	G	G	C	C	G	A	G	C	G	C	C	T	T	G	G	A	A	G	T	C	G	T	G	A	A	C	A	A	C	T	C	G	T	C	C	C	T	T	G	G	G	C
A	I	A	G	G	C	C	G	A	G	C	G	C	C	T	G	G	G	G	G	A	T	C	G	T	G	A	A	C	A	A	C	T	C	G	T	C	C	C	T	T	G	G	G	C
#TLR-12
A	I	A	G	G	C	C	G	A	G	C	G	C	C	T	T	G	G	A	A	G	T	C	G	T	G	A	A	C	A	A	C	T	T	G	T	C	C	C	T	T	G	G	G	C
A	I	A	G	G	C	C	G	A	G	C	G	C	C	T	G	G	G	G	G	A	T	C	G	T	G	A	A	C	A	A	C	T	C	G	C	C	C	C	T	T	G	G	G	C
#TLR-13
A	I	A	G	G	T	C	G	A	G	C	G	C	C	T	T	G	G	A	A	G	T	C	G	T	G	A	A	C	A	A	C	T	T	G	T	C	C	C	T	T	G	G	G	C
A	I	A	G	G	C	C	G	A	G	C	G	C	C	T	G	G	G	G	G	A	T	C	G	T	G	A	A	C	A	A	C	T	C	G	C	C	C	C	T	T	G	G	G	C
#TLR-14
A	I	A	G	G	T	C	G	A	G	C	G	C	C	T	T	G	G	G	G	A	T	C	G	T	G	A	A	C	A	A	C	T	C	G	T	C	C	C	T	T	G	G	G	C
A	I	A	G	G	C	C	G	A	G	C	G	C	C	T	T	G	G	G	G	A	T	C	G	T	G	A	A	C	A	A	C	T	C	G	T	C	C	C	T	T	G	G	G	C
#TLR-15
A	I	A	G	G	T	C	G	A	G	C	G	C	C	T	T	G	G	G	G	A	T	C	G	T	G	A	A	C	A	A	C	T	C	G	T	C	C	C	T	T	G	G	G	C
A	I	A	G	G	C	C	G	A	G	C	G	C	C	T	T	G	G	G	G	A	T	C	G	T	G	A	A	C	A	A	C	T	C	G	T	C	C	C	T	T	G	G	G	C
#TLR-16
A	I	A	G	G	C	C	G	A	G	C	G	C	C	T	T	G	G	G	G	A	T	C	G	T	G	A	A	C	A	A	C	T	C	G	T	C	C	C	T	T	G	G	G	C
A	I	A	G	G	C	C	G	A	G	C	G	C	C	T	T	G	G	G	G	A	T	C	G	T	G	A	A	C	A	A	C	T	C	G	T	C	C	C	T	T	G	G	G	C
#TLR-17
A	I	A	G	G	C	C	G	A	G	C	G	C	C	T	T	G	G	G	G	A	T	C	G	T	G	A	A	C	A	A	C	T	C	G	T	C	C	C	T	T	G	G	G	C
A	I	A	G	G	C	C	G	A	G	C	G	C	C	T	T	G	G	G	G	A	T	C	G	T	G	A	A	C	A	A	C	T	C	G	T	C	C	C	T	T	G	G	G	C
#TLR-18
A	I	A	G	G	T	C	G	A	G	C	G	C	C	T	T	G	G	G	G	G	T	C	G	T	G	A	A	C	A	A	C	T	C	G	T	C	C	C	T	T	G	G	G	C
A	I	A	G	G	C	C	G	A	G	C	G	C	C	T	G	G	G	G	G	A	T	C	G	T	G	A	A	C	A	A	C	T	C	G	T	C	C	C	T	T	G	G	G	C
#TLR-19
A	I	A	G	G	C	C	G	A	G	C	G	C	C	T	T	G	G	G	G	A	T	C	G	T	G	A	A	C	A	A	C	T	C	G	T	C	C	C	T	T	G	G	G	C
A	I	A	G	G	C	C	G	A	G	C	G	C	C	T	T	G	G	G	G	A	T	C	G	T	G	A	A	C	A	A	C	T	C	G	T	C	C	C	T	T	G	G	G	C
#TLR-20
A	I	A	G	G	C	C	G	A	G	C	G	C	C	T	T	G	G	A	A	G	T	C	G	T	G	A	A	C	A	A	C	T	T	G	T	C	C	C	T	T	G	G	G	C
A	I	A	G	G	C	C	G	A	G	C	G	C	C	T	G	G	G	G	G	A	T	C	G	T	G	A	A	C	A	A	C	T	C	G	C	C	C	C	T	T	G	G	G	C
#TLR-21
A	I	A	G	G	C	C	G	A	G	C	G	C	C	T	T	G	G	G	G	G	T	C	G	T	G	A	A	C	A	A	?	T	C	G	T	C	C	C	T	T	G	G	G	C
A	I	A	G	G	C	C	G	A	G	C	G	C	C	T	G	G	G	G	G	A	T	C	G	T	G	A	A	C	A	A	?	T	C	G	T	C	C	C	T	T	G	G	G	C
#TLR-22
A	I	A	G	G	T	C	G	A	G	C	G	C	C	T	T	G	G	G	G	A	T	T	G	T	G	A	A	C	A	A	C	T	C	G	T	C	C	C	T	T	G	G	G	C
A	I	A	G	G	C	C	G	A	G	C	A	C	C	T	T	G	G	G	G	A	T	C	G	T	G	A	A	C	A	A	C	T	C	G	T	C	C	C	T	T	G	G	G	C
#TLR-23
A	I	A	G	G	C	C	G	A	G	C	G	C	C	T	T	G	G	A	A	G	T	C	G	T	G	A	A	C	A	A	C	T	T	G	T	C	C	C	T	T	G	G	G	C
A	I	A	G	G	C	C	G	A	G	C	G	C	C	T	G	G	G	G	G	A	T	C	G	T	G	A	A	C	A	A	C	T	C	G	C	C	C	C	T	T	G	G	G	C
#TLR-24
A	I	A	G	G	C	C	G	A	G	C	G	C	C	T	G	G	G	A	A	G	T	C	G	T	G	A	A	C	A	A	C	T	T	G	C	C	C	C	T	T	G	G	G	C
A	I	A	G	G	C	C	G	A	G	C	G	C	C	T	G	G	G	A	A	G	T	C	G	T	G	A	A	C	A	A	C	T	T	G	C	C	C	C	T	T	G	G	G	C
#TLR-25
A	I	A	G	G	C	C	G	A	G	C	G	C	C	T	G	G	G	A	A	G	T	C	G	T	G	A	A	C	A	A	C	T	T	G	T	C	C	C	T	T	G	G	G	C
A	I	A	G	G	C	C	G	A	G	C	G	C	C	T	G	G	G	G	G	G	T	C	G	T	G	A	A	C	A	A	C	T	C	G	C	C	C	C	T	T	G	G	G	C
#TLR-26
A	I	A	G	G	C	C	G	A	G	C	G	C	C	T	T	G	G	G	G	A	T	C	G	T	G	A	A	C	A	A	C	T	C	G	T	C	C	C	T	T	G	G	G	C
A	I	A	G	G	C	C	G	A	G	C	G	C	C	T	T	G	G	G	G	A	T	C	G	T	G	A	A	C	A	A	C	T	C	G	T	C	C	C	T	T	G	G	G	C
#TLR-27
A	I	A	G	G	C	C	G	A	G	C	G	C	C	T	T	G	G	G	G	A	T	C	G	T	G	A	A	C	A	A	C	T	C	G	T	C	C	C	T	T	G	G	G	C
A	I	A	G	G	C	C	G	A	G	C	G	C	C	T	T	G	G	G	G	A	T	C	G	T	G	A	A	C	A	A	C	T	C	G	T	C	C	C	T	T	G	G	G	C
#TLR-28
A	I	A	G	G	T	C	G	A	G	C	G	C	C	T	T	G	G	A	A	G	T	C	G	T	G	A	A	C	A	A	C	T	T	G	T	C	C	C	T	T	G	G	G	C
A	I	A	G	G	C	C	G	A	G	C	G	C	C	T	G	G	G	G	G	A	T	C	G	T	G	A	A	C	A	A	C	T	C	G	C	C	C	C	T	T	G	G	G	C
#TLR-29
A	I	A	G	G	C	C	G	A	G	C	G	C	C	T	T	G	G	G	G	A	T	C	G	T	G	A	A	C	A	A	C	T	C	G	T	C	C	C	T	T	G	G	G	C
A	I	A	G	G	C	C	G	A	G	C	G	C	C	T	T	G	G	G	G	A	T	C	G	T	G	A	A	C	A	A	C	T	C	G	T	C	C	C	T	T	G	G	G	C
#TLR-30
A	I	A	G	G	T	C	G	A	G	C	G	C	C	T	T	G	G	G	G	A	T	C	G	T	G	A	A	C	A	A	C	T	C	G	T	C	C	C	T	T	G	G	G	C
A	I	A	G	G	T	C	G	A	G	C	G	C	C	T	T	G	G	G	G	A	T	C	G	T	G	A	A	C	A	A	C	T	C	G	T	C	C	C	T	T	G	G	G	C
#TLR-31
A	I	A	G	G	T	C	G	A	G	C	G	C	C	T	T	G	G	G	G	A	T	C	G	T	G	A	A	C	A	A	C	T	C	G	T	C	C	C	T	T	G	G	G	C
A	I	A	G	G	C	C	G	A	G	C	G	C	C	T	T	G	G	G	G	A	T	C	G	T	G	A	A	C	A	A	C	T	C	G	T	C	C	C	T	T	G	G	G	C
#TLR-32
A	I	A	G	G	C	C	G	A	G	C	G	C	C	T	T	G	G	G	G	A	T	C	G	T	G	A	A	C	A	A	C	T	C	G	T	C	C	C	T	T	G	G	G	C
A	I	A	G	G	C	C	G	A	G	C	G	C	C	T	T	G	G	G	G	A	T	C	G	T	G	A	A	C	A	A	C	T	C	G	T	C	C	C	T	T	G	G	G	C
#TLR-33
A	I	A	G	G	C	C	G	A	G	C	G	C	C	T	G	G	G	A	A	G	T	C	G	T	G	A	A	C	A	A	C	T	T	G	T	C	C	C	T	T	G	G	G	C
A	I	A	G	G	C	C	G	A	G	C	G	C	C	T	G	G	G	G	G	G	T	C	G	T	G	A	A	C	A	A	C	T	C	G	C	C	C	C	T	T	G	G	G	C
#TLR-34
A	I	A	G	G	C	C	G	A	G	C	G	C	C	T	G	G	G	A	A	G	T	C	G	T	G	A	A	C	A	A	C	T	T	G	C	C	C	C	T	T	G	G	G	C
A	I	A	G	G	C	C	G	A	G	C	G	C	C	T	G	G	G	A	A	G	T	C	G	T	G	A	A	C	A	A	C	T	T	G	C	C	C	C	T	T	G	G	G	C
#TLR-35
A	I	A	G	G	C	C	G	A	G	C	G	C	C	T	T	G	G	G	G	A	T	C	G	T	G	A	A	C	A	A	C	T	C	G	T	C	C	C	T	T	G	G	G	C
A	I	A	G	G	C	C	G	A	G	C	G	C	C	T	T	G	G	G	G	A	T	C	G	T	G	A	A	C	A	A	C	T	C	G	T	C	C	C	T	T	G	G	G	C
#TLR-36
A	I	A	G	G	T	C	G	A	G	C	G	C	C	T	T	G	G	G	G	A	T	C	G	T	G	A	A	C	A	A	C	T	C	G	T	C	C	C	T	T	G	G	G	C
A	I	A	G	G	C	C	G	A	G	C	G	C	C	T	T	G	G	G	G	A	T	C	G	T	G	A	A	C	A	A	C	T	C	G	T	C	C	C	T	T	G	G	G	C
#TLR-37
A	I	A	G	G	C	C	G	A	G	C	G	C	C	T	T	G	G	G	G	A	T	C	G	T	G	A	A	C	A	A	C	T	C	G	T	C	C	C	T	T	G	G	G	C
A	I	A	G	G	C	C	G	A	G	C	G	C	C	T	T	G	G	G	G	A	T	C	G	T	G	A	A	C	A	A	C	T	C	G	T	C	C	C	T	T	G	G	G	C
#TLR-38
A	I	A	G	G	T	C	G	A	G	C	G	C	C	T	T	G	G	G	G	A	T	C	G	T	G	A	A	C	A	A	C	T	C	G	T	C	C	C	T	T	G	G	G	C
A	I	A	G	G	C	C	G	A	G	C	G	C	C	T	T	G	G	G	G	A	T	C	G	T	G	A	A	C	A	A	C	T	C	G	T	C	C	C	T	T	G	G	G	C
#TLR-39
A	I	A	G	G	C	C	G	A	G	C	G	C	C	T	T	G	G	G	G	A	T	C	G	T	G	A	A	C	A	A	C	T	C	G	T	C	C	C	T	T	G	G	G	C
A	I	A	G	G	C	C	G	A	G	C	G	C	C	T	T	G	G	G	G	A	T	C	G	T	G	A	A	C	A	A	C	T	C	G	T	C	C	C	T	T	G	G	G	C
#TLR-40
A	I	A	G	G	C	C	G	A	G	C	G	C	C	T	T	G	G	A	A	G	T	C	G	T	G	A	A	C	A	A	C	T	T	G	T	C	C	C	T	T	G	G	G	C
A	I	A	G	G	C	C	G	A	G	C	G	C	C	T	G	G	G	G	G	A	T	C	G	T	G	A	A	C	A	A	C	T	C	G	C	C	C	C	T	T	G	G	G	C
#TLR-41
A	I	A	G	G	C	C	G	A	G	C	G	C	C	T	G	G	G	A	G	G	T	C	G	T	G	A	A	C	A	A	T	T	C	G	T	C	C	C	T	T	G	G	G	C
A	I	A	G	G	C	C	G	A	G	C	G	C	C	T	G	G	G	G	G	G	T	C	G	T	G	A	A	C	A	A	C	T	C	G	C	C	C	C	T	T	G	G	G	C
#TLR-42
A	I	A	G	G	C	C	G	A	G	C	G	C	C	T	T	G	G	A	A	G	T	C	G	T	G	A	A	C	A	A	C	T	T	G	T	C	C	C	T	T	G	G	G	C
A	I	A	G	G	C	C	G	A	G	C	G	C	C	T	G	G	G	G	G	A	T	C	G	T	G	A	A	C	A	A	C	T	C	G	C	C	C	C	T	T	G	G	G	C
#TLR-43
A	I	A	G	G	C	C	G	A	G	C	G	C	C	T	G	G	G	A	A	G	T	C	G	T	G	A	A	C	A	A	C	T	T	G	T	C	C	C	T	T	G	G	G	C
A	I	A	G	G	C	C	G	A	G	C	G	C	C	T	G	G	G	G	G	G	T	C	G	T	G	A	A	C	A	A	C	T	C	G	C	C	C	C	T	T	G	G	G	C
#TLR-44
A	I	A	G	G	C	C	G	A	G	C	G	C	C	T	T	G	G	G	G	G	T	C	G	T	G	A	A	C	A	A	C	T	C	G	T	C	C	C	T	T	G	G	G	C
A	I	A	G	G	C	C	G	A	G	C	G	C	C	T	G	G	G	G	G	A	T	C	G	T	G	A	A	C	A	A	C	T	C	G	T	C	C	C	T	T	G	G	G	C
#TLR-45
A	I	A	G	G	C	C	G	A	G	C	G	C	C	T	T	G	G	G	G	A	T	C	G	T	G	A	A	C	A	A	C	T	C	G	T	C	C	C	T	T	G	G	G	C
A	I	A	G	G	C	C	G	A	G	C	G	C	C	T	T	G	G	G	G	A	T	C	G	T	G	A	A	C	A	A	C	T	C	G	T	C	C	C	T	T	G	G	G	C
#TLR-46
A	I	A	G	G	C	C	G	A	G	C	G	C	C	T	G	G	G	G	G	G	T	C	G	T	G	A	A	C	A	A	C	T	C	G	T	C	C	C	T	T	G	G	G	C
A	I	A	G	G	C	C	G	A	G	C	G	C	C	T	G	G	G	G	G	G	T	C	G	T	G	A	A	C	A	A	C	T	C	G	T	C	C	C	T	T	G	G	G	C
#TLR-47
A	I	A	G	G	C	C	G	A	G	C	G	C	C	T	T	G	G	A	A	G	T	C	G	T	G	A	A	C	A	A	C	T	T	G	T	C	C	C	T	T	G	G	G	C
A	I	A	G	G	C	C	G	A	G	C	G	C	C	T	G	G	G	G	G	A	T	C	G	T	G	A	A	C	A	A	C	T	C	G	C	C	C	C	T	T	G	G	G	C
#TLR-48
A	I	A	G	G	T	C	G	A	G	C	G	C	C	T	T	G	G	G	G	A	T	C	G	T	G	A	A	C	A	A	C	T	C	G	T	C	C	C	T	T	G	G	G	C
A	I	A	G	G	C	C	G	A	G	C	G	C	C	T	T	G	G	G	G	A	T	C	G	T	G	A	A	C	A	A	C	T	C	G	T	C	C	C	T	T	G	G	G	C
#TLR-49
A	I	A	G	G	T	C	G	A	G	C	G	C	C	T	T	G	G	G	G	A	T	C	G	T	G	A	A	C	A	A	C	T	C	G	T	C	C	C	T	T	G	G	G	C
A	I	A	G	G	C	C	G	A	G	C	G	C	C	T	T	G	G	G	G	A	T	C	G	T	G	A	A	C	A	A	C	T	C	G	T	C	C	C	T	T	G	G	G	C
#TLR-50
A	I	A	G	G	C	C	G	A	G	C	G	C	C	T	T	G	G	G	G	A	T	C	G	T	G	A	A	C	A	A	C	T	C	G	T	C	C	C	T	T	G	G	G	C
A	I	A	G	G	C	C	G	A	G	C	G	C	C	T	T	G	G	G	G	A	T	C	G	T	G	A	A	C	A	A	C	T	C	G	T	C	C	C	T	T	G	G	G	C
#TLR-51
A	I	A	G	G	T	C	G	A	G	C	G	C	C	T	T	G	G	G	G	A	T	C	G	T	G	A	A	C	A	A	C	T	C	G	T	C	C	C	T	T	G	G	G	C
A	I	A	G	G	C	C	G	A	G	C	G	C	C	T	T	G	G	G	G	A	T	C	G	T	G	A	A	C	A	A	C	T	C	G	T	C	C	C	T	T	G	G	G	C
#TLR-52
A	I	A	G	G	T	C	G	A	G	C	G	C	C	T	T	G	G	A	A	G	T	C	G	T	G	A	A	C	A	A	C	T	T	G	T	C	C	C	T	T	G	G	G	C
A	I	A	G	G	C	C	G	A	G	C	G	C	C	T	G	G	G	G	G	A	T	C	G	T	G	A	A	C	A	A	C	T	C	G	C	C	C	C	T	T	G	G	G	C
#TLR-53
A	I	A	G	G	T	C	G	A	G	C	G	C	C	T	T	G	G	G	G	A	T	C	G	T	G	A	A	C	A	A	C	T	C	G	T	C	C	C	T	T	G	G	G	C
A	I	A	G	G	C	C	G	A	G	C	G	C	C	T	T	G	G	G	G	A	T	C	G	T	G	A	A	C	A	A	C	T	C	G	T	C	C	C	T	T	G	G	G	C
#TLR-54
A	I	A	G	G	C	C	G	A	G	C	G	C	C	T	T	G	G	A	A	G	T	C	G	T	G	A	A	C	A	A	C	T	T	G	T	C	C	C	T	T	G	G	G	C
A	I	A	G	G	C	C	G	A	G	C	G	C	C	T	G	G	G	G	G	A	T	C	G	T	G	A	A	C	A	A	C	T	C	G	C	C	C	C	T	T	G	G	G	C
#TLR-55
A	I	A	G	G	T	C	G	A	G	C	G	C	C	T	T	G	G	G	G	A	T	C	G	T	G	A	A	C	A	A	C	T	C	G	T	C	C	C	T	T	G	G	G	C
A	I	A	G	G	T	C	G	A	G	C	G	C	C	T	T	G	G	G	G	A	T	C	G	T	G	A	A	C	A	A	C	T	C	G	T	C	C	C	T	T	G	G	G	C
#TLR-56
A	I	A	G	G	C	C	G	A	G	C	G	C	C	T	T	G	G	A	G	G	T	C	G	T	G	A	A	C	A	A	T	T	C	G	T	C	C	C	T	T	G	G	G	C
A	I	A	G	G	C	C	G	A	G	C	G	C	C	T	G	G	G	G	G	A	T	C	G	T	G	A	A	C	A	A	C	T	C	G	C	C	C	C	T	T	G	G	G	C
#TLR-57
A	I	A	G	G	C	C	G	A	G	C	G	C	T	T	T	G	G	A	A	G	T	C	G	T	G	A	A	C	A	A	C	T	T	G	T	C	C	C	T	T	G	G	G	C
A	I	A	G	G	C	C	G	A	G	C	G	C	T	T	G	G	G	G	G	A	T	C	G	T	G	A	A	C	A	A	C	T	C	G	C	C	C	C	T	T	G	G	G	C
#TLR-58
A	I	A	G	G	C	C	G	A	G	C	G	C	C	T	T	G	G	G	G	G	T	C	G	T	G	A	A	C	A	A	C	T	C	G	T	C	C	C	T	T	G	G	G	C
A	I	A	G	G	C	C	G	A	G	C	G	C	C	T	T	G	G	G	G	A	T	C	G	T	G	A	A	C	A	A	C	T	C	G	T	C	C	C	T	T	G	G	G	C
#TLR-59
A	I	A	G	G	C	C	G	A	G	C	G	C	C	T	T	G	G	A	A	G	T	C	G	T	G	A	A	C	A	A	C	T	T	G	T	C	C	C	T	T	G	G	G	C
A	I	A	G	G	C	C	G	A	G	C	G	C	C	T	G	G	G	G	G	A	T	C	G	T	G	A	A	C	A	A	C	T	C	G	C	C	C	C	T	T	G	G	G	C
#TLR-60
A	I	A	G	G	T	C	G	A	G	C	G	C	C	T	T	G	G	G	G	A	T	C	G	T	G	A	A	C	A	A	C	T	C	G	T	C	C	C	T	T	G	G	G	C
A	I	A	G	G	C	C	G	A	G	C	G	C	C	T	T	G	G	G	G	A	T	C	G	T	G	A	A	C	A	A	C	T	C	G	T	C	C	C	T	T	G	G	G	C
#TLR-61
A	I	A	G	G	C	C	G	A	G	C	G	C	C	T	T	G	G	A	A	G	T	C	G	T	G	A	A	C	A	A	C	T	T	G	?	C	C	C	T	T	G	G	G	C
A	I	A	G	G	C	C	G	A	G	C	G	C	C	T	G	G	G	G	G	A	T	C	G	T	G	A	A	C	A	A	C	T	C	G	?	C	C	C	T	T	G	G	G	C
#TLR-62
A	I	A	G	G	T	C	G	A	G	C	G	C	C	T	T	G	G	G	G	A	T	C	G	T	G	A	A	C	A	A	C	T	C	G	T	C	C	C	T	T	G	G	G	C
A	I	A	G	G	C	C	G	A	G	C	G	C	C	T	T	G	G	G	G	A	T	C	G	T	G	A	A	C	A	A	C	T	C	G	T	C	C	C	T	T	G	G	G	C
#TLR-63
A	I	A	G	G	T	C	G	A	G	C	G	C	C	T	T	G	G	A	A	G	T	C	G	T	G	A	A	C	A	A	C	T	T	G	T	C	C	C	T	T	G	G	G	C
A	I	A	G	G	C	C	G	A	G	C	G	C	C	T	G	G	G	G	G	A	T	C	G	T	G	A	A	C	A	A	C	T	C	G	C	C	C	C	T	T	G	G	G	C
#TLR-64
A	I	A	G	G	C	C	G	A	G	C	G	C	C	T	T	G	G	A	A	G	T	C	G	T	G	A	A	C	A	A	C	T	T	G	T	C	C	C	T	T	G	G	G	C
A	I	A	G	G	C	C	G	A	G	C	G	C	C	T	G	G	G	G	G	A	T	C	G	T	G	A	A	C	A	A	C	T	C	G	C	C	C	C	T	T	G	G	G	C
#TLR-65
A	I	A	G	G	C	C	G	A	G	C	G	C	C	T	T	G	G	G	G	A	T	C	G	T	G	A	A	C	A	A	C	T	C	G	T	C	C	C	T	T	G	G	G	C
A	I	A	G	G	C	C	G	A	G	C	G	C	C	T	T	G	G	G	G	A	T	C	G	T	G	A	A	C	A	A	C	T	C	G	T	C	C	C	T	T	G	G	G	C
#TLR-66
A	I	A	G	G	T	C	G	A	G	C	G	C	C	T	T	G	G	G	G	A	T	C	G	T	G	A	A	C	A	A	C	T	C	G	T	C	C	C	T	T	G	G	G	C
A	I	A	G	G	C	C	G	A	G	C	G	C	C	T	T	G	G	G	G	A	T	C	G	T	G	A	A	C	A	A	C	T	C	G	T	C	C	C	T	T	G	G	G	C
#TLR-67
A	I	A	G	G	C	C	G	A	G	C	G	C	C	T	T	G	G	A	A	G	T	C	G	T	G	A	A	C	A	A	C	T	T	G	T	C	C	C	T	T	G	G	G	C
A	I	A	G	G	C	C	G	A	G	C	G	C	C	T	G	G	G	G	G	A	T	C	G	T	G	A	A	C	A	A	C	T	C	G	C	C	C	C	T	T	G	G	G	C
#TLR-68
A	I	A	G	G	C	C	G	A	G	C	G	C	C	T	T	G	G	G	G	A	T	C	G	T	G	A	A	C	A	A	C	T	C	G	T	C	C	C	T	T	G	G	G	C
A	I	A	G	G	C	C	G	A	G	C	G	C	C	T	T	G	G	G	G	A	T	C	G	T	G	A	A	C	A	A	C	T	C	G	T	C	C	C	T	T	G	G	G	C
#TLR-69
A	I	A	G	G	C	C	G	A	G	C	G	C	C	T	T	G	G	A	A	G	T	C	G	T	G	A	A	C	A	A	C	T	T	G	T	C	C	C	T	T	G	G	G	C
A	I	A	G	G	C	C	G	A	G	C	G	C	C	T	G	G	G	G	G	A	T	C	G	T	G	A	A	C	A	A	C	T	C	G	C	C	C	C	T	T	G	G	G	C
#TLR-70
A	I	A	G	G	T	C	G	A	G	C	G	C	C	T	T	G	G	G	G	G	T	C	G	T	G	A	A	C	A	A	C	T	C	G	T	C	C	C	T	T	G	G	G	C
A	I	A	G	G	C	C	G	A	G	C	G	C	C	T	G	G	G	G	G	A	T	C	G	T	G	A	A	C	A	A	C	T	C	G	T	C	C	C	T	T	G	G	G	C
#TLR-71
A	I	A	G	G	C	C	G	A	G	C	G	C	C	T	G	G	G	A	A	G	T	C	G	T	G	A	A	C	A	A	C	T	T	G	C	C	C	C	T	T	G	G	G	C
A	I	A	G	G	C	C	G	A	G	C	G	C	C	T	G	G	G	A	A	G	T	C	G	T	G	A	A	C	A	A	C	T	T	G	C	C	C	C	T	T	G	G	G	C
#TLR-72
A	I	A	G	G	C	C	G	A	G	C	G	C	C	T	T	G	G	A	A	G	T	C	G	T	G	A	A	C	A	A	C	T	T	G	T	C	C	C	T	T	G	G	G	C
A	I	A	G	G	C	C	G	A	G	C	G	C	C	T	G	G	G	G	G	A	T	C	G	T	G	A	A	C	A	A	C	T	C	G	C	C	C	C	T	T	G	G	G	C
#TLR-73
A	I	A	G	G	C	C	G	A	G	C	G	C	C	T	T	G	G	G	G	A	T	C	G	T	G	A	A	C	A	A	C	T	C	G	T	C	C	C	T	T	G	G	G	C
A	I	A	G	G	C	C	G	A	G	C	G	C	C	T	T	G	G	G	G	A	T	C	G	T	G	A	A	C	A	A	C	T	C	G	T	C	C	C	T	T	G	G	G	C
#TLR-74
A	I	A	G	G	T	C	G	A	G	C	G	C	C	T	T	G	G	G	G	A	T	C	G	T	G	A	A	C	A	A	C	T	C	G	T	C	C	C	T	T	G	G	G	C
A	I	A	G	G	C	C	G	A	G	C	G	C	C	T	T	G	G	G	G	A	T	C	G	T	G	A	A	C	A	A	C	T	C	G	T	C	C	C	T	T	G	G	G	C
#TLR-75
A	I	A	G	G	C	C	G	A	G	C	G	C	C	T	T	G	G	G	G	A	T	C	G	T	G	A	A	C	A	A	C	T	C	G	T	C	C	C	T	T	G	G	G	C
A	I	A	G	G	C	C	G	A	G	C	G	C	C	T	T	G	G	G	G	A	T	C	G	T	G	A	A	C	A	A	C	T	C	G	T	C	C	C	T	T	G	G	G	C
#TLR-76
A	I	A	G	G	C	C	G	A	G	C	G	C	C	T	T	G	G	G	G	G	T	C	G	T	G	A	A	C	A	A	C	T	C	G	T	C	C	C	T	T	G	G	G	C
A	I	A	G	G	C	C	G	A	G	C	G	C	C	T	G	G	G	G	G	A	T	C	G	T	G	A	A	C	A	A	C	T	C	G	T	C	C	C	T	T	G	G	G	C
#TLR-77
A	I	A	G	G	T	C	G	A	G	C	G	C	C	T	T	G	G	G	G	A	T	C	G	T	G	A	A	C	A	A	C	T	C	G	T	C	C	C	T	T	G	G	G	C
A	I	A	G	G	T	C	G	A	G	C	G	C	C	T	T	G	G	G	G	A	T	C	G	T	G	A	A	C	A	A	C	T	C	G	T	C	C	C	T	T	G	G	G	C
#TLR-78
A	I	A	G	G	C	C	G	?	G	C	G	C	C	T	T	G	G	A	A	G	T	C	T	T	?	A	A	C	A	A	C	T	T	G	T	C	C	C	T	?	G	G	?	C
A	I	A	G	G	C	C	G	?	G	C	G	C	C	T	G	G	G	G	G	A	T	C	G	T	?	A	A	C	A	A	C	T	C	G	C	C	C	C	T	?	G	G	?	C
#TLR-79
A	I	A	G	G	C	C	G	A	G	C	G	C	C	T	T	G	G	A	A	G	T	C	G	T	G	A	A	C	A	A	C	T	T	G	T	C	C	C	T	T	G	G	G	C
A	I	A	G	G	C	C	G	A	G	C	G	C	C	T	G	G	G	G	G	A	T	C	G	T	G	A	A	C	A	A	C	T	C	G	C	C	C	C	T	T	G	G	G	C
#TLR-80
A	I	A	G	G	C	C	G	A	G	C	G	C	C	T	T	G	G	A	A	G	T	C	G	T	G	A	A	C	A	A	C	T	T	G	T	C	C	C	T	T	G	G	G	C
A	I	A	G	G	C	C	G	A	G	C	G	C	C	T	G	G	G	G	G	A	T	C	G	T	G	A	A	C	A	A	C	T	C	G	C	C	C	C	T	T	G	G	G	C
#TLR-81
A	I	A	G	G	C	C	G	A	G	C	G	C	C	T	T	G	G	G	G	A	T	C	G	T	G	A	A	C	A	A	C	T	C	G	T	C	C	C	T	T	G	G	G	C
A	I	A	G	G	C	C	G	A	G	C	G	C	C	T	T	G	G	G	G	A	T	C	G	T	G	A	A	C	A	A	C	T	C	G	T	C	C	C	T	T	G	G	G	C
#TLR-82
A	I	A	G	G	T	C	G	A	G	C	G	C	C	T	T	G	G	G	G	A	T	C	G	T	G	A	A	C	A	A	C	T	C	G	T	C	C	C	T	T	G	G	G	C
A	I	A	G	G	C	C	G	A	G	C	G	C	C	T	T	G	G	G	G	A	T	C	G	T	G	A	A	C	A	A	C	T	C	G	T	C	C	C	T	T	G	G	G	C
#TLR-83
A	I	A	G	G	C	C	G	A	G	C	G	C	C	T	T	G	G	G	G	A	T	C	G	T	G	A	A	C	A	A	C	T	C	G	T	C	C	C	T	T	G	G	G	C
A	I	A	G	G	C	C	G	A	G	C	G	C	C	T	T	G	G	G	G	A	T	C	G	T	G	A	A	C	A	A	C	T	C	G	T	C	C	C	T	T	G	G	G	C
#TLR-84
A	I	A	G	G	T	C	G	A	G	C	G	C	C	T	T	G	G	G	G	A	T	C	G	T	G	A	A	C	A	A	C	T	C	G	T	C	C	C	T	T	G	G	G	C
A	I	A	G	G	C	C	G	A	G	C	G	C	C	T	T	G	G	G	G	A	T	C	G	T	G	A	A	C	A	A	C	T	C	G	T	C	C	C	T	T	G	G	G	C
#TLR-85
A	I	A	G	G	T	C	G	A	G	C	G	C	C	T	T	G	G	G	G	A	T	C	G	T	G	A	A	C	A	A	C	T	C	G	T	C	C	C	T	T	G	G	G	C
A	I	A	G	G	C	C	G	A	G	C	G	C	C	T	T	G	G	G	G	A	T	C	G	T	G	A	A	C	A	A	C	T	C	G	T	C	C	C	T	T	G	G	G	C
#TLR-86
A	I	A	G	G	C	C	G	A	G	C	G	C	C	T	G	G	?	A	A	G	T	C	G	T	G	A	A	C	A	A	C	T	T	G	C	C	C	C	T	T	G	G	G	C
A	I	A	G	G	C	C	G	A	G	C	G	C	C	T	G	G	?	A	A	G	T	C	G	T	G	A	A	C	A	A	C	T	T	G	C	C	C	C	T	T	G	G	G	C
#TLR-87
A	I	A	G	G	C	C	G	A	G	C	G	C	C	T	T	G	G	G	G	A	T	C	G	T	G	A	A	C	A	A	C	T	C	G	T	C	C	C	T	T	G	G	G	C
A	I	A	G	G	C	C	G	A	G	C	G	C	C	T	G	G	G	G	G	A	T	C	G	T	G	A	A	C	A	A	C	T	C	G	T	C	C	C	T	T	G	G	G	C
#TLR-88
A	I	A	G	G	C	C	G	A	G	C	G	C	C	T	T	G	G	A	A	G	T	C	G	T	G	A	G	C	A	A	C	T	T	G	T	C	C	C	T	T	G	G	G	?
A	I	A	G	G	C	C	G	A	G	C	G	C	C	T	G	G	G	G	G	A	T	C	G	T	G	A	A	C	A	A	C	T	C	G	C	C	C	C	T	T	G	G	G	?
#TLR-89
A	I	A	G	G	C	C	G	A	G	C	G	C	C	T	T	G	G	G	G	A	T	C	G	T	G	A	A	C	A	A	C	T	C	G	T	C	C	C	T	T	G	G	G	C
A	I	A	G	G	C	C	G	A	G	C	G	C	C	T	G	G	G	G	G	A	T	C	G	T	G	A	A	C	A	A	C	T	C	G	T	C	C	C	T	T	G	G	G	C
#TLR-90
A	I	A	G	G	T	C	G	C	G	T	G	C	C	T	T	G	G	G	G	G	T	C	T	T	G	A	A	C	G	C	C	T	C	G	T	C	C	G	T	T	G	G	G	T
A	D	A	G	G	C	C	A	A	G	C	G	C	C	C	G	A	G	G	G	A	T	C	G	A	A	A	A	C	A	A	C	T	C	A	C	C	C	C	C	C	G	G	A	C
#TLR-91
A	I	A	G	G	T	C	G	A	G	C	G	C	C	T	T	G	G	G	G	A	T	C	G	T	G	A	A	C	A	A	C	T	C	G	T	C	C	C	T	T	G	G	G	C
A	I	A	G	G	C	C	G	A	G	C	G	C	C	T	G	G	G	G	G	A	T	C	G	T	G	A	A	C	A	A	C	T	C	G	T	C	C	C	T	T	G	G	G	C
#TLR-92
A	I	A	G	G	C	C	G	A	G	C	G	C	C	T	T	G	G	G	G	G	T	C	G	T	G	A	A	C	A	A	C	T	C	G	T	C	C	C	T	T	G	G	G	C
A	I	A	G	G	C	C	G	A	G	C	G	C	C	T	G	G	G	G	G	A	T	C	G	T	G	A	A	C	A	A	C	T	C	G	T	C	C	C	T	T	G	G	G	C
#TLR-93
A	I	A	G	G	C	C	G	A	G	C	G	C	C	T	G	G	G	A	A	G	T	C	G	T	G	A	A	C	A	A	C	T	T	G	T	C	C	C	T	T	G	G	G	C
A	I	A	G	G	C	C	G	A	G	C	G	C	C	T	G	G	G	G	G	G	T	C	G	T	G	A	A	C	A	A	C	T	C	G	C	C	C	C	T	T	G	G	G	C
#TLR-94
A	I	A	G	G	C	C	G	A	G	C	G	C	C	T	G	G	G	A	A	G	T	C	G	T	G	A	A	C	A	A	C	T	T	G	C	C	C	C	T	T	G	G	G	C
A	I	A	G	G	C	C	G	A	G	C	G	C	C	T	G	G	G	A	A	G	T	C	G	T	G	A	A	C	A	A	C	T	T	G	C	C	C	C	T	T	G	G	G	C
#TLR-95
A	I	A	G	G	C	C	G	A	G	C	G	C	C	T	T	G	G	A	A	G	T	C	G	T	G	A	A	C	A	A	C	T	T	G	T	C	C	C	T	T	G	G	G	C
A	I	A	G	G	C	C	G	A	G	C	G	C	C	T	G	G	G	G	G	A	T	C	G	T	G	A	A	C	A	A	C	T	C	G	C	C	C	C	T	T	G	G	G	C
#TLR-96
A	I	A	G	G	C	C	G	A	G	C	G	C	C	T	T	G	G	G	?	G	T	C	G	T	G	A	A	C	A	A	C	T	C	G	T	C	C	C	T	T	G	G	G	C
A	I	A	G	G	C	C	G	A	G	C	G	C	C	T	G	G	G	G	?	A	T	C	G	T	G	A	A	C	A	A	C	T	C	G	T	C	C	C	T	T	G	G	G	C
#TLR-97
A	I	A	G	G	C	C	G	A	G	C	G	C	C	T	T	G	G	A	A	G	T	C	G	T	G	A	A	C	A	A	C	T	C	G	T	C	C	C	T	T	G	G	G	C
A	I	A	G	G	C	C	G	A	G	C	G	C	C	T	G	G	G	G	G	A	T	C	G	T	G	A	A	C	A	A	C	T	C	G	T	C	C	C	T	T	G	G	G	C
#TLR-98
A	I	A	G	G	T	C	G	A	G	C	G	C	C	T	T	G	G	G	G	G	T	C	G	T	G	A	A	C	A	A	C	T	C	G	T	C	C	C	T	T	G	G	G	C
A	I	A	G	G	C	C	G	A	G	C	G	C	C	T	G	G	G	G	G	A	T	C	G	T	G	A	A	C	A	A	C	T	C	G	T	C	C	C	T	T	G	G	G	C
#TLR-99
A	I	A	G	G	C	C	G	A	G	C	G	C	C	T	T	G	G	A	A	G	T	C	G	T	G	A	A	C	A	A	C	T	T	G	T	C	C	C	T	T	G	G	G	C
A	I	A	G	G	C	C	G	A	G	C	G	C	C	T	G	G	G	G	G	A	T	C	G	T	G	A	A	C	A	A	C	T	C	G	C	C	C	C	T	T	G	G	G	C
#TLR-100
A	I	A	G	G	T	C	G	A	G	C	G	C	C	T	T	G	G	A	A	G	T	C	G	T	G	A	A	C	A	A	C	T	T	G	T	C	C	C	T	T	G	G	G	C
A	I	A	G	G	C	C	G	A	G	C	G	C	C	T	G	G	G	G	G	A	T	C	G	T	G	A	A	C	A	A	C	T	C	G	C	C	C	C	T	T	G	G	G	C
#TLR-101
A	I	A	G	G	T	C	G	A	G	C	G	C	C	T	T	G	G	A	A	G	T	C	G	T	G	A	A	C	A	A	C	T	T	G	T	C	C	C	T	T	G	G	G	C
A	I	A	G	G	C	C	G	A	G	C	G	C	C	T	G	G	G	G	G	A	T	C	G	T	G	A	A	C	A	A	C	T	C	G	C	C	C	C	T	T	G	G	G	C
#TLR-102
A	I	A	G	G	T	C	G	A	G	C	G	C	C	T	T	G	G	A	A	G	T	C	G	T	G	A	A	C	A	A	C	T	T	G	T	C	C	C	T	T	G	G	G	C
A	I	A	G	G	C	C	G	A	G	C	G	C	C	T	G	G	G	G	G	A	T	C	G	T	G	A	A	C	A	A	C	T	C	G	C	C	C	C	T	T	G	G	G	C
#TLR-103
A	I	A	G	G	?	C	G	A	G	C	G	C	C	T	T	G	G	G	G	A	T	C	G	T	G	A	A	C	A	A	C	T	C	G	T	C	C	C	T	T	G	G	G	C
A	I	A	G	G	?	C	G	A	G	C	G	C	C	T	T	G	G	G	G	A	T	C	G	T	G	A	A	C	A	A	C	T	C	G	T	C	C	C	T	T	G	G	G	C
#TLR-104
A	I	A	G	G	T	C	G	A	G	C	G	C	C	T	T	G	G	G	G	A	T	C	G	T	G	A	A	C	A	A	C	T	C	G	T	C	C	C	T	T	G	G	G	C
A	I	A	G	G	C	C	G	A	G	C	G	C	C	T	T	G	G	G	G	A	T	C	G	T	G	A	A	C	A	A	C	T	C	G	T	C	C	C	T	T	G	G	G	C
#TLR-105
A	I	A	G	G	C	C	G	A	G	C	G	C	C	T	T	G	T	A	G	G	T	C	G	T	G	A	A	C	A	A	T	T	C	G	T	C	C	C	T	T	G	G	G	C
A	I	A	G	G	C	C	G	A	G	C	G	C	C	T	G	G	G	G	G	A	T	C	G	T	G	A	A	C	A	A	C	T	C	G	C	C	C	C	T	T	G	G	G	C
#TLR-106
A	I	?	G	G	T	C	G	A	G	C	G	C	C	T	T	G	G	G	G	A	T	C	G	T	G	A	A	C	A	A	C	T	C	G	T	C	C	C	T	T	G	G	G	C
A	I	?	G	G	C	C	G	A	G	C	G	C	C	T	T	G	G	G	G	A	T	C	G	T	G	A	A	C	A	A	C	T	C	G	T	C	C	C	T	T	G	G	G	C
#TLR-107
A	I	A	G	G	C	C	G	A	G	C	G	C	C	T	T	G	G	A	G	A	T	C	G	T	G	A	A	C	A	A	C	T	C	G	T	C	C	C	T	T	G	G	G	C
A	I	A	G	G	C	C	G	A	G	C	G	C	C	T	T	G	G	G	G	A	T	C	G	T	G	A	A	C	A	A	C	T	C	G	T	C	C	C	T	T	G	G	G	C
#TLR-108
A	I	A	G	G	C	C	G	A	G	C	G	C	C	T	T	G	G	A	A	G	T	C	G	T	G	A	A	C	A	A	C	T	T	G	T	C	C	C	T	T	G	G	G	C
A	I	A	G	G	C	C	G	A	G	C	G	C	C	T	G	G	G	G	G	A	T	C	G	T	G	A	A	C	A	A	C	T	C	G	C	C	C	C	T	T	G	G	G	C
#TLR-109
A	I	A	G	G	C	C	G	A	G	C	G	C	C	T	G	G	G	A	A	G	T	C	G	T	G	A	A	C	A	A	C	T	T	G	C	C	C	C	T	T	G	G	G	C
A	I	A	G	G	C	C	G	A	G	C	G	C	C	T	G	G	G	A	A	G	T	C	G	T	G	A	A	C	A	A	C	T	T	G	C	C	C	C	T	T	G	G	G	C
#TLR-110
A	I	A	G	G	T	C	G	A	G	C	G	C	C	T	T	G	G	G	G	A	T	C	G	T	G	A	A	C	A	A	C	T	C	G	T	C	C	C	T	T	G	G	G	C
A	I	A	G	G	T	C	G	A	G	C	G	C	C	T	T	G	G	G	G	A	T	C	G	T	G	A	A	C	A	A	C	T	C	G	T	C	C	C	T	T	G	G	G	C
#TLR-111
A	I	A	G	G	T	C	G	A	G	C	G	C	C	T	T	G	G	G	G	A	T	C	G	T	G	A	A	C	A	A	C	T	C	G	T	C	C	C	T	T	G	G	G	C
A	I	A	G	G	T	C	G	A	G	C	G	C	C	T	T	G	G	G	G	A	T	C	G	T	G	A	A	C	A	A	C	T	C	G	T	C	C	C	T	T	G	G	G	C
#TLR-112
A	I	A	G	G	T	C	G	A	G	C	G	C	C	T	T	G	G	G	G	A	T	C	G	T	G	A	A	C	A	A	C	T	C	G	T	C	C	C	T	T	G	G	G	C
A	I	A	G	G	C	C	G	A	G	C	G	C	C	T	T	G	G	G	G	A	T	C	G	T	G	A	A	C	A	A	C	T	C	G	T	C	C	C	T	T	G	G	G	C
#TLR-113
A	I	A	G	G	C	C	G	A	G	C	G	C	C	T	T	G	G	A	A	G	T	C	G	T	G	A	A	C	A	A	C	T	T	G	T	C	C	C	T	T	G	G	G	C
A	I	A	G	G	C	C	G	A	G	C	G	C	C	T	G	G	G	G	G	A	T	C	G	T	G	A	A	C	A	A	C	T	C	G	C	C	C	C	T	T	G	G	G	C
#TLR-114
A	I	A	G	G	T	C	G	A	G	C	G	C	C	T	T	G	G	G	G	A	T	C	G	T	G	A	A	C	A	A	C	T	C	G	T	C	C	C	T	T	G	G	G	C
A	I	A	G	G	C	C	G	A	G	C	G	C	C	T	T	G	G	G	G	A	T	C	G	T	G	A	A	C	A	A	C	T	C	G	T	C	C	C	T	T	G	G	G	C
#TLR-115
A	I	A	G	G	T	C	G	A	G	C	G	C	C	T	T	G	G	G	G	A	T	C	G	T	G	A	A	C	A	A	C	T	C	G	T	C	C	C	T	T	G	G	G	C
A	I	A	G	G	C	C	G	A	G	C	G	C	C	T	T	G	G	G	G	A	T	C	G	T	G	A	A	C	A	A	C	T	C	G	T	C	C	C	T	T	G	G	G	C
#TLR-116
A	I	A	G	G	C	C	G	A	G	C	G	C	C	T	T	G	G	A	A	G	T	C	G	T	G	A	A	C	A	A	C	T	T	G	T	C	C	C	T	T	G	G	G	C
A	I	A	G	G	C	C	G	A	G	C	G	C	C	T	G	G	G	G	G	A	T	C	G	T	G	A	A	C	A	A	C	T	C	G	C	C	C	C	T	T	G	G	G	C
#TLR-117
A	I	A	G	G	C	C	G	A	G	C	G	C	C	T	T	G	G	A	A	G	T	C	G	T	G	A	A	C	A	A	C	T	T	G	T	C	C	C	T	T	G	G	G	C
A	I	A	G	G	C	C	G	A	G	C	G	C	C	T	G	G	G	G	G	A	T	C	G	T	G	A	A	C	A	A	C	T	C	G	C	C	C	C	T	T	G	G	G	C
#TLR-118
A	I	A	G	G	T	C	G	A	G	C	G	C	C	T	T	G	G	G	G	A	T	C	G	T	G	A	A	C	A	A	C	T	C	G	T	C	C	C	T	T	G	G	G	C
A	I	A	G	G	C	C	G	A	G	C	G	C	C	T	T	G	G	G	G	A	T	C	G	T	G	A	A	C	A	A	C	T	C	G	T	C	C	C	T	T	G	G	G	C
#TLR-119
A	I	A	G	G	T	C	G	A	G	C	G	C	C	T	T	G	G	G	G	A	T	C	G	T	G	A	A	C	A	A	C	T	C	G	T	C	C	C	T	T	G	G	G	C
A	I	A	G	G	C	C	G	A	G	C	G	C	C	T	T	G	G	G	G	A	T	C	G	T	G	A	A	C	A	A	C	T	C	G	T	C	C	C	T	T	G	G	G	C
#TLR-120
A	I	A	G	G	?	C	G	A	G	C	G	C	C	T	G	G	G	A	A	G	T	C	G	T	G	A	A	C	A	A	C	T	T	G	T	C	C	C	T	T	G	G	G	C
A	I	A	G	G	?	C	G	A	G	C	G	C	C	T	G	G	G	G	G	G	T	C	G	T	G	A	A	C	A	A	C	T	C	G	C	C	C	C	T	T	G	G	G	C
#TLR-121
A	I	A	G	G	T	C	G	A	G	C	G	C	C	T	T	G	G	G	G	A	T	C	G	T	G	A	A	C	A	A	C	T	C	G	T	C	C	C	T	T	G	G	G	C
A	I	A	G	G	C	C	G	A	G	C	G	C	C	T	T	G	G	G	G	A	T	C	G	T	G	A	A	C	A	A	C	T	C	G	T	C	C	C	T	T	G	G	G	C
#TLR-122
A	I	A	G	G	C	C	G	A	G	C	G	C	C	T	T	G	G	G	G	A	T	C	G	T	G	A	A	C	A	A	C	T	C	G	T	C	C	C	T	T	G	G	G	C
A	I	A	G	G	C	C	G	A	G	C	G	C	C	T	T	G	G	G	G	A	T	C	G	T	G	A	A	C	A	A	C	T	C	G	T	C	C	C	T	T	G	G	G	C
#TLR-123
A	I	A	G	G	C	C	G	A	G	C	G	C	C	T	T	G	G	A	A	G	T	C	G	T	G	A	A	C	A	A	C	T	T	G	T	C	C	C	T	T	G	G	G	C
A	I	A	G	G	C	C	G	A	G	C	G	C	C	T	G	G	G	G	G	A	T	C	G	T	G	A	A	C	A	A	C	T	C	G	C	C	C	C	T	T	G	G	G	C
#TLR-124
A	I	A	G	G	T	C	G	A	G	C	G	C	C	T	T	G	G	G	G	A	T	C	G	T	G	A	A	C	A	A	C	T	C	G	T	C	C	C	T	T	G	G	G	C
A	I	A	G	G	T	C	G	A	G	C	G	C	C	T	T	G	G	G	G	A	T	C	G	T	G	A	A	C	A	A	C	T	C	G	T	C	C	C	T	T	G	G	G	C
#TLR-125
A	I	A	G	G	T	C	G	A	G	C	G	C	C	T	T	G	G	A	A	G	T	C	G	T	G	A	A	C	A	A	C	T	T	G	T	C	C	C	T	T	G	G	G	C
A	I	A	G	G	C	C	G	A	G	C	G	C	C	T	G	G	G	G	G	A	T	C	G	T	G	A	A	C	A	A	C	T	C	G	C	C	C	C	T	T	G	G	G	C
#TLR-126
A	I	A	G	G	T	C	G	A	G	C	G	C	C	T	T	G	G	G	G	A	T	C	G	T	G	A	A	C	A	A	C	T	C	G	T	C	C	C	T	T	G	G	G	C
A	I	A	G	G	C	C	G	A	G	C	G	C	C	T	T	G	G	G	G	A	T	C	G	T	G	A	A	C	A	A	C	T	C	G	T	C	C	C	T	T	G	G	G	C
#TLR-127
A	I	A	G	G	T	C	G	?	G	C	G	C	C	T	T	G	G	G	G	A	T	C	?	T	G	A	A	C	A	A	C	T	C	G	T	C	C	C	T	?	G	G	?	C
A	I	A	G	G	C	C	G	?	G	C	G	C	C	T	T	G	G	G	G	A	T	C	?	T	G	A	A	C	A	A	C	T	C	G	T	C	C	C	T	?	G	G	?	C
#TLR-128
A	I	A	G	G	C	C	G	A	G	C	G	C	C	T	T	G	G	A	A	G	T	C	G	T	G	A	A	C	A	A	C	T	T	G	T	C	C	C	T	T	G	G	G	C
A	I	A	G	G	C	C	G	A	G	C	G	C	C	T	G	G	G	G	G	A	T	C	G	T	G	A	A	C	A	A	C	T	C	G	C	C	C	C	T	T	G	G	G	C
#TLR-129
A	I	A	G	G	T	C	G	A	G	C	G	C	C	T	T	G	G	G	G	A	T	C	G	T	G	A	A	C	A	A	C	T	C	G	T	C	C	C	T	T	G	G	G	C
A	I	A	G	G	C	C	G	A	G	C	G	C	C	T	T	G	G	G	G	A	T	C	G	T	G	A	A	C	A	A	C	T	C	G	T	C	C	C	T	T	G	G	G	C
#TLR-130
A	I	A	G	G	C	C	G	A	G	C	G	C	C	T	T	G	T	?	A	G	T	C	G	T	G	A	A	C	A	A	C	T	T	G	T	C	C	C	T	T	G	G	G	C
A	I	A	G	G	C	C	G	A	G	C	G	C	C	T	G	G	G	?	G	A	T	C	G	T	G	A	A	C	A	A	C	T	C	G	C	C	C	C	T	T	G	G	G	C
#TLR-131
A	I	A	G	G	T	C	G	A	G	C	G	C	C	T	T	G	G	G	G	A	T	C	G	T	G	A	A	C	A	A	C	T	C	G	T	C	C	C	T	T	G	G	G	C
A	I	A	G	G	C	C	G	A	G	C	G	C	C	T	T	G	G	G	G	A	T	C	G	T	G	A	A	C	A	A	C	T	C	G	T	C	C	C	T	T	G	G	G	C
#TLR-132
A	I	A	G	G	C	C	G	A	G	C	G	C	C	T	T	G	G	G	G	A	T	C	G	T	G	A	A	C	A	A	C	T	C	G	T	C	C	C	T	T	G	G	G	C
A	I	A	G	G	C	C	G	A	G	C	G	C	C	T	T	G	G	G	G	A	T	C	G	T	G	A	A	C	A	A	C	T	C	G	T	C	C	C	T	T	G	G	G	C
#TLR-133
A	I	A	G	G	C	C	G	C	G	T	G	C	C	T	T	G	G	G	G	G	T	C	T	T	G	A	A	C	G	C	C	T	C	G	T	C	C	G	T	T	G	G	G	T
A	D	A	G	G	C	C	A	A	G	C	G	C	C	C	G	A	G	G	G	A	T	C	G	A	A	A	A	C	A	A	C	T	C	A	C	C	C	C	C	C	G	G	A	C
#TLR-134
A	I	A	G	G	C	C	G	A	G	C	G	C	C	T	T	G	G	G	G	A	T	C	G	T	G	A	A	C	A	A	C	T	C	G	T	C	C	C	T	T	G	G	G	C
A	I	A	G	G	C	C	G	A	G	C	G	C	C	T	T	G	G	G	G	A	T	C	G	T	G	A	A	C	A	A	C	T	C	G	T	C	C	C	T	T	G	G	G	C
#TLR-135
A	I	A	G	G	T	C	G	A	G	C	G	C	C	T	T	G	G	G	G	A	T	C	G	T	G	A	A	C	A	A	C	T	C	G	T	C	C	C	T	T	G	G	G	C
A	I	A	G	G	T	C	G	A	G	C	G	C	C	T	T	G	G	G	G	A	T	C	G	T	G	A	A	C	A	A	C	T	C	G	T	C	C	C	T	T	G	G	G	C
#TLR-136
A	I	A	G	G	T	C	G	A	G	C	G	C	C	T	T	G	G	G	G	A	T	C	G	T	G	A	A	C	A	A	C	T	C	G	T	C	C	C	T	T	G	G	G	C
A	I	A	G	G	C	C	G	A	G	C	G	C	C	T	T	G	G	G	G	A	T	C	G	T	G	A	A	C	A	A	C	T	C	G	T	C	C	C	T	T	G	G	G	C
#TLR-137
A	I	A	G	G	C	C	G	A	G	C	G	C	C	T	T	G	G	G	G	A	T	C	G	T	G	A	A	C	A	A	C	T	C	G	T	C	C	C	T	T	G	G	G	C
A	I	A	G	G	C	C	G	A	G	C	G	C	C	T	T	G	G	G	G	A	T	C	G	T	G	A	A	C	A	A	C	T	C	G	T	C	C	C	T	T	G	G	G	C
#TLR-138
A	I	A	G	G	C	C	G	A	G	C	G	C	C	T	T	G	G	G	G	A	T	C	G	?	G	A	A	C	A	A	C	T	C	G	T	C	C	C	T	T	G	G	G	C
A	I	A	G	G	C	C	G	A	G	C	G	C	C	T	T	G	G	G	G	A	T	C	G	?	G	A	A	C	A	A	C	T	C	G	T	C	C	C	T	T	G	G	G	C
#TLR-139
A	I	A	G	G	C	C	G	A	G	C	G	C	C	T	T	G	G	?	A	G	T	C	G	T	G	A	A	C	A	A	C	T	?	G	T	C	C	C	T	T	G	G	G	C
A	I	A	G	G	C	C	G	A	G	C	G	C	C	T	G	G	G	?	G	A	T	C	G	T	G	A	A	C	A	A	C	T	?	G	C	C	C	C	T	T	G	G	G	C
#TLR-140
A	I	A	G	G	C	C	G	A	G	C	G	C	C	T	T	G	G	G	G	A	T	C	G	T	G	A	A	C	A	A	C	T	C	G	T	C	C	C	T	T	G	G	G	C
A	I	A	G	G	C	C	G	A	G	C	G	C	C	T	T	G	G	G	G	A	T	C	G	T	G	A	A	C	A	A	C	T	C	G	T	C	C	C	T	T	G	G	G	C
#TLR-141
A	I	A	G	G	C	C	G	A	G	C	G	C	C	T	T	G	G	A	A	G	T	C	G	T	G	A	A	C	A	A	C	T	T	G	T	C	C	C	T	T	G	G	G	C
A	I	A	G	G	C	C	G	A	G	C	G	C	C	T	G	G	G	G	G	A	T	C	G	T	G	A	A	C	A	A	C	T	C	G	C	C	C	C	T	T	G	G	G	C
#TLR-142
A	?	A	G	G	C	C	G	A	G	C	G	C	C	T	T	G	G	G	G	A	T	C	G	T	G	A	A	C	A	A	C	T	C	G	T	C	C	C	T	T	G	G	G	C
A	?	A	G	G	C	C	G	A	G	C	G	C	C	T	T	G	G	G	G	A	T	C	G	T	G	A	A	C	A	A	C	T	C	G	T	C	C	C	T	T	G	G	G	C
#TLR-143
A	I	A	G	G	C	C	G	A	G	C	G	C	C	T	T	G	G	G	G	A	T	C	G	T	G	A	A	C	A	A	C	T	C	G	T	C	C	C	T	T	G	G	G	C
A	I	A	G	G	C	C	G	A	G	C	G	C	C	T	T	G	G	G	G	A	T	C	G	T	G	A	A	C	A	A	C	T	C	G	T	C	C	C	T	T	G	G	G	C
#TLR-144
A	I	A	G	G	T	C	G	A	G	C	G	C	C	T	T	G	G	G	G	A	T	C	G	T	G	A	A	C	A	A	C	T	C	G	T	C	C	C	T	T	G	G	G	C
A	I	A	G	G	C	C	G	A	G	C	G	C	C	T	T	G	G	G	G	A	T	C	G	T	G	A	A	C	A	A	C	T	C	G	T	C	C	C	T	T	G	G	G	C
#TLR-145
A	I	A	G	G	C	C	G	A	G	C	G	C	C	T	T	G	G	A	A	G	T	C	G	T	G	A	A	C	A	A	C	T	T	G	T	C	C	C	T	T	G	G	G	C
A	I	A	G	G	C	C	G	A	G	C	G	C	C	T	G	G	G	G	G	A	T	C	G	T	G	A	A	C	A	A	C	T	C	G	C	C	C	C	T	T	G	G	G	C
#TLR-146
A	I	A	G	G	C	C	G	A	G	C	G	C	C	T	T	G	G	G	G	A	T	C	G	T	G	A	A	C	A	A	C	T	C	G	T	C	C	C	T	T	G	G	G	C
A	I	A	G	G	C	C	G	A	G	C	G	C	C	T	T	G	G	G	G	A	T	C	G	T	G	A	A	C	A	A	C	T	C	G	T	C	C	C	T	T	G	G	G	C
#TLR-147
A	I	A	G	G	C	C	G	A	G	C	G	C	C	T	G	G	G	A	A	G	T	C	G	T	G	A	A	C	A	A	C	T	T	G	C	C	C	C	T	T	G	G	G	C
A	I	A	G	G	C	C	G	A	G	C	G	C	C	T	G	G	G	A	A	G	T	C	G	T	G	A	A	C	A	A	C	T	T	G	C	C	C	C	T	T	G	G	G	C
#TLR-148
A	I	A	G	G	T	C	G	A	G	C	G	C	C	T	T	G	G	G	G	A	T	C	G	T	G	A	A	C	A	A	C	T	C	G	T	C	C	C	T	T	G	G	G	C
A	I	A	G	G	C	C	G	A	G	C	G	C	C	T	T	G	G	G	G	A	T	C	G	T	G	A	A	C	A	A	C	T	C	G	T	C	C	C	T	T	G	G	G	C
#TLR-149
A	I	A	G	G	C	C	G	A	G	C	G	C	C	T	T	G	G	G	G	A	T	C	G	T	G	A	A	C	A	A	C	T	C	G	T	C	C	C	T	T	G	G	G	C
A	I	A	G	G	C	C	G	A	G	C	G	C	C	T	T	G	G	G	G	A	T	C	G	T	G	A	A	C	A	A	C	T	C	G	T	C	C	C	T	T	G	G	G	C
#TLR-150
A	I	A	G	G	C	C	G	A	G	C	G	C	C	T	T	G	G	G	G	A	T	C	G	T	G	A	A	C	A	A	C	T	C	G	T	C	C	C	T	T	G	G	G	C
A	I	A	G	G	C	C	G	A	G	C	G	C	C	T	T	G	G	G	G	A	T	C	G	T	G	A	A	C	A	A	C	T	C	G	T	C	C	C	T	T	G	G	G	C
#TLR-151
A	I	A	G	G	T	C	G	A	G	C	G	C	C	T	T	G	G	A	A	G	T	C	G	T	G	A	A	C	A	A	C	T	T	G	T	C	C	C	T	T	G	G	G	C
A	I	A	G	G	C	C	G	A	G	C	G	C	C	T	G	G	G	G	G	A	T	C	G	T	G	A	A	C	A	A	C	T	C	G	C	C	C	C	T	T	G	G	G	C
#TLR-152
A	I	A	G	G	C	C	G	A	G	C	G	C	C	T	T	G	G	G	G	A	T	C	G	T	G	A	A	C	A	A	C	T	C	G	T	C	C	C	T	T	G	G	G	C
A	I	A	G	G	C	C	G	A	G	C	G	C	C	T	T	G	G	G	G	A	T	C	G	T	G	A	A	C	A	A	C	T	C	G	T	C	C	C	T	T	G	G	G	C
#TLR-153
A	I	G	G	G	C	C	G	A	G	C	G	C	C	T	T	G	G	A	A	G	T	C	G	T	G	A	A	C	A	A	C	T	T	G	T	C	C	C	T	T	G	G	G	C
A	I	A	G	G	C	C	G	A	G	C	G	C	C	T	G	G	G	G	G	A	T	C	G	T	G	A	A	C	A	A	C	T	C	G	C	C	C	C	T	T	G	G	G	C
#TLR-154
A	I	A	?	G	C	C	G	A	G	C	G	C	C	T	T	G	G	A	A	G	T	C	G	T	G	A	A	C	A	A	C	T	T	G	T	C	C	C	T	T	G	G	G	C
A	I	A	?	G	C	C	G	A	G	C	G	C	C	T	G	G	G	G	G	A	T	C	G	T	G	A	A	C	A	A	C	T	C	G	C	C	C	C	T	T	G	G	G	C
#TLR-155
A	I	A	G	G	T	C	G	A	G	C	G	C	C	T	T	G	G	G	G	A	T	C	G	T	G	A	A	C	A	A	C	T	C	G	T	C	C	C	T	T	G	G	G	C
A	I	A	G	G	C	C	G	A	G	C	G	C	C	T	T	G	G	G	G	A	T	C	G	T	G	A	A	C	A	A	C	T	C	G	T	C	C	C	T	T	G	G	G	C
#TLR-156
A	I	A	G	G	T	C	G	A	G	C	G	C	C	T	T	G	G	G	G	A	T	C	G	T	G	A	A	C	A	A	C	T	C	G	T	C	C	C	T	T	G	G	G	C
A	I	A	G	G	C	C	G	A	G	C	G	C	C	T	T	G	G	G	G	A	T	C	G	T	G	A	A	C	A	A	C	T	C	G	T	C	C	C	T	T	G	G	G	C
#TLR-157
A	I	A	G	G	T	C	G	A	G	C	G	C	C	T	T	G	G	G	G	A	T	C	G	T	G	A	A	C	A	A	C	T	C	G	T	C	C	C	T	T	G	G	G	C
A	I	A	G	G	C	C	G	A	G	C	G	C	C	T	T	G	G	G	G	A	T	C	G	T	G	A	A	C	A	A	C	T	C	G	T	C	C	C	T	T	G	G	G	C
#TLR-158
A	I	A	G	G	C	C	G	A	G	C	G	C	C	T	T	G	G	A	A	G	T	C	G	T	G	A	A	C	A	A	C	T	T	G	T	C	C	C	T	T	G	G	G	C
A	I	A	G	G	C	C	G	A	G	C	G	C	C	T	G	G	G	G	G	A	T	C	G	T	G	A	A	C	A	A	C	T	C	G	C	C	C	C	T	T	G	G	G	C
#TLR-159
A	I	A	G	G	C	C	G	A	G	C	G	C	C	T	T	G	G	G	G	A	T	C	G	T	G	A	A	C	A	A	C	T	C	G	T	C	C	C	T	T	G	G	G	C
A	I	A	G	G	C	C	G	A	G	C	G	C	C	T	T	G	G	G	G	A	T	C	G	T	G	A	A	C	A	A	C	T	C	G	T	C	C	C	T	T	G	G	G	C
#TLR-160
A	I	A	G	G	T	C	G	A	G	C	G	C	C	T	T	G	G	G	G	A	T	C	G	T	G	A	A	C	A	A	C	T	C	G	T	C	C	C	T	T	G	G	G	C
A	I	A	G	G	C	C	G	A	G	C	G	C	C	T	T	G	G	G	G	A	T	C	G	T	G	A	A	C	A	A	C	T	C	G	T	C	C	C	T	T	G	G	G	C
#TLR-161
A	I	A	G	G	C	C	G	A	G	C	G	C	C	T	T	G	G	G	G	A	T	C	G	T	G	A	A	C	A	A	C	T	C	G	T	C	C	C	T	T	G	G	G	C
A	I	A	G	G	C	C	G	A	G	C	G	C	C	T	T	G	G	G	G	A	T	C	G	T	G	A	A	C	A	A	C	T	C	G	T	C	C	C	T	T	G	G	G	C
#TLR-162
A	I	A	G	G	C	C	G	A	G	C	G	C	C	T	T	G	G	G	G	A	T	C	G	T	G	A	A	C	A	A	C	T	C	G	T	C	C	C	T	T	G	G	G	C
A	I	A	G	G	C	C	G	A	G	C	G	C	C	T	T	G	G	G	G	A	T	C	G	T	G	A	A	C	A	A	C	T	C	G	T	C	C	C	T	T	G	G	G	C
#TLR-163
A	I	A	G	G	C	C	G	A	G	C	G	C	C	T	G	G	G	A	A	G	T	C	G	T	G	A	A	C	A	A	C	T	T	G	C	C	C	C	T	T	G	G	G	C
A	I	A	G	G	C	C	G	A	G	C	G	C	C	T	G	G	G	A	A	G	T	C	G	T	G	A	A	C	A	A	C	T	T	G	C	C	C	C	T	T	G	G	G	C
#TLR-164
A	I	A	G	G	C	C	G	A	G	C	G	C	C	T	T	G	G	G	G	A	T	C	G	T	G	A	?	C	A	A	C	T	C	G	T	C	C	C	T	T	G	G	G	C
A	I	A	G	G	C	C	G	A	G	C	G	C	C	T	T	G	G	G	G	A	T	C	G	T	G	A	?	C	A	A	C	T	C	G	T	C	C	C	T	T	G	G	G	C
#TLR-165
A	I	A	G	G	T	C	G	A	G	C	G	C	C	T	T	G	G	G	G	A	T	C	G	T	G	A	A	C	A	A	C	T	C	G	T	C	C	C	T	T	G	G	G	C
A	I	A	G	G	T	C	G	A	G	C	G	C	C	T	T	G	G	G	G	A	T	C	G	T	G	A	A	C	A	A	C	T	C	G	T	C	C	C	T	T	G	G	G	C
#TLR-166
A	I	A	G	G	C	C	G	A	G	C	G	C	C	T	G	G	G	A	A	G	T	C	G	T	G	A	A	C	A	A	C	T	T	G	C	C	C	C	T	T	G	G	G	C
A	I	A	G	G	C	C	G	A	G	C	G	C	C	T	G	G	G	A	A	G	T	C	G	T	G	A	A	C	A	A	C	T	T	G	C	C	C	C	T	T	G	G	G	C
#TLR-167
A	I	A	G	G	C	C	G	A	G	C	G	C	C	T	T	G	G	A	A	G	T	C	G	T	G	A	A	C	A	A	C	T	T	G	T	C	C	C	T	T	G	G	G	C
A	I	A	G	G	C	C	G	A	G	C	G	C	C	T	G	G	G	G	G	A	T	C	G	T	G	A	A	C	A	A	C	T	C	G	C	C	C	C	T	T	G	G	G	C
#TLR-168
A	I	A	?	G	T	C	G	A	G	C	G	C	C	T	T	G	G	G	G	A	T	C	G	T	G	A	A	C	A	A	C	T	C	G	T	C	C	C	T	T	G	G	G	C
A	I	A	?	G	C	C	G	A	G	C	G	C	C	T	T	G	G	G	G	A	T	C	G	T	G	A	A	C	A	A	C	T	C	G	T	C	C	C	T	T	G	G	G	C
#TLR-169
A	I	A	G	G	C	C	G	A	G	C	G	C	C	T	T	G	G	A	A	G	T	C	G	T	G	A	A	C	A	A	C	T	T	G	T	C	C	C	T	T	G	G	G	C
A	I	A	G	G	C	C	G	A	G	C	G	C	C	T	G	G	G	G	G	A	T	C	G	T	G	A	A	C	A	A	C	T	C	G	C	C	C	C	T	T	G	G	G	C
#TLR-170
A	I	A	G	G	C	C	G	A	G	C	G	C	C	T	T	G	G	G	G	A	T	C	G	T	G	A	A	C	A	A	C	T	C	G	T	C	C	C	T	T	G	G	G	C
A	I	A	G	G	C	C	G	A	G	C	G	C	C	T	T	G	G	G	G	A	T	C	G	T	G	A	A	C	A	A	C	T	C	G	T	C	C	C	T	T	G	G	G	C
#TLR-171
A	I	A	G	G	T	C	G	A	G	C	G	C	C	T	T	G	G	G	G	A	T	C	G	T	G	A	A	C	A	A	C	T	C	G	T	C	C	C	T	T	G	G	G	C
A	I	A	G	G	C	C	G	A	G	C	G	C	C	T	T	G	G	G	G	A	T	C	G	T	G	A	A	C	A	A	C	T	C	G	T	C	C	C	T	T	G	G	G	C
#TLR-172
A	I	A	G	G	T	C	G	A	G	C	G	C	C	T	T	G	G	A	A	G	T	C	G	T	G	A	A	C	A	A	C	T	T	G	T	C	C	C	T	T	G	G	G	C
A	I	A	G	G	C	C	G	A	G	C	G	C	C	T	G	G	G	G	G	A	T	C	G	T	G	A	A	C	A	A	C	T	C	G	C	C	C	C	T	T	G	G	G	C
#TLR-173
A	I	A	G	G	C	C	G	A	G	C	G	C	C	T	T	G	G	A	A	G	T	C	G	T	G	A	A	C	A	A	C	T	T	G	T	C	C	C	T	T	G	G	G	C
A	I	A	G	G	C	C	G	A	G	C	G	C	C	T	G	G	G	G	G	A	T	C	G	T	G	A	A	C	A	A	C	T	C	G	C	C	C	C	T	T	G	G	G	C
#TLR-174
A	I	A	G	G	T	C	G	A	G	C	G	C	C	T	T	G	G	A	A	G	T	C	G	T	G	A	A	C	A	A	C	T	T	G	T	C	C	C	T	T	G	G	G	C
A	I	A	G	G	C	C	G	A	G	C	G	C	C	T	G	G	G	G	G	A	T	C	G	T	G	A	A	C	A	A	C	T	C	G	C	C	C	C	T	T	G	G	G	C
#TLR-175
A	I	A	G	G	T	C	G	A	G	C	G	C	C	T	T	G	G	G	G	A	T	C	G	T	G	A	A	C	A	A	C	T	C	G	T	C	C	C	T	T	G	G	G	C
A	I	A	G	G	T	C	G	A	G	C	G	C	C	T	T	G	G	G	G	A	T	C	G	T	G	A	A	C	A	A	C	T	C	G	T	C	C	C	T	T	G	G	G	C
#TLR-176
A	I	A	G	G	C	C	G	A	G	C	G	C	C	T	T	G	G	A	A	G	T	C	G	T	G	A	A	C	A	A	C	T	T	G	T	C	C	C	T	T	G	G	G	C
A	I	A	G	G	C	C	G	A	G	C	G	C	C	T	G	G	G	G	G	A	T	C	G	T	G	A	A	C	A	A	C	T	C	G	C	C	C	C	T	T	G	G	G	C
#TLR-177
A	I	A	G	G	T	C	G	A	G	C	G	C	C	T	T	G	G	A	A	G	T	C	G	T	G	A	A	C	A	A	C	T	T	G	T	C	C	C	T	T	G	G	G	C
A	I	A	G	G	C	C	G	A	G	C	G	C	C	T	G	G	G	G	G	A	T	C	G	T	G	A	A	C	A	A	C	T	C	G	C	C	C	C	T	T	G	G	G	C
#TLR-178
A	I	A	G	G	T	C	G	A	G	C	G	C	C	T	T	G	G	G	G	A	T	C	G	T	G	A	?	C	A	A	C	T	C	G	T	C	C	C	T	T	G	G	G	C
A	I	A	G	G	T	C	G	A	G	C	G	C	C	T	T	G	G	G	G	A	T	C	G	T	G	A	?	C	A	A	C	T	C	G	T	C	C	C	T	T	G	G	G	C
#TLR-179
A	I	A	G	G	C	C	G	A	G	C	G	C	C	T	T	G	G	G	G	A	T	C	G	T	G	A	A	C	A	A	C	T	C	G	T	C	C	C	T	T	G	G	G	C
A	I	A	G	G	C	C	G	A	G	C	G	C	C	T	T	G	G	G	G	A	T	C	G	T	G	A	A	C	A	A	C	T	C	G	T	C	C	C	T	T	G	G	G	C
#TLR-180
A	I	A	G	G	T	C	G	A	G	C	G	C	C	T	T	G	G	A	A	G	T	C	G	T	G	A	A	C	A	A	C	T	T	G	T	C	C	C	T	T	G	G	G	C
A	I	A	G	G	C	C	G	A	G	C	G	C	C	T	G	G	G	G	G	A	T	C	G	T	G	A	A	C	A	A	C	T	C	G	C	C	C	C	T	T	G	G	G	C
#TLR-181
A	I	A	G	G	C	C	G	A	G	C	G	C	C	T	T	G	G	G	G	G	T	C	G	T	G	A	A	C	A	A	C	T	C	?	T	C	C	C	T	T	G	G	G	C
A	I	A	G	G	C	C	G	A	G	C	G	C	C	T	G	G	G	G	G	A	T	C	G	T	G	A	A	C	A	A	C	T	C	?	T	C	C	C	T	T	G	G	G	C
#TLR-182
A	I	A	G	G	T	C	G	A	G	C	G	C	C	T	T	G	G	A	A	G	T	C	G	T	G	A	A	C	A	A	C	T	T	G	T	C	C	C	T	T	G	G	G	C
A	I	A	G	G	C	C	G	A	G	C	G	C	C	T	G	G	G	G	G	A	T	C	G	T	G	A	A	C	A	A	C	T	C	G	C	C	C	C	T	T	G	G	G	C
#TLR-183
A	I	A	G	G	T	C	G	A	G	C	G	C	C	T	T	G	G	G	G	A	T	C	G	T	G	A	G	C	A	A	C	T	C	G	T	C	C	C	T	T	G	G	G	C
A	I	A	G	G	C	C	G	A	G	C	G	C	C	T	T	G	G	G	G	A	T	C	G	T	G	A	A	C	A	A	C	T	C	G	T	C	C	C	T	T	G	G	G	C
#TLR-184
A	I	A	G	G	C	C	G	A	G	C	G	C	C	T	T	G	G	A	A	G	T	C	G	T	G	A	A	C	A	A	C	T	T	G	T	C	C	C	T	T	G	G	G	C
A	I	A	G	G	C	C	G	A	G	C	G	C	C	T	G	G	G	G	G	A	T	C	G	T	G	A	A	C	A	A	C	T	C	G	C	C	C	C	T	T	G	G	G	C
#TLR-185
A	I	A	G	G	C	C	G	A	G	C	G	C	C	T	T	G	G	G	G	A	T	C	G	T	G	A	A	C	A	A	C	T	C	G	T	C	C	C	T	T	G	G	G	C
A	I	A	G	G	C	C	G	A	G	C	G	C	C	T	T	G	G	G	G	A	T	C	G	T	G	A	A	C	A	A	C	T	C	G	T	C	C	C	T	T	G	G	G	C
#TLR-186
A	I	A	G	G	T	C	G	A	G	C	G	C	C	T	T	G	G	G	G	A	T	C	G	T	G	A	A	C	A	A	C	T	C	G	T	C	C	C	T	T	G	G	G	C
A	I	A	G	G	C	C	G	A	G	C	G	C	C	T	T	G	G	G	G	A	T	C	G	T	G	A	A	C	A	A	C	T	C	G	T	C	C	C	T	T	G	G	G	C
#TLR-187
A	I	A	G	G	C	C	G	A	G	C	G	C	C	T	T	G	G	A	A	G	T	C	G	T	G	A	A	C	A	A	C	T	T	G	T	C	C	C	T	T	G	G	G	C
A	I	A	G	G	C	C	G	A	G	C	G	C	C	T	G	G	G	G	G	A	T	C	G	T	G	A	A	C	A	A	C	T	C	G	C	C	C	C	T	T	G	G	G	C
#TLR-188
A	I	A	G	G	T	C	G	A	G	C	G	C	C	T	T	G	G	G	G	A	T	C	G	T	G	A	A	C	A	A	C	T	C	G	T	C	C	C	T	T	G	G	G	C
A	I	A	G	G	C	C	G	A	G	C	G	C	C	T	T	G	G	G	G	A	T	C	G	T	G	A	A	C	A	A	C	T	C	G	T	C	C	C	T	T	G	G	G	C
#TLR-189
A	I	A	G	G	T	C	G	A	G	C	G	C	C	T	T	G	G	A	A	G	T	C	G	T	G	A	A	C	A	A	C	T	T	G	T	C	C	C	T	T	G	G	G	C
A	I	A	G	G	C	C	G	A	G	C	G	C	C	T	G	G	G	G	G	A	T	C	G	T	G	A	A	C	A	A	C	T	C	G	C	C	C	C	T	T	G	G	G	C
#TLR-190
A	I	A	G	G	T	C	G	A	G	C	G	C	C	T	T	G	G	G	G	A	T	C	G	T	G	A	A	C	A	A	C	T	C	G	T	C	C	C	T	T	G	G	G	C
A	I	A	G	G	C	C	G	A	G	C	G	C	C	T	T	G	G	G	G	A	T	C	G	T	G	A	A	C	A	A	C	T	C	G	T	C	C	C	T	T	G	G	G	C
#TLR-191
A	I	A	G	G	C	C	G	A	G	C	G	C	C	T	T	G	G	G	G	A	T	C	G	T	G	A	A	C	A	A	C	T	C	G	T	C	C	C	T	T	G	G	G	C
A	I	A	G	G	C	C	G	A	G	C	G	C	C	T	T	G	G	G	G	A	T	C	G	T	G	A	A	C	A	A	C	T	C	G	T	C	C	C	T	T	G	G	G	C
#TLR-192
A	I	A	G	G	C	C	G	A	G	C	G	C	C	T	T	G	G	G	G	A	T	C	G	T	G	A	A	C	A	A	C	T	C	G	T	C	C	C	T	T	G	G	G	C
A	I	A	G	G	C	C	G	A	G	C	G	C	C	T	T	G	G	G	G	A	T	C	G	T	G	A	A	C	A	A	C	T	C	G	T	C	C	C	T	T	G	G	G	C
#TLR-193
A	I	A	G	G	C	C	G	A	G	C	G	C	C	T	G	G	G	?	A	G	T	C	G	T	G	A	A	C	A	A	C	T	T	G	C	C	C	C	T	T	G	G	G	C
A	I	A	G	G	C	C	G	A	G	C	G	C	C	T	G	G	G	?	A	G	T	C	G	T	G	A	A	C	A	A	C	T	T	G	C	C	C	C	T	T	G	G	G	C
#TLR-194
A	I	A	G	G	C	C	G	A	G	C	G	C	C	T	G	G	G	?	A	G	T	C	G	T	G	A	A	C	A	A	C	T	T	G	C	C	C	C	T	T	G	G	G	C
A	I	A	G	G	C	C	G	A	G	C	G	C	C	T	G	G	G	?	A	G	T	C	G	T	G	A	A	C	A	A	C	T	T	G	C	C	C	C	T	T	G	G	G	C
#TLR-195
A	I	A	G	G	T	C	G	A	G	C	G	C	C	T	T	G	G	A	A	G	T	C	G	T	G	A	A	C	A	A	C	T	T	G	T	C	C	C	T	T	G	G	G	C
A	I	A	G	G	C	C	G	A	G	C	G	C	C	T	G	G	G	G	G	A	T	C	G	T	G	A	A	C	A	A	C	T	C	G	C	C	C	C	T	T	G	G	G	C
#TLR-196
A	I	A	G	G	T	C	G	A	G	C	G	?	C	T	T	G	G	G	G	A	T	C	G	T	G	A	A	C	A	A	C	T	C	G	T	C	C	C	T	T	G	G	G	C
A	I	A	G	G	T	C	G	A	G	C	G	?	C	T	T	G	G	G	G	A	T	C	G	T	G	A	A	C	A	A	C	T	C	G	T	C	C	C	T	T	G	G	G	C
#TLR-197
A	I	A	G	G	T	C	G	A	G	C	G	C	C	T	T	G	G	G	G	A	T	C	G	T	G	A	A	C	A	A	C	T	C	G	T	C	C	C	T	T	G	G	G	C
A	I	A	G	G	C	C	G	A	G	C	G	C	C	T	T	G	G	G	G	A	T	C	G	T	G	A	A	C	A	A	C	T	C	G	T	C	C	C	T	T	G	G	G	C
#TLR-198
A	I	A	G	G	T	C	G	A	G	C	G	C	C	T	T	G	G	A	A	G	T	C	G	T	G	A	A	C	A	A	C	T	T	G	T	C	C	C	T	T	G	G	G	C
A	I	A	G	G	C	C	G	A	G	C	G	C	C	T	G	G	G	G	G	A	T	C	G	T	G	A	A	C	A	A	C	T	C	G	C	C	C	C	T	T	G	G	G	C
#TLR-199
A	I	A	G	G	T	C	G	A	G	C	G	C	C	T	T	G	G	G	G	A	T	C	G	T	G	A	A	C	A	A	C	T	C	G	T	C	C	C	T	T	G	G	G	C
A	I	A	G	G	C	C	G	A	G	C	G	C	C	T	T	G	G	G	G	A	T	C	G	T	G	A	A	C	A	A	C	T	C	G	T	C	C	C	T	T	G	G	G	C
#TLR-200
A	I	A	G	G	C	C	G	A	G	C	?	C	C	T	G	G	G	A	A	G	T	C	G	T	G	A	A	C	A	A	C	T	T	G	C	C	C	C	T	T	G	G	G	C
A	I	A	G	G	C	C	G	A	G	C	?	C	C	T	G	G	G	A	A	G	T	C	G	T	G	A	A	C	A	A	C	T	T	G	C	C	C	C	T	T	G	G	G	C
#TLR-201
A	I	A	G	G	C	C	G	A	G	C	G	C	C	T	T	G	G	G	G	A	T	C	G	T	G	A	A	C	A	A	C	T	C	G	T	C	C	C	T	T	G	G	G	C
A	I	A	G	G	C	C	G	A	G	C	G	C	C	T	T	G	G	G	G	A	T	C	G	T	G	A	A	C	A	A	C	T	C	G	T	C	C	C	T	T	G	G	G	C
#TLR-202
A	I	A	G	G	C	C	G	A	G	C	G	C	C	T	T	G	G	G	G	G	T	?	G	T	G	A	A	C	A	A	C	T	C	G	T	C	C	C	T	T	G	G	G	C
A	I	A	G	G	C	C	G	A	G	C	G	C	C	T	G	G	G	G	G	G	T	?	G	T	G	A	A	C	A	A	C	T	C	G	T	C	C	C	T	T	G	G	G	C
#TLR-203
A	I	A	G	G	T	C	G	A	G	T	G	C	C	T	T	G	G	G	G	G	T	C	G	T	G	A	A	C	A	A	C	T	C	G	T	C	C	C	T	T	G	G	G	C
A	I	A	G	G	C	C	G	A	G	C	G	C	C	T	G	G	G	G	G	A	T	C	G	T	G	A	A	C	A	A	C	T	C	G	T	C	C	C	T	T	G	G	G	C
#TLR-204
A	I	A	G	G	C	C	G	C	G	T	G	C	C	T	G	G	G	A	A	G	T	?	T	T	G	A	A	C	G	C	C	T	T	G	C	C	C	G	T	T	G	G	G	T
A	D	A	G	G	C	C	A	A	G	C	G	C	C	C	G	A	G	G	G	G	T	?	G	A	A	A	A	C	A	A	C	T	C	A	C	C	C	C	C	C	G	G	A	C
#TLR-205
A	I	A	G	G	T	C	G	A	G	C	G	C	C	T	T	G	G	G	G	A	T	C	G	T	G	A	A	C	A	A	C	T	C	G	T	C	C	C	T	T	G	G	G	C
A	I	A	G	G	C	C	G	A	G	C	G	C	C	T	T	G	G	G	G	A	T	C	G	T	G	A	A	C	A	A	C	T	C	G	T	C	C	C	T	T	G	G	G	C
#TLR-206
A	I	A	G	G	C	C	G	A	G	C	G	C	C	T	T	G	G	A	A	G	T	C	G	T	G	A	A	C	A	A	C	T	T	G	T	C	C	C	T	T	G	G	G	C
A	I	A	G	G	C	C	G	A	G	C	G	C	C	T	G	G	G	G	G	A	T	C	G	T	G	A	A	C	A	A	C	T	C	G	C	C	C	C	T	T	G	G	G	C
#TLR-207
A	I	A	G	G	T	C	G	A	G	C	G	C	C	T	T	G	G	A	A	G	T	C	G	T	G	A	A	C	A	A	C	T	T	G	T	C	C	C	T	T	G	G	G	C
A	I	A	G	G	C	C	G	A	G	C	G	C	C	T	G	G	G	G	G	A	T	C	G	T	G	A	A	C	A	A	C	T	C	G	C	C	C	C	T	T	G	G	G	C
#TLR-208
A	I	A	G	G	T	C	G	A	G	C	G	C	C	T	T	G	G	A	A	G	T	C	G	T	G	A	A	C	A	A	C	T	T	G	T	C	C	C	T	T	G	G	G	C
A	I	A	G	G	C	C	G	A	G	C	G	C	C	T	G	G	G	G	G	A	T	C	G	T	G	A	A	C	A	A	C	T	C	G	C	C	C	C	T	T	G	G	G	C
#TLR-209
A	I	A	G	G	C	C	G	A	G	C	G	C	C	T	T	G	G	G	G	A	T	C	G	T	G	A	A	C	A	A	C	T	C	G	T	C	C	C	T	T	G	G	G	C
A	I	A	G	G	C	C	G	A	G	C	G	C	C	T	T	G	G	G	G	A	T	C	G	T	G	A	A	C	A	A	C	T	C	G	T	C	C	C	T	T	G	G	G	C
#TLR-210
A	I	A	G	G	C	C	G	A	G	C	G	C	C	T	T	G	G	G	G	A	T	C	G	T	G	A	A	C	A	A	C	T	C	G	T	C	C	G	T	T	G	G	G	C
A	I	A	G	G	C	C	G	A	G	C	G	C	C	T	T	G	G	G	G	A	T	C	G	T	G	A	A	C	A	A	C	T	C	G	T	C	C	C	T	T	G	G	G	C
#TLR-211
A	I	A	G	G	T	C	G	A	G	C	G	C	C	T	T	G	G	G	G	A	T	C	G	T	G	A	A	C	A	A	C	T	C	G	T	C	C	C	T	T	G	G	G	C
A	I	A	G	G	T	C	G	A	G	C	G	C	C	T	T	G	G	G	G	A	T	C	G	T	G	A	A	C	A	A	C	T	C	G	T	C	C	C	T	T	G	G	G	C
#TLR-212
A	I	A	G	G	T	C	G	A	G	C	G	C	C	?	T	G	G	G	G	A	T	C	G	T	G	A	A	C	A	A	C	T	C	G	T	C	C	C	T	T	G	G	G	C
A	I	A	G	G	C	C	G	A	G	C	G	C	C	?	T	G	G	G	G	A	T	C	G	T	G	A	A	C	A	A	C	T	C	G	T	C	C	C	T	T	G	G	G	C
#TLR-213
A	I	A	G	G	C	C	G	A	G	C	G	C	C	T	T	G	G	G	G	A	T	C	G	T	G	A	A	C	A	A	C	T	C	G	T	C	C	C	T	T	G	G	G	C
A	I	A	G	G	C	C	G	A	G	C	G	C	C	T	T	G	G	G	G	A	T	C	G	T	G	A	A	C	A	A	C	T	C	G	T	C	C	C	T	T	G	G	G	C
#TLR-214
A	I	A	G	G	T	C	G	A	G	C	G	C	C	T	T	G	G	A	A	G	T	C	G	T	G	A	A	C	A	A	C	T	T	G	T	C	C	C	T	T	G	G	G	C
A	I	A	G	G	C	C	G	A	G	C	G	C	C	T	G	G	G	G	G	A	T	C	G	T	G	A	A	C	A	A	C	T	C	G	C	C	C	C	T	T	G	G	G	C
#TLR-215
A	I	A	G	G	C	C	G	A	G	C	G	C	C	T	T	G	G	G	G	A	T	C	G	T	G	A	A	C	A	A	C	T	C	G	T	C	C	C	T	T	G	G	G	C
A	I	A	G	G	C	C	G	A	G	C	G	C	C	T	T	G	G	G	G	A	T	C	G	T	G	A	A	C	A	A	C	T	C	G	T	C	C	C	T	T	G	G	G	C
#TLR-216
A	I	A	G	G	C	C	G	A	G	C	G	C	C	T	T	G	G	G	G	A	T	C	G	T	G	A	A	C	A	A	T	T	C	G	T	C	C	C	T	T	G	G	G	C
A	I	A	G	G	C	C	G	A	G	C	G	C	C	T	T	G	G	G	G	A	T	C	G	T	G	A	A	C	A	A	C	T	C	G	T	C	C	C	T	T	G	G	G	C
#TLR-217
A	I	A	G	G	T	C	G	A	G	C	G	C	C	T	T	G	G	G	G	A	T	C	G	T	G	A	A	C	A	A	C	T	C	G	T	C	C	C	T	T	G	G	G	C
A	I	A	G	G	C	C	G	A	G	C	G	C	C	T	T	G	G	G	G	A	T	C	G	T	G	A	A	C	A	A	C	T	C	G	T	C	C	C	T	T	G	G	G	C
#TLR-218
A	I	A	G	G	C	C	G	A	G	C	G	C	C	T	T	G	G	G	G	A	T	C	G	T	G	A	A	C	A	A	C	T	C	G	T	C	C	C	T	T	G	G	G	C
A	I	A	G	G	C	C	G	A	G	C	G	C	C	T	T	G	G	G	G	A	T	C	G	T	G	A	A	C	A	A	C	T	C	G	T	C	C	C	T	T	G	G	G	C
#TLR-219
A	I	A	G	G	C	C	G	A	G	C	G	C	C	T	T	G	G	G	G	A	T	C	G	T	G	A	A	C	A	A	C	T	C	G	T	C	C	C	T	T	G	G	G	C
A	I	A	G	G	C	C	G	A	G	C	G	C	C	T	T	G	G	G	G	A	T	C	G	T	G	A	A	C	A	A	C	T	C	G	T	C	C	C	T	T	G	G	G	C
#TLR-220
A	I	A	G	G	C	C	G	A	G	C	G	C	C	T	T	G	G	G	G	A	T	C	G	T	G	A	A	C	A	A	C	T	C	G	T	C	C	C	T	T	G	G	G	C
A	I	A	G	G	C	C	G	A	G	C	G	C	C	T	T	G	G	G	G	A	T	C	G	T	G	A	A	C	A	A	C	T	C	G	T	C	C	C	T	T	G	G	G	C
#TLR-221
A	I	A	G	G	C	C	G	A	G	C	G	C	C	T	T	G	G	A	A	G	T	C	G	T	G	A	A	C	A	A	C	T	T	G	T	C	C	C	T	T	G	G	G	C
A	I	A	G	G	C	C	G	A	G	C	G	C	C	T	G	G	G	G	G	A	T	C	G	T	G	A	A	C	A	A	C	T	C	G	C	C	C	C	T	T	G	G	G	C
#TLR-222
A	I	A	G	G	T	C	G	A	G	C	G	C	C	T	T	G	G	G	G	A	T	C	G	?	G	A	A	C	A	A	C	T	C	G	T	C	C	C	T	T	G	G	G	C
A	I	A	G	G	C	C	G	A	G	C	G	C	C	T	T	G	G	G	G	A	T	C	G	?	G	A	A	C	A	A	C	T	C	G	T	C	C	C	T	T	G	G	G	C
#TLR-223
A	I	A	G	G	T	C	G	A	G	C	G	C	C	T	T	G	G	G	G	A	T	C	G	T	G	A	A	C	A	A	C	T	C	G	T	C	C	C	T	T	G	G	G	C
A	I	A	G	G	C	C	G	A	G	C	G	C	C	T	T	G	G	G	G	A	T	C	G	T	G	A	A	C	A	A	C	T	C	G	T	C	C	C	T	T	G	G	G	C
#TLR-224
A	I	A	G	G	C	C	G	A	G	C	G	C	C	T	T	G	G	G	G	A	T	C	G	T	G	A	A	C	A	A	C	T	C	G	T	C	C	C	T	T	G	G	G	C
A	I	A	G	G	C	C	G	A	G	C	G	C	C	T	T	G	G	G	G	A	T	C	G	T	G	A	A	C	A	A	C	T	C	G	T	C	C	C	T	T	G	G	G	C
#TLR-225
A	I	A	G	G	T	C	G	A	G	C	G	C	C	T	T	G	G	G	G	A	T	C	G	T	G	A	A	C	A	A	C	T	C	G	T	C	C	C	T	T	G	G	G	C
A	I	A	G	G	T	C	G	A	G	C	G	C	C	T	T	G	G	G	G	A	T	C	G	T	G	A	A	C	A	A	C	T	C	G	T	C	C	C	T	T	G	G	G	C
#TLR-226
A	I	A	G	G	C	C	G	A	G	C	G	C	C	T	T	G	G	G	G	A	T	C	G	T	G	A	A	C	A	A	C	T	C	G	T	C	C	C	T	T	G	G	G	C
A	I	A	G	G	C	C	G	A	G	C	G	C	C	T	T	G	G	G	G	A	T	C	G	T	G	A	A	C	A	A	C	T	C	G	T	C	C	C	T	T	G	G	G	C
#TLR-227
A	I	A	G	G	C	C	G	A	G	C	G	C	C	T	T	G	G	G	G	A	T	C	G	T	G	A	A	C	A	A	C	T	C	G	T	C	C	C	T	T	G	G	G	C
A	I	A	G	G	C	C	G	A	G	C	G	C	C	T	T	G	G	G	G	A	T	C	G	T	G	A	A	C	A	A	C	T	C	G	T	C	C	C	T	T	G	G	G	C
#TLR-228
A	I	A	G	G	C	C	G	A	G	C	G	C	C	T	T	G	G	G	G	A	T	C	G	T	G	A	A	C	A	A	C	T	C	G	T	C	C	C	T	T	G	G	G	C
A	I	A	G	G	C	C	G	A	G	C	G	C	C	T	T	G	G	G	G	A	T	C	G	T	G	A	A	C	A	A	C	T	C	G	T	C	C	C	T	T	G	G	G	C
#TLR-229
A	I	A	G	G	C	C	G	A	G	C	G	C	C	T	?	G	G	?	A	G	T	C	G	T	G	A	A	C	A	A	C	T	T	G	C	C	C	C	T	T	G	G	G	C
A	I	A	G	G	C	C	G	A	G	C	G	C	C	T	?	G	G	?	A	G	T	C	G	T	G	A	A	C	A	A	C	T	T	G	C	C	C	C	T	T	G	G	G	C
#TLR-230
A	I	A	G	G	C	C	G	A	G	C	G	C	C	T	T	G	G	G	G	A	T	C	G	T	G	A	A	C	A	A	C	T	C	G	T	C	C	C	T	T	G	G	G	C
A	I	A	G	G	C	C	G	A	G	C	G	C	C	T	T	G	G	G	G	A	T	C	G	T	G	A	A	C	A	A	C	T	C	G	T	C	C	C	T	T	G	G	G	C
#TLR-231
A	I	A	G	G	T	C	G	A	G	C	G	C	C	T	T	G	G	G	G	A	T	C	G	T	G	A	A	C	A	A	C	T	C	G	T	C	C	C	T	T	G	G	G	C
A	I	A	G	G	C	C	G	A	G	C	G	C	C	T	T	G	G	G	G	A	T	C	G	T	G	A	A	C	A	A	C	T	C	G	T	C	C	C	T	T	G	G	G	C
#TLR-232
A	I	A	G	G	C	C	G	A	G	C	G	C	C	T	T	G	G	G	G	A	T	C	G	T	G	A	A	C	A	A	C	T	C	G	T	C	C	C	T	T	G	G	G	C
A	I	A	G	G	C	C	G	A	G	C	G	C	C	T	T	G	G	G	G	A	T	C	G	T	G	A	A	C	A	A	C	T	C	G	T	C	C	C	T	T	G	G	G	C
#TLR-233
A	I	A	G	G	C	C	G	A	G	C	G	C	C	T	T	G	G	G	G	A	T	C	G	T	G	A	A	C	A	A	C	T	C	G	T	C	C	C	T	T	G	G	G	C
A	I	A	G	G	C	C	G	A	G	C	G	C	C	T	T	G	G	G	G	A	T	C	G	T	G	A	A	C	A	A	C	T	C	G	T	C	C	C	T	T	G	G	G	C
#TLR-234
A	I	A	G	G	C	C	G	A	G	C	G	C	C	T	T	G	G	G	G	A	T	C	G	T	G	A	A	C	A	A	C	T	C	G	T	C	C	C	T	T	G	G	G	C
A	I	A	G	G	C	C	G	A	G	C	G	C	C	T	T	G	G	G	G	A	T	C	G	T	G	A	A	C	A	A	C	T	C	G	T	C	C	C	T	T	G	G	G	C
#TLR-235
A	I	A	G	G	C	C	G	A	G	C	G	C	C	T	T	G	G	A	A	G	T	C	G	T	G	A	A	C	A	A	C	T	C	G	T	C	C	C	T	T	G	G	G	C
A	I	A	G	G	C	C	G	A	G	C	G	C	C	T	G	G	G	G	G	A	T	C	G	T	G	A	A	C	A	A	C	T	C	G	T	C	C	C	T	T	G	G	G	C
#TLR-236
A	I	A	G	G	C	C	G	A	G	C	G	C	C	T	G	G	G	A	A	G	T	C	G	T	G	A	A	C	A	A	C	T	T	G	C	C	C	C	T	T	G	G	G	C
A	I	A	G	G	C	C	G	A	G	C	G	C	C	T	G	G	G	A	A	G	T	C	G	T	G	A	A	C	A	A	C	T	T	G	C	C	C	C	T	T	G	G	G	C
#TLR-237
A	I	A	G	G	C	C	G	A	G	C	G	C	C	?	T	G	G	G	G	G	T	C	G	T	G	A	A	C	A	A	C	T	C	G	T	C	C	C	T	T	G	G	G	C
A	I	A	G	G	C	C	G	A	G	C	G	C	C	?	G	G	G	G	G	A	T	C	G	T	G	A	A	C	A	A	C	T	C	G	T	C	C	C	T	T	G	G	G	C
#TLR-238
A	I	A	G	G	C	C	G	A	G	C	G	C	C	T	T	G	G	G	G	A	T	C	G	T	G	A	A	C	A	A	C	T	C	G	T	C	C	C	T	T	G	G	G	C
A	I	A	G	G	C	C	G	A	G	C	G	C	C	T	T	G	G	G	G	A	T	C	G	T	G	A	A	C	A	A	C	T	C	G	T	C	C	C	T	T	G	G	G	C
#TLR-239
A	I	A	G	G	C	C	G	A	G	C	G	C	C	T	T	G	G	G	G	G	T	C	G	T	G	A	A	C	A	A	C	T	C	G	T	C	C	C	T	T	G	G	G	C
A	I	A	G	G	C	C	G	A	G	C	G	C	C	T	G	G	G	G	G	A	T	C	G	T	G	A	A	C	A	A	C	T	C	G	T	C	C	C	T	T	G	G	G	C
#TLR-240
A	I	A	G	G	C	C	G	A	G	C	G	C	C	T	T	G	G	G	G	A	T	C	G	T	G	A	A	C	A	A	C	T	C	G	T	C	C	C	T	T	G	G	G	C
A	I	A	G	G	C	C	G	A	G	C	G	C	C	T	T	G	G	G	G	A	T	C	G	T	G	A	A	C	A	A	C	T	C	G	T	C	C	C	T	T	G	G	G	C
#TLR-241
A	I	A	G	G	T	C	G	A	G	C	G	C	C	T	T	G	G	G	G	A	T	C	G	T	G	A	A	C	A	A	C	T	C	G	T	C	C	C	T	T	G	G	G	C
A	I	A	G	G	T	C	G	A	G	C	G	C	C	T	T	G	G	G	G	A	T	C	G	T	G	A	A	C	A	A	C	T	C	G	T	C	C	C	T	T	G	G	G	C
#TLR-242
A	I	A	G	G	C	C	G	A	G	C	G	C	C	T	T	G	G	A	G	G	T	C	G	T	G	A	A	C	A	A	T	T	C	G	T	C	C	C	T	T	G	G	G	C
A	I	A	G	G	C	C	G	A	G	C	G	C	C	T	G	G	G	G	G	A	T	C	G	T	G	A	A	C	A	A	C	T	C	G	C	C	C	C	T	T	G	G	G	C
#TLR-243
A	I	A	G	G	C	C	G	A	G	C	G	C	C	T	T	G	G	G	G	A	T	C	G	T	G	A	A	C	A	A	C	T	C	G	T	C	C	C	T	T	G	G	G	C
A	I	A	G	G	C	C	G	A	G	C	G	C	C	T	T	G	G	G	G	A	T	C	G	T	G	A	A	C	A	A	C	T	C	G	T	C	C	C	T	T	G	G	G	C
#TLR-244
A	I	A	G	G	C	C	G	A	G	C	G	C	C	T	T	G	G	A	A	G	T	C	G	T	G	A	A	C	A	A	C	T	T	G	T	C	C	C	T	T	G	G	G	C
A	I	A	G	G	C	C	G	A	G	C	G	C	C	T	G	G	G	G	G	A	T	C	G	T	G	A	A	C	A	A	C	T	C	G	C	C	C	C	T	T	G	G	G	C
#TLR-245
A	I	A	G	G	T	C	G	A	G	C	G	C	C	T	T	G	G	G	G	G	T	C	G	T	G	A	A	C	A	A	C	T	C	G	T	C	C	C	T	T	G	G	G	C
A	I	A	G	G	C	C	G	A	G	C	G	C	C	T	G	G	G	G	G	A	T	C	G	T	G	A	A	C	A	A	C	T	C	G	T	C	C	C	T	T	G	G	G	C
#TLR-246
A	I	A	G	G	T	C	G	A	G	C	G	C	C	T	T	G	G	G	G	G	T	C	G	T	G	A	A	C	A	A	C	T	C	G	T	C	C	C	T	T	G	G	G	C
A	I	A	G	G	C	C	G	A	G	C	G	C	C	T	G	G	G	G	G	A	T	C	G	T	G	A	A	C	A	A	C	T	C	G	T	C	C	C	T	T	G	G	G	C
#TLR-247
A	I	A	G	G	T	C	G	A	G	C	G	C	C	T	T	G	G	A	A	G	T	C	G	T	G	A	A	C	A	A	C	T	T	G	T	C	C	C	T	T	G	G	G	C
A	I	A	G	G	C	C	G	A	G	C	G	C	C	T	G	G	G	G	G	A	T	C	G	T	G	A	A	C	A	A	C	T	C	G	C	C	C	C	T	T	G	G	G	C
#TLR-248
A	I	A	G	G	C	C	G	A	G	C	G	C	C	T	T	G	G	G	G	G	T	C	G	T	G	A	A	C	A	A	C	T	C	G	T	C	C	C	T	T	G	G	G	C
A	I	A	G	G	C	C	G	A	G	C	G	C	C	T	G	G	G	G	G	A	T	C	G	T	G	A	A	C	A	A	C	T	C	G	T	C	C	C	T	T	G	G	G	C
#TLR-249
A	I	A	G	G	C	C	G	A	G	C	G	C	C	T	T	G	G	G	G	A	T	C	G	T	G	A	A	C	A	A	C	T	C	G	T	C	C	C	T	T	G	G	G	C
A	I	A	G	G	C	C	G	A	G	C	G	C	C	T	T	G	G	G	G	A	T	C	G	T	G	A	A	C	A	A	C	T	C	G	T	C	C	C	T	T	G	G	G	C
#TLR-250
A	I	A	G	G	C	C	G	A	G	C	G	C	C	T	T	G	G	A	A	G	T	C	G	T	G	A	A	C	A	A	C	T	T	G	T	C	C	C	T	T	G	G	G	C
A	I	A	G	G	C	C	G	A	G	C	G	C	C	T	G	G	G	G	G	A	T	C	G	T	G	A	A	C	A	A	C	T	C	G	C	C	C	C	T	T	G	G	G	C
#TLR-251
A	I	A	G	G	C	C	G	C	G	T	G	C	C	T	T	G	G	G	G	G	T	C	T	T	G	A	A	C	G	C	C	T	C	G	T	C	C	G	T	T	G	G	G	T
A	D	A	G	G	C	C	A	A	G	C	G	C	C	C	G	A	G	G	G	A	T	C	G	A	A	A	A	C	A	A	C	T	C	A	C	C	C	C	C	C	G	G	A	C
#TLR-252
A	I	A	G	G	T	C	G	A	G	C	G	C	C	T	T	G	G	A	A	G	T	C	G	T	G	A	A	C	A	A	C	T	T	G	T	C	C	C	T	T	G	G	G	C
A	I	A	G	G	C	C	G	A	G	C	G	C	C	T	G	G	G	G	G	A	T	C	G	T	G	A	A	C	A	A	C	T	C	G	C	C	C	C	T	T	G	G	G	C
#TLR-253
A	I	A	G	G	C	C	G	C	G	T	G	C	C	T	T	G	G	G	G	G	T	C	T	T	G	A	A	C	G	C	C	T	C	G	T	C	C	G	T	T	G	G	G	T
A	D	A	G	G	C	C	A	A	G	C	G	C	C	C	G	A	G	G	G	A	T	C	G	A	A	A	A	C	A	A	C	T	C	A	C	C	C	C	C	C	C	G	A	C
#TLR-254
A	I	A	G	G	C	C	G	A	G	C	G	C	C	T	T	G	G	A	G	G	T	C	G	T	G	A	A	C	A	A	T	T	C	G	T	C	C	C	T	T	G	G	G	C
A	I	A	G	G	C	C	G	A	G	C	G	C	C	T	G	G	G	G	G	A	T	C	G	T	G	A	A	C	A	A	C	T	C	G	C	C	C	C	T	T	C	G	G	C
#TLR-255
A	I	A	G	G	C	C	G	A	G	C	G	C	C	T	T	G	G	A	A	G	T	C	G	T	G	A	A	C	A	A	C	T	C	G	T	C	C	C	T	T	G	G	G	C
A	I	A	G	G	C	C	G	A	G	C	G	C	C	T	G	G	G	G	G	A	T	C	G	T	G	A	A	C	A	A	C	T	C	G	T	C	C	C	T	T	G	G	G	C
#TLR-256
A	I	A	G	G	C	C	G	A	G	C	G	C	C	T	T	G	G	G	G	A	T	C	G	T	G	A	A	C	A	A	C	T	C	G	T	C	C	C	T	T	G	G	G	C
A	I	A	G	G	C	C	G	A	G	C	G	C	C	T	T	G	G	G	G	A	T	C	G	T	G	A	A	C	A	A	C	T	C	G	T	C	C	C	T	T	G	G	G	C
#TLR-257
A	I	A	G	G	C	C	G	A	G	C	G	C	C	T	T	G	G	G	G	A	T	C	G	T	G	A	A	C	A	A	C	T	C	G	T	C	C	C	T	T	G	G	G	C
A	I	A	G	G	C	C	G	A	G	C	G	C	C	T	T	G	G	G	G	A	T	C	G	T	G	A	A	C	A	A	C	T	C	G	T	C	C	C	T	T	C	G	G	C
#TLR-258
A	I	A	G	G	C	C	G	A	G	C	G	C	C	T	T	G	G	A	A	G	T	C	G	T	G	A	A	C	A	A	C	T	T	G	T	C	C	C	T	T	G	G	G	C
A	I	A	G	G	C	C	G	A	G	C	G	C	C	T	G	G	G	G	G	A	T	C	G	T	G	A	A	C	A	A	C	T	C	G	C	C	C	C	T	T	G	G	G	C
#TLR-259
A	I	A	G	G	T	C	G	A	G	C	G	C	C	T	T	G	G	G	G	A	T	C	G	T	G	A	A	C	A	A	C	T	C	G	T	C	C	C	T	T	G	G	G	C
A	I	A	G	G	C	C	G	A	G	C	G	C	C	T	T	G	G	G	G	A	T	C	G	T	G	A	A	C	A	A	C	T	C	G	T	C	C	C	T	T	G	G	G	C
#TLR-260
A	I	A	G	G	T	C	G	A	G	C	G	C	C	T	T	G	G	A	A	G	T	C	G	T	G	A	A	C	A	A	C	T	T	G	T	C	C	C	T	T	G	G	G	C
A	I	A	G	G	C	C	G	A	G	C	G	C	C	T	G	G	G	G	G	A	T	C	G	T	G	A	A	C	A	A	C	T	C	G	C	C	C	C	T	T	G	G	G	C
#TLR-261
A	I	A	G	G	T	C	G	A	G	C	G	C	C	T	T	G	G	G	G	A	T	C	G	T	G	A	A	C	A	A	C	T	C	G	T	C	C	C	T	T	G	G	G	C
A	I	A	G	G	C	C	G	A	G	C	G	C	C	T	T	G	G	G	G	A	T	C	G	T	G	A	A	C	A	A	C	T	C	G	T	C	C	C	T	T	G	G	G	C
#TLR-262
A	I	A	G	G	C	C	G	A	G	C	G	C	C	T	T	G	G	G	G	G	T	C	G	T	G	A	A	C	A	A	C	T	C	G	T	C	C	C	T	T	G	G	G	C
A	I	A	G	G	C	C	G	A	G	C	G	C	C	T	G	G	G	G	G	A	T	C	G	T	G	A	A	C	A	A	C	T	C	G	T	C	C	C	T	T	G	G	G	C
#TLR-263
A	I	A	G	G	T	C	G	A	G	C	G	C	C	T	T	G	G	G	G	A	T	C	G	T	G	A	A	C	A	A	C	T	C	G	T	C	C	C	T	T	G	G	G	C
A	I	A	G	G	C	C	G	A	G	C	G	C	C	T	T	G	G	G	G	A	T	C	G	T	G	A	A	C	A	A	C	T	C	G	T	C	C	C	T	T	G	G	G	C
#TLR-264
A	I	A	G	G	C	C	G	A	G	C	G	C	C	T	T	G	G	A	A	G	T	C	G	T	G	A	A	C	A	A	C	T	T	G	T	C	C	C	T	T	G	G	G	C
A	I	A	G	G	C	C	G	A	G	C	G	C	C	T	G	G	G	G	G	A	T	C	G	T	G	A	A	C	A	A	C	T	C	G	C	C	C	C	T	T	G	G	G	C
#TLR-265
A	I	A	G	G	C	C	G	A	G	C	G	C	C	T	T	G	G	G	G	G	T	C	G	T	G	A	A	C	A	A	C	T	C	G	T	C	C	C	T	T	G	G	G	C
A	I	A	G	G	C	C	G	A	G	C	G	C	C	T	G	G	G	G	G	A	T	C	G	T	G	A	A	C	A	A	C	T	C	G	T	C	C	C	T	T	G	G	G	C
#TLR-266
A	I	A	G	G	C	C	G	A	G	C	G	C	C	T	T	G	G	G	G	A	T	C	G	T	G	A	A	C	A	A	C	T	C	G	T	C	C	C	T	T	G	G	G	C
A	I	A	G	G	C	C	G	A	G	C	G	C	C	T	T	G	G	G	G	A	T	C	G	T	G	A	A	C	A	A	C	T	C	G	T	C	C	C	T	T	G	G	G	C
#TLR-267
A	I	A	G	G	C	C	G	A	G	C	G	C	C	T	T	G	G	G	G	A	T	C	G	T	G	A	A	C	A	A	C	T	C	G	T	C	C	C	T	T	G	G	G	C
A	I	A	G	G	C	C	G	A	G	C	G	C	C	T	T	G	G	G	G	A	T	C	G	T	G	A	A	C	A	A	C	T	C	G	T	C	C	C	T	T	G	G	G	C
#TLR-268
A	I	A	G	G	T	C	G	A	G	C	G	C	C	T	T	G	G	G	G	A	T	C	G	T	G	A	A	C	A	A	C	T	C	G	T	C	C	C	T	T	G	G	G	C
A	I	A	G	G	C	C	G	A	G	C	G	C	C	T	T	G	G	G	G	A	T	C	G	T	G	A	A	C	A	A	C	T	C	G	T	C	C	C	T	T	G	G	G	C
#TLR-269
A	I	A	G	G	T	C	G	A	G	C	G	C	C	T	T	G	G	A	A	G	T	C	G	T	G	A	A	C	A	A	C	T	T	G	T	C	C	C	T	T	G	G	G	C
A	I	A	G	G	C	C	G	A	G	C	G	C	C	T	G	G	G	G	G	A	T	C	G	T	G	A	A	C	A	A	C	T	C	G	C	C	C	C	T	T	G	G	G	C
#TLR-270
A	I	A	G	G	C	C	G	A	G	C	G	?	C	T	T	G	G	G	G	A	T	C	G	T	G	A	A	C	A	A	C	T	C	G	T	C	C	C	T	T	G	G	G	C
A	I	A	G	G	C	C	G	A	G	C	G	?	C	T	T	G	G	G	G	A	T	C	G	T	G	A	A	C	A	A	C	T	C	G	T	C	C	C	T	T	G	G	G	C
#TLR-271
A	I	A	G	G	C	C	G	A	G	C	G	C	C	T	T	G	G	G	G	A	T	C	G	T	G	A	A	C	A	A	C	T	C	G	T	C	C	C	T	T	G	G	G	C
A	I	A	G	G	C	C	G	A	G	C	G	C	C	T	T	G	G	G	G	A	T	C	G	T	G	A	A	C	A	A	C	T	C	G	T	C	C	C	T	T	G	G	G	C
#TLR-272
A	I	A	G	G	T	C	G	A	G	C	G	C	C	T	T	G	G	G	G	A	T	C	G	T	?	A	A	C	A	A	C	T	C	G	T	C	C	C	T	T	G	G	G	C
A	I	A	G	G	C	C	G	A	G	C	G	C	C	T	T	G	G	G	G	A	T	C	G	T	?	A	A	C	A	A	C	T	C	G	T	C	C	C	T	T	G	G	G	C
#TLR-273
A	I	A	G	G	C	C	G	A	G	C	G	C	C	T	T	G	G	G	G	A	T	C	G	T	G	A	A	C	A	A	C	T	C	G	T	C	C	C	T	T	G	G	G	C
A	I	A	G	G	C	C	G	A	G	C	G	C	C	T	T	G	G	G	G	A	T	C	G	T	G	A	A	C	A	A	C	T	C	G	T	C	C	C	T	T	G	G	G	C
#TLR-274
A	I	A	G	G	C	C	G	A	G	C	G	C	C	T	T	G	G	G	G	A	T	C	G	T	G	A	A	C	A	A	C	T	C	G	T	C	C	C	T	T	G	G	G	C
A	I	A	G	G	C	C	G	A	G	C	G	C	C	T	T	G	G	G	G	A	T	C	G	T	G	A	A	C	A	A	C	T	C	G	T	C	C	C	T	T	G	G	G	C
#TLR-275
A	I	A	G	G	C	C	G	A	G	C	G	C	C	T	T	G	G	G	G	A	T	C	G	T	G	A	A	C	A	A	C	T	C	G	T	C	C	C	T	T	G	G	G	C
A	I	A	G	G	C	C	G	A	G	C	G	C	C	T	T	G	G	G	G	A	T	C	G	T	G	A	A	C	A	A	C	T	C	G	T	C	C	C	T	T	G	G	G	C
#TLR-276
A	I	A	G	G	C	C	G	A	G	C	G	C	C	T	T	G	G	G	G	A	T	C	G	T	G	A	A	C	A	A	C	T	C	G	T	C	C	C	T	T	G	G	G	C
A	I	A	G	G	C	C	G	A	G	C	G	C	C	T	T	G	G	G	G	A	T	C	G	T	G	A	A	C	A	A	C	T	C	G	T	C	C	C	T	T	G	G	G	C
#TLR-277
A	I	A	G	G	C	C	G	A	G	C	G	C	C	T	G	G	G	A	A	G	T	C	G	T	G	A	A	C	A	A	C	T	T	G	T	C	C	C	T	T	G	G	G	C
A	I	A	G	G	C	C	G	A	G	C	G	C	C	T	G	G	G	G	G	G	T	C	G	T	G	A	A	C	A	A	C	T	C	G	C	C	C	C	T	T	G	G	G	C
#TLR-278
A	I	A	G	G	T	C	G	A	G	C	G	C	C	T	T	G	G	G	G	A	T	C	G	T	G	A	A	C	A	A	C	T	C	G	T	C	C	C	T	T	G	G	G	C
A	I	A	G	G	C	C	G	A	G	C	G	C	C	T	T	G	G	G	G	A	T	C	G	T	G	A	A	C	A	A	C	T	C	G	T	C	C	C	T	T	G	G	G	C
#TLR-279
A	I	A	G	G	T	C	G	A	G	C	G	C	C	T	T	G	G	A	G	G	T	C	G	T	G	A	A	C	A	A	T	T	C	G	T	C	C	C	T	T	G	G	G	C
A	I	A	G	G	C	C	G	A	G	C	G	C	C	T	G	G	G	G	G	A	T	C	G	T	G	A	A	C	A	A	C	T	C	G	C	C	C	C	T	T	G	G	G	C
#TLR-280
A	I	A	?	G	C	C	G	A	G	C	G	C	C	T	T	G	G	G	G	A	T	C	G	T	G	A	A	C	A	A	C	T	C	G	T	C	C	C	?	T	G	G	?	C
A	I	A	?	G	C	C	G	A	G	C	G	C	C	T	T	G	G	G	G	A	T	C	G	T	G	A	A	C	A	A	C	T	C	G	T	C	C	C	?	T	G	G	?	C
#TLR-281
A	I	A	G	G	T	C	G	A	G	C	G	C	C	T	T	G	G	A	A	G	T	C	G	T	G	A	A	C	A	A	C	T	T	G	T	C	C	C	T	T	G	G	G	C
A	I	A	G	G	C	C	G	A	G	C	G	C	C	T	G	G	G	G	G	A	T	C	G	T	G	A	A	C	A	A	C	T	C	G	C	C	C	C	T	T	G	G	G	C
#TLR-282
A	I	A	G	G	C	C	G	A	G	C	G	C	C	T	T	G	G	G	G	G	T	C	G	T	G	A	A	C	A	A	C	T	C	G	T	C	C	C	T	T	G	G	G	C
A	I	A	G	G	C	C	G	A	G	C	G	C	C	T	G	G	G	G	G	A	T	C	G	T	G	A	A	C	A	A	C	T	C	G	T	C	C	C	T	T	G	G	G	C
#TLR-283
A	I	A	G	G	C	C	G	A	G	C	G	C	C	T	G	G	G	A	A	G	T	?	G	T	G	A	A	C	A	A	C	T	T	G	C	C	C	C	T	T	G	G	G	C
A	I	A	G	G	C	C	G	A	G	C	G	C	C	T	G	G	G	A	A	G	T	?	G	T	G	A	A	C	A	A	C	T	T	G	C	C	C	C	T	T	G	G	G	C
#TLR-284
A	I	A	G	G	T	C	G	A	G	C	G	C	C	T	T	G	G	A	A	G	T	C	G	T	G	A	A	C	A	A	C	T	T	G	T	C	C	C	T	T	G	G	G	C
A	I	A	G	G	C	C	G	A	G	C	G	C	C	T	G	G	G	G	G	A	T	C	G	T	G	A	A	C	A	A	C	T	C	G	C	C	C	C	T	T	G	G	G	C
#TLR-285
A	I	A	G	G	C	C	G	A	G	C	G	C	C	T	T	G	G	A	A	G	T	C	G	T	G	A	A	C	A	A	C	T	T	G	T	C	C	C	T	T	G	G	G	C
A	I	A	G	G	C	C	G	A	G	C	G	C	C	T	G	G	G	G	G	A	T	C	G	T	G	A	A	C	A	A	C	T	C	G	C	C	C	C	T	T	G	G	G	C
#TLR-286
A	I	A	G	G	C	C	G	A	G	C	G	C	C	T	T	G	G	G	G	A	T	C	G	T	G	A	A	C	A	A	C	T	C	G	T	C	C	C	T	T	G	G	G	C
A	I	A	A	G	C	C	G	A	G	C	G	C	C	T	T	G	G	G	G	A	T	C	G	T	G	A	A	C	A	A	C	T	C	G	T	C	C	C	T	T	G	G	G	C
#TLR-287
A	I	A	G	G	T	C	G	A	G	C	G	C	C	T	T	G	G	G	G	A	T	C	G	T	G	A	A	C	A	A	C	T	C	G	T	C	C	C	T	T	G	G	G	C
A	I	A	G	G	C	C	G	A	G	C	G	C	C	T	T	G	G	G	G	A	T	C	G	T	G	A	A	C	A	A	C	T	C	G	T	C	C	C	T	T	G	G	G	C
#TLR-288
A	I	A	G	G	C	C	G	A	G	C	G	C	C	T	T	G	G	A	A	G	T	C	G	T	G	A	A	C	A	A	C	T	T	G	T	C	C	C	T	T	G	G	G	C
A	I	A	G	G	C	C	G	A	G	C	G	C	C	T	G	G	G	G	G	A	T	C	G	T	G	A	A	C	A	A	C	T	C	G	C	C	C	C	T	T	G	G	G	C
#TLR-289
A	I	A	G	G	C	C	G	A	G	C	G	C	C	T	T	G	G	A	A	G	T	C	G	T	G	A	A	C	A	A	C	T	T	G	T	C	C	C	T	T	G	G	G	C
A	I	A	G	G	C	C	G	A	G	C	G	C	C	T	G	G	G	G	G	A	T	C	G	T	G	A	A	C	A	A	C	T	C	G	C	C	C	C	T	T	G	G	G	C
#TLR-290
A	I	A	G	G	C	C	G	A	G	C	G	C	C	T	T	G	G	A	A	G	T	C	G	T	G	A	A	C	A	A	C	T	T	G	T	C	C	C	T	T	G	G	G	C
A	I	A	G	G	C	C	G	A	G	C	G	C	C	T	G	G	G	G	G	A	T	C	G	T	G	A	A	C	A	A	C	T	C	G	C	C	C	C	T	T	G	G	G	C
#TLR-291
A	I	A	G	G	C	C	G	A	G	C	G	C	C	T	T	G	G	G	G	A	T	C	G	T	G	A	A	C	A	A	C	T	C	G	T	C	C	C	T	T	G	G	G	C
A	I	A	G	G	C	C	G	A	G	C	G	C	C	T	T	G	G	G	G	A	T	C	G	T	G	A	A	C	A	A	C	T	C	G	T	C	C	C	T	T	G	G	G	C
#TLR-292
A	I	A	G	G	C	C	G	A	G	C	G	C	C	T	T	G	G	A	A	G	T	C	G	T	G	A	A	C	A	A	C	T	T	G	T	C	C	C	T	T	G	G	G	C
A	I	A	G	G	C	C	G	A	G	C	G	C	C	T	G	G	G	G	G	A	T	C	G	T	G	A	A	C	A	A	C	T	C	G	C	C	C	C	T	T	G	G	G	C
#TLR-293
A	I	A	G	G	C	C	G	A	G	C	G	C	C	T	T	G	G	A	A	G	T	C	G	T	G	A	A	C	A	A	C	T	T	G	T	C	C	C	T	T	G	G	G	C
A	I	A	G	G	C	C	G	A	G	C	G	C	C	T	G	G	G	G	G	A	T	C	G	T	G	A	A	C	A	A	C	T	C	G	C	C	C	C	T	T	G	G	G	C
#TLR-294
A	I	A	G	G	C	C	G	A	G	C	G	C	C	T	T	G	G	G	G	A	T	C	G	T	G	A	A	C	A	A	C	T	C	G	T	C	C	C	T	T	G	G	G	C
A	I	A	G	G	C	C	G	A	G	C	G	C	C	T	T	G	G	G	G	A	T	C	G	T	G	A	A	C	A	A	C	T	C	G	T	C	C	C	T	T	G	G	G	C
#TLR-295
A	I	A	G	G	T	C	G	?	G	?	G	C	C	T	T	G	G	A	A	G	T	?	?	T	?	A	A	?	A	A	C	T	T	G	T	C	C	C	T	?	G	G	?	C
A	I	A	G	G	C	C	G	?	G	?	G	C	C	T	G	G	G	G	G	A	T	?	?	T	?	A	A	?	A	A	C	T	C	G	C	C	C	C	T	?	G	G	?	C
#TLR-296
A	I	A	G	G	T	C	G	A	G	C	G	C	C	T	T	G	G	A	A	G	T	C	G	T	G	A	A	C	A	A	C	T	T	G	T	C	C	C	T	T	G	G	G	C
A	I	A	G	G	C	C	G	A	G	C	G	C	C	T	G	G	G	G	G	A	T	C	G	T	G	A	A	C	A	A	C	T	C	G	C	C	C	C	T	T	G	G	G	C
#TLR-297
A	I	A	G	G	C	C	G	A	G	C	G	C	C	T	G	G	G	A	A	G	T	C	G	T	G	A	A	C	A	A	C	T	T	G	T	C	C	C	T	T	G	G	G	C
A	I	A	G	G	C	C	G	A	G	C	G	C	C	T	G	G	G	G	G	G	T	C	G	T	G	A	A	C	A	A	C	T	C	G	C	C	C	C	T	T	G	G	G	C
#TLR-298
A	I	G	G	G	T	C	G	A	G	?	G	C	C	T	T	G	G	A	A	G	T	C	G	T	G	A	A	C	A	A	C	T	T	G	T	C	C	C	T	T	G	G	G	C
A	I	A	G	G	C	C	G	A	G	?	G	C	C	T	G	G	G	G	G	A	T	C	G	T	G	A	A	C	A	A	C	T	C	G	C	C	C	C	T	T	G	G	G	C
#TLR-299
A	I	A	G	G	T	C	G	A	G	C	G	C	C	T	T	G	G	G	G	A	T	C	G	T	G	A	A	C	A	A	C	T	C	G	T	C	C	C	T	T	G	G	G	C
A	I	A	G	G	C	C	G	A	G	C	G	C	C	T	T	G	G	G	G	A	T	C	G	T	G	A	A	C	A	A	C	T	C	G	T	C	C	C	T	T	G	G	G	C
#TLR-300
A	I	?	?	G	C	C	G	A	G	C	G	T	?	?	T	?	?	?	G	?	T	?	?	T	?	?	?	?	?	?	?	T	?	G	T	?	?	C	T	T	G	G	G	C
A	I	?	?	A	C	C	G	A	G	C	G	C	?	?	T	?	?	?	G	?	T	?	?	T	?	?	?	?	?	?	?	T	?	G	T	?	?	C	T	T	G	G	G	C
#TLR-301
A	I	A	G	G	T	C	G	A	G	C	G	C	C	T	T	G	G	A	A	G	T	C	G	T	G	A	A	C	A	A	C	T	T	G	T	C	C	C	T	T	G	G	G	C
A	I	A	G	G	C	C	G	A	G	C	G	C	C	T	G	G	G	G	G	A	T	C	G	T	G	A	A	C	A	A	C	T	C	G	C	C	C	C	T	T	G	G	G	C
#TLR-302
A	I	A	G	G	T	C	G	A	G	C	G	C	C	T	T	G	G	G	G	A	T	C	G	T	G	A	A	C	A	A	C	T	C	G	T	C	C	C	T	T	G	G	G	C
A	I	A	G	G	C	C	G	A	G	C	G	C	C	T	T	G	G	G	G	A	T	C	G	T	G	A	A	C	A	A	C	T	C	G	T	C	C	C	T	T	G	G	G	C
#TLR-303
A	I	A	G	G	C	C	G	A	G	C	G	C	C	T	T	G	G	G	G	A	T	C	G	T	G	A	A	C	A	A	C	T	C	G	T	C	C	C	T	T	G	G	G	C
A	I	A	G	G	C	C	G	A	G	C	G	C	C	T	T	G	G	G	G	A	T	C	G	T	G	A	A	C	A	A	C	T	C	G	T	C	C	C	T	T	G	G	G	C
#TLR-304
A	I	A	G	G	C	C	G	A	G	C	G	C	C	T	T	G	G	G	G	A	T	C	G	T	G	A	A	C	A	A	C	T	C	G	T	C	C	C	T	T	G	G	G	C
A	I	A	G	G	C	C	G	A	G	C	G	C	C	T	T	G	G	G	G	A	T	C	G	T	G	A	A	C	A	A	C	T	C	G	T	C	C	C	T	T	G	G	G	C
#TLR-305
A	I	A	G	G	C	C	G	A	G	C	G	C	C	T	T	G	G	A	A	G	T	C	G	T	G	A	A	C	A	A	C	T	T	G	T	C	C	C	T	T	G	G	G	C
A	I	A	G	G	C	C	G	A	G	C	G	C	C	T	G	G	G	G	G	A	T	C	G	T	G	A	A	C	A	A	C	T	C	G	C	C	C	C	T	T	G	G	G	C
#TLR-306
A	I	A	G	G	T	C	G	A	G	C	G	C	C	T	T	?	G	A	A	G	T	C	G	T	G	A	A	C	A	A	C	T	T	G	T	C	C	C	T	T	G	G	G	C
A	I	A	G	G	C	C	G	A	G	C	G	C	C	T	G	?	G	G	G	A	T	C	G	T	G	A	A	C	A	A	C	T	C	G	C	C	C	C	T	T	G	G	G	C
#TLR-307
A	I	A	G	G	T	C	G	A	G	C	G	C	C	T	T	G	G	G	G	A	T	C	G	T	G	A	A	C	A	A	C	T	C	G	T	C	C	C	T	T	G	G	G	C
A	I	A	G	G	C	C	G	A	G	C	G	C	C	T	T	G	G	G	G	A	T	C	G	T	G	A	A	C	A	A	C	T	C	G	T	C	C	C	T	T	G	G	G	C
#TLR-308
A	I	A	G	G	T	C	G	A	G	C	G	C	C	T	T	G	G	G	G	A	T	C	G	T	G	A	A	C	A	A	C	T	C	G	T	C	C	C	T	T	G	G	G	C
A	I	A	G	G	C	C	G	A	G	C	G	C	C	T	T	G	G	G	G	A	T	C	G	T	G	A	A	C	A	A	C	T	C	G	T	C	C	C	T	T	G	G	G	C
#TLR-309
A	I	A	G	G	T	C	G	A	G	C	G	C	C	T	T	G	G	A	A	G	T	C	G	T	G	A	A	C	A	A	C	T	T	G	T	C	C	C	T	T	G	G	G	C
A	I	A	G	G	C	C	G	A	G	C	G	C	C	T	G	G	G	G	G	A	T	C	G	T	G	A	A	C	A	A	C	T	C	G	C	C	C	C	T	T	G	G	G	C
#TLR-310
A	I	A	G	G	C	C	G	A	G	C	G	C	C	T	T	G	G	G	G	A	T	C	G	T	G	A	A	C	A	A	C	T	C	G	T	C	C	C	T	T	G	G	G	C
A	I	A	G	G	C	C	G	A	G	C	G	C	C	T	T	G	G	G	G	A	T	C	G	T	G	A	A	C	A	A	C	T	C	G	T	C	C	C	T	T	G	G	G	C
#TLR-311
A	I	A	G	G	T	C	G	A	G	C	G	C	C	T	T	G	G	G	G	A	T	C	G	T	G	A	A	C	A	A	C	T	C	G	T	C	C	C	T	T	G	G	G	C
A	I	A	G	G	C	C	G	A	G	C	G	C	C	T	T	G	G	G	G	A	T	C	G	T	G	A	A	C	A	A	C	T	C	G	T	C	C	C	T	T	G	G	G	C
#TLR-312
A	I	A	G	G	?	C	G	A	G	C	G	C	C	T	T	G	G	A	A	G	T	C	G	T	G	A	A	C	A	A	C	T	T	G	T	C	C	C	T	T	G	G	G	C
A	I	A	G	G	?	C	G	A	G	C	G	C	C	T	G	G	G	G	G	A	T	C	G	T	G	A	A	C	A	A	C	T	C	G	C	C	C	C	T	T	G	G	G	C
#TLR-313
A	I	A	G	G	T	C	G	A	G	C	G	C	C	T	T	G	G	G	G	A	T	C	G	T	G	A	A	C	A	A	C	T	C	G	T	C	C	C	T	T	G	G	G	C
A	I	A	G	G	C	C	G	A	G	C	G	C	C	T	T	G	G	G	G	A	T	C	G	T	G	A	A	C	A	A	C	T	C	G	T	C	C	C	T	T	G	G	G	C
#TLR-314
A	I	A	G	G	T	C	G	A	G	C	G	C	C	T	T	G	G	G	G	A	T	C	G	T	G	A	A	C	A	A	C	T	C	G	T	C	C	C	T	T	G	G	G	C
A	I	A	G	G	C	C	G	A	G	C	G	C	C	T	T	G	G	G	G	A	T	C	G	T	G	A	A	C	A	A	C	T	C	G	T	C	C	C	T	T	G	G	G	C
#TLR-315
A	I	A	G	G	C	C	G	A	G	C	G	C	C	T	T	G	G	G	G	A	T	C	G	T	G	A	A	C	A	A	C	T	C	G	T	C	C	C	T	T	G	G	G	C
A	I	A	G	G	C	C	G	A	G	C	G	C	C	T	T	G	G	G	G	A	T	C	G	T	G	A	A	C	A	A	C	T	C	G	T	C	C	C	T	T	G	G	G	C
#TLR-316
A	I	A	G	G	C	C	G	A	G	C	G	C	C	T	T	G	G	G	G	A	T	C	G	T	G	A	A	C	A	A	C	T	C	G	T	C	C	C	T	T	G	G	G	C
A	I	A	G	G	C	C	G	A	G	C	G	C	C	T	T	G	G	G	G	A	T	C	G	T	G	A	A	C	A	A	C	T	C	G	T	C	C	C	T	T	G	G	G	C
#TLR-317
A	I	A	G	G	T	C	G	A	G	C	G	C	C	T	T	G	G	G	G	A	T	C	G	T	G	A	A	C	A	A	C	T	C	G	T	C	C	C	T	T	G	G	G	C
A	I	A	G	G	C	C	G	A	G	C	G	C	C	T	T	G	G	G	G	A	T	C	G	T	G	A	A	C	A	A	C	T	C	G	T	C	C	C	T	T	G	G	G	C
#TLR-318
A	I	A	G	G	T	C	G	A	G	C	G	C	C	T	T	G	G	G	G	A	T	C	G	T	G	A	A	C	A	A	C	T	C	G	T	C	C	C	T	T	G	G	G	C
A	I	A	G	G	T	C	G	A	G	C	G	C	C	T	T	G	G	G	G	A	T	C	G	T	G	A	A	C	A	A	C	T	C	G	T	C	C	C	T	T	G	G	G	C
#TLR-319
A	I	A	G	G	C	C	G	A	G	C	G	C	C	T	G	G	G	G	G	G	T	C	G	T	G	A	A	C	A	A	C	T	C	G	T	C	C	C	T	T	G	G	G	C
A	I	A	G	G	C	C	G	A	G	C	G	C	C	T	G	G	G	G	G	G	T	C	G	T	G	A	A	C	A	A	C	T	C	G	T	C	C	C	T	T	G	G	G	C
#TLR-320
A	I	A	G	G	C	C	G	A	G	C	G	C	C	T	T	G	G	A	G	G	T	C	G	T	G	A	A	C	A	A	T	T	C	G	?	C	C	C	T	T	G	G	G	C
A	I	A	G	G	C	C	G	A	G	C	G	C	C	T	G	G	G	G	G	A	T	C	G	T	G	A	A	C	A	A	C	T	C	G	?	C	C	C	T	T	G	G	G	C
#TLR-321
A	I	A	G	G	T	C	G	A	G	C	G	C	C	T	T	G	G	A	A	G	T	C	G	T	G	A	A	C	A	A	C	T	T	G	T	C	C	C	T	T	G	G	G	C
A	I	A	G	G	C	C	G	A	G	C	G	C	C	T	G	G	G	G	G	A	T	C	G	T	G	A	A	C	A	A	C	T	C	G	C	C	C	C	T	T	G	G	G	C
#TLR-322
A	I	A	G	G	T	C	G	A	G	C	G	C	C	T	T	G	T	A	A	G	T	C	G	T	G	A	A	C	A	A	C	T	T	G	T	C	C	C	T	T	G	G	G	C
A	I	A	G	G	C	C	G	A	G	C	G	C	C	T	G	G	G	G	G	A	T	C	G	T	G	A	A	C	A	A	C	T	C	G	C	C	C	C	T	T	G	G	G	C
#TLR-323
A	I	A	G	G	C	C	G	A	G	C	G	C	C	T	T	G	G	G	G	A	T	C	G	T	G	A	A	C	A	A	C	T	C	G	T	C	C	C	T	T	G	G	G	C
A	I	A	G	G	C	C	G	A	G	C	G	C	C	T	T	G	G	G	G	A	T	C	G	T	G	A	A	C	A	A	C	T	C	G	T	C	C	C	T	T	G	G	G	C
#TLR-324
A	I	A	G	G	T	C	G	A	G	C	G	C	C	T	T	G	G	G	G	A	T	C	G	T	G	A	A	C	A	A	C	T	C	G	T	C	C	C	T	T	G	G	G	C
A	I	A	G	G	C	C	G	A	G	C	G	C	C	T	T	G	G	G	G	A	T	C	G	T	G	A	A	C	A	A	C	T	C	G	T	C	C	C	T	T	G	G	G	C
#TLR-325
A	I	A	G	G	T	C	G	A	G	C	G	C	C	T	T	G	G	A	A	G	T	C	G	T	G	A	A	C	A	A	C	T	T	G	T	C	C	C	T	T	G	G	G	C
A	I	A	G	G	C	C	G	A	G	C	G	C	C	T	G	G	G	G	G	A	T	C	G	T	G	A	A	C	A	A	C	T	C	G	C	C	C	C	T	T	G	G	G	C
#TLR-326
A	I	A	G	G	T	C	G	A	G	C	G	C	C	T	T	G	G	A	A	G	T	C	G	T	G	A	A	C	A	A	C	T	T	G	T	C	C	C	T	T	G	G	G	C
A	I	A	G	G	C	C	G	A	G	C	G	C	C	T	G	G	G	G	G	A	T	C	G	T	G	A	A	C	A	A	C	T	C	G	C	C	C	C	T	T	G	G	G	C
#TLR-327
A	I	A	G	G	T	C	G	A	G	C	G	C	C	T	T	G	G	A	A	G	T	C	G	T	G	A	A	C	A	A	C	T	T	G	T	C	C	C	T	T	G	G	G	C
A	I	A	G	G	C	C	G	A	G	C	G	C	C	T	G	G	G	G	G	A	T	C	G	T	G	A	A	C	A	A	C	T	C	G	C	C	C	C	T	T	G	G	G	C
#TLR-328
A	?	A	G	G	C	C	G	A	G	C	G	C	C	T	G	G	G	G	G	G	T	C	G	T	G	A	A	C	A	A	C	T	C	G	T	C	C	C	T	T	G	G	G	C
A	?	A	G	G	C	C	G	A	G	C	G	C	C	T	G	G	G	G	G	G	T	C	G	T	G	A	A	C	A	A	C	T	C	G	T	C	C	C	T	T	G	G	G	C
#TLR-329
A	I	A	G	G	C	C	G	A	G	C	G	C	C	T	T	G	G	G	G	G	T	C	G	T	G	A	A	C	A	A	C	T	C	G	T	C	C	C	T	T	G	G	G	C
A	I	A	G	G	C	C	G	A	G	C	G	C	C	T	G	G	G	G	G	A	T	C	G	T	G	A	A	C	A	A	C	T	C	G	T	C	C	C	T	T	G	G	G	C
#TLR-330
A	I	A	G	G	C	C	G	A	G	C	G	C	C	T	T	G	G	G	G	G	T	C	G	T	G	A	A	C	A	A	C	T	C	G	T	C	C	C	T	T	G	G	G	C
A	I	A	G	G	C	C	G	A	G	C	G	C	C	T	T	G	G	G	G	A	T	C	G	T	G	A	A	C	A	A	C	T	C	G	T	C	C	C	T	T	G	G	G	C
#TLR-331
A	I	A	G	G	C	C	G	A	G	C	G	C	C	T	T	G	G	G	G	G	T	C	G	T	G	A	A	C	A	A	C	T	C	G	T	C	C	C	T	T	G	G	G	C
A	I	A	G	G	C	C	G	A	G	C	G	C	C	T	G	G	G	G	G	A	T	C	G	T	G	A	A	C	A	A	C	T	C	G	T	C	C	C	T	T	G	G	G	C
#TLR-332
A	I	A	G	G	C	C	G	A	G	C	G	C	C	T	T	G	G	A	A	G	T	C	G	T	G	A	A	C	A	A	C	T	T	G	T	C	C	C	T	T	G	G	G	C
A	I	A	G	G	C	C	G	A	G	C	G	C	C	T	G	G	G	G	G	A	T	C	G	T	G	A	A	C	A	A	C	T	C	G	C	C	C	C	T	T	G	G	G	C
#TLR-333
A	I	A	G	G	C	C	G	A	G	C	G	C	C	T	T	G	G	G	G	A	T	C	G	T	G	A	A	C	A	A	C	T	C	G	T	C	C	C	T	T	G	G	G	C
A	I	A	G	G	C	C	G	A	G	C	G	C	C	T	T	G	G	G	G	A	T	C	G	T	G	A	A	C	A	A	C	T	C	G	T	C	C	C	T	T	G	G	G	C
#TLR-334
A	I	A	G	G	C	C	G	A	G	C	G	C	C	T	T	G	G	G	G	A	T	C	G	T	G	A	A	C	A	A	C	T	C	G	T	C	C	C	T	T	G	G	G	C
A	I	A	G	G	C	C	G	A	G	C	G	C	C	T	T	G	G	G	G	A	T	C	G	T	G	A	A	C	A	A	C	T	C	G	T	C	C	C	T	T	G	G	G	C
#TLR-335
A	I	A	G	G	C	C	G	A	G	C	G	C	C	T	T	G	G	G	G	A	T	C	G	T	G	A	A	C	A	A	C	T	C	G	T	C	C	C	T	T	G	G	G	C
A	I	A	G	G	C	C	G	A	G	C	G	C	C	T	T	G	G	G	G	A	T	C	G	T	G	A	A	C	A	A	C	T	C	G	T	C	C	C	T	T	G	G	G	C
#TLR-336
A	I	A	G	G	T	C	G	A	G	C	G	C	C	T	T	G	G	G	G	A	T	C	G	T	G	A	A	C	A	A	C	T	C	G	T	C	C	C	T	T	G	G	G	C
A	I	A	G	G	C	C	G	A	G	C	G	C	C	T	T	G	G	G	G	A	T	C	G	T	G	A	A	C	A	A	C	T	C	G	T	C	C	C	T	T	G	G	G	C
#TLR-337
A	I	A	G	G	C	C	G	A	G	C	G	C	C	T	T	G	G	A	A	G	T	C	G	T	G	A	A	C	A	A	C	T	T	G	T	C	C	C	T	T	G	G	G	C
A	I	A	G	G	C	C	G	A	G	C	G	C	C	T	G	G	G	G	G	A	T	C	G	T	G	A	A	C	A	A	C	T	C	G	C	C	C	C	T	T	G	G	G	C
#TLR-338
A	I	A	G	G	T	C	G	A	G	C	G	C	C	T	T	G	G	G	G	A	T	C	G	T	G	A	A	C	A	A	C	T	C	G	T	C	C	C	T	T	G	G	G	C
A	I	A	G	G	C	C	G	A	G	C	G	C	C	T	T	G	G	G	G	A	T	C	G	T	G	A	A	C	A	A	C	T	C	G	T	C	C	C	T	T	G	G	G	C
#TLR-339
A	I	A	G	G	C	C	G	A	G	C	G	C	C	T	T	G	G	G	G	A	T	C	G	T	G	A	A	C	A	A	C	T	C	G	T	C	C	C	T	T	G	G	G	C
A	I	A	G	G	C	C	G	A	G	C	G	C	C	T	T	G	G	G	G	A	T	C	G	T	G	A	A	C	A	A	C	T	C	G	T	C	C	C	T	T	G	G	G	C
#TLR-340
A	I	A	G	G	C	C	G	A	G	C	G	C	C	T	T	G	G	G	G	A	T	C	G	T	G	A	A	C	A	A	C	T	C	G	T	C	C	C	T	T	G	G	G	C
A	I	A	G	G	C	C	G	A	G	C	G	C	C	T	T	G	G	G	G	A	T	C	G	T	G	A	A	C	A	A	C	T	C	G	T	C	C	C	T	T	G	G	G	C
#TLR-341
A	I	A	G	G	C	C	G	A	G	C	G	C	C	T	T	G	G	A	G	G	T	C	G	T	G	A	A	C	A	A	T	T	C	G	T	C	C	C	T	T	G	G	G	C
A	I	A	G	G	C	C	G	A	G	C	G	C	C	T	G	G	G	G	G	A	T	C	G	T	G	A	A	C	A	A	C	T	C	G	C	C	C	C	T	T	G	G	G	C
#TLR-342
A	I	A	G	G	T	C	G	A	G	C	G	C	C	T	T	G	G	G	G	A	T	C	G	T	G	A	A	C	A	A	C	T	C	G	T	C	C	C	T	T	G	G	G	C
A	I	A	G	G	C	C	G	A	G	C	G	C	C	T	T	G	G	G	G	A	T	C	G	T	G	A	A	C	A	A	C	T	C	G	T	C	C	C	T	T	G	G	G	C
#TLR-343
A	I	A	G	G	T	C	G	A	G	C	G	C	C	T	T	G	G	G	G	A	T	C	G	T	G	A	A	C	A	A	C	T	C	G	T	C	C	C	T	T	G	G	G	C
A	I	A	G	G	C	C	G	A	G	C	G	C	C	T	T	G	G	G	G	A	T	C	G	T	G	A	A	C	A	A	C	T	C	G	T	C	C	C	T	T	G	G	G	C
#TLR-344
A	I	A	G	G	T	C	G	A	G	C	G	C	C	T	T	G	G	G	G	A	T	C	G	T	G	A	A	C	A	A	C	T	C	G	T	C	C	C	T	T	G	G	G	C
A	I	A	G	G	C	C	G	A	G	C	G	C	C	T	T	G	G	G	G	A	T	C	G	T	G	A	A	C	A	A	C	T	C	G	T	C	C	C	T	T	G	G	G	C
#TLR-345
?	I	A	G	G	C	C	G	A	G	C	G	C	T	T	T	G	G	A	A	G	T	C	G	T	G	A	A	C	A	A	C	T	T	G	T	C	C	C	T	T	G	G	G	C
?	I	A	G	G	C	C	G	A	G	C	G	C	C	T	G	G	G	G	G	A	T	C	G	T	G	A	A	C	A	A	C	T	C	G	C	C	C	C	T	T	G	G	G	C
#TLR-346
A	I	A	G	G	C	C	G	C	G	T	G	C	C	T	T	G	G	G	G	G	T	C	T	T	G	A	A	C	G	C	C	T	C	G	T	C	C	G	T	T	G	G	G	T
A	D	A	G	G	C	C	A	A	G	C	G	C	C	C	G	A	G	G	G	A	T	C	G	A	A	A	A	C	A	A	C	T	C	A	C	C	C	C	C	C	G	G	A	C
#TLR-347
A	I	A	G	G	C	C	G	A	G	C	G	C	C	T	T	G	G	G	G	A	T	C	G	T	G	A	A	C	A	A	C	T	C	G	T	C	C	C	T	T	G	G	G	C
A	I	A	G	G	C	C	G	A	G	C	G	C	C	T	T	G	G	G	G	A	T	C	G	T	G	A	A	C	A	A	C	T	C	G	T	C	C	C	T	T	G	G	G	C
#TLR-348
A	I	A	G	G	T	C	G	A	G	C	G	C	C	T	T	G	G	A	A	G	T	C	G	T	G	A	A	C	A	A	C	T	T	G	T	C	C	C	T	T	G	G	G	C
A	I	A	G	G	C	C	G	A	G	C	G	C	C	T	G	G	G	G	G	A	T	C	G	T	G	A	A	C	A	A	C	T	C	G	C	C	C	C	T	T	G	G	G	C
#TLR-349
A	I	A	G	G	C	C	G	A	G	C	G	C	C	T	T	G	G	A	A	G	T	C	G	T	G	A	A	C	A	A	C	T	T	G	T	C	C	C	T	T	G	G	G	C
A	I	A	G	G	C	C	G	A	G	C	G	C	C	T	G	G	G	G	G	A	T	C	G	T	G	A	A	C	A	A	C	T	C	G	C	C	C	C	T	T	G	G	G	C
#TLR-350
A	I	A	G	G	T	C	G	A	G	C	G	C	C	T	T	G	G	A	A	G	T	C	G	T	G	A	A	C	A	A	C	T	T	G	T	C	C	C	T	T	G	G	G	C
A	I	A	G	G	C	C	G	A	G	C	G	C	C	T	G	G	G	G	G	A	T	C	G	T	G	A	A	C	A	A	C	T	C	G	C	C	C	C	T	T	G	G	G	C
#TLR-351
A	I	A	G	G	C	C	G	A	G	C	G	C	C	T	T	G	G	G	G	A	T	C	G	T	G	A	A	C	A	A	C	T	C	G	T	C	C	C	T	T	G	G	G	C
A	I	A	G	G	C	C	G	A	G	C	G	C	C	T	T	G	G	G	G	A	T	C	G	T	G	A	A	C	A	A	C	T	C	G	T	C	C	C	T	T	G	G	G	C
#TLR-352
A	I	A	G	G	T	C	G	A	G	C	G	C	C	T	T	G	G	G	G	A	T	C	G	T	G	A	A	C	A	A	C	T	C	G	T	C	C	C	T	T	G	G	G	C
A	I	A	G	G	C	C	G	A	G	C	G	C	C	T	T	G	G	G	G	A	T	C	G	T	G	A	A	C	A	A	C	T	C	G	T	C	C	C	T	T	G	G	G	C
#TLR-353
A	I	A	G	G	T	C	G	A	G	C	G	C	C	T	T	G	G	G	G	G	T	C	G	T	G	A	A	C	A	A	C	T	C	G	T	C	C	C	T	T	G	G	G	C
A	I	A	G	G	C	C	G	A	G	C	G	C	C	T	G	G	G	G	G	A	T	C	G	T	G	A	A	C	A	A	C	T	C	G	T	C	C	C	T	T	G	G	G	C
#TLR-354
A	I	A	G	G	T	C	G	A	G	C	G	C	C	T	T	G	G	A	A	G	T	C	G	T	G	A	A	C	A	A	C	T	T	G	T	C	C	C	T	T	G	G	G	C
A	I	A	G	G	C	C	G	A	G	C	G	C	C	T	G	G	G	G	G	A	T	C	G	T	G	A	A	C	A	A	C	T	C	G	C	C	C	C	T	T	G	G	G	C
#TLR-355
A	I	A	G	G	T	C	G	A	G	C	G	C	C	T	T	G	G	G	G	A	T	C	G	T	G	A	A	C	A	A	C	T	C	G	T	C	C	C	T	T	G	G	G	C
A	I	A	G	G	C	C	G	A	G	C	G	C	C	T	T	G	G	G	G	A	T	C	G	T	G	A	A	C	A	A	C	T	C	G	T	C	C	C	T	T	G	G	G	C
#TLR-356
A	I	A	G	G	C	C	G	A	G	C	G	C	C	T	G	G	G	A	A	G	T	C	G	T	G	A	A	C	A	A	C	T	T	G	C	C	C	C	T	T	G	G	G	C
A	I	A	G	G	C	C	G	A	G	C	G	C	C	T	G	G	G	A	A	G	T	C	G	T	G	A	A	C	A	A	C	T	T	G	C	C	C	C	T	T	G	G	G	C
#TLR-357
A	I	A	G	G	C	C	G	A	G	C	G	C	C	T	G	G	G	A	A	G	T	C	G	T	G	A	A	C	A	A	C	T	T	G	C	C	C	C	T	T	G	G	G	C
A	I	A	G	G	C	C	G	A	G	C	G	C	C	T	G	G	G	A	A	G	T	C	G	T	G	A	A	C	A	A	C	T	T	G	C	C	C	C	T	T	G	G	G	C
#TLR-358
A	I	A	G	G	C	C	G	A	G	C	G	C	C	T	T	G	G	G	G	A	T	C	G	T	G	A	A	C	A	A	C	T	C	G	T	C	C	C	T	T	G	G	G	C
A	I	A	G	G	C	C	G	A	G	C	G	C	C	T	T	G	G	G	G	A	T	C	G	T	G	A	A	C	A	A	C	T	C	G	T	C	C	C	T	T	G	G	G	C
#TLR-359
A	I	A	G	G	C	C	G	A	G	C	G	C	C	T	T	G	G	G	G	A	T	C	G	T	G	A	A	C	A	A	C	T	C	G	T	C	C	C	T	T	G	G	G	C
A	I	A	G	G	C	C	G	A	G	C	G	C	C	T	T	G	G	G	G	A	T	C	G	T	G	A	A	C	A	A	C	T	C	G	T	C	C	C	T	T	G	G	G	C
#TLR-360
A	I	A	G	G	C	C	G	A	G	C	G	C	C	T	T	G	G	G	G	G	T	C	G	T	G	A	A	C	A	A	C	T	C	G	T	C	C	C	T	T	G	G	G	C
A	I	A	G	G	C	C	G	A	G	C	G	C	C	T	G	G	G	G	G	A	T	C	G	T	G	A	A	C	A	A	C	T	C	G	T	C	C	C	T	T	G	G	G	C
#TLR-361
A	I	A	G	G	C	C	G	A	G	C	G	C	C	T	T	G	G	G	G	A	T	C	G	T	G	A	A	C	A	A	C	T	C	G	T	C	C	C	T	T	G	G	G	C
A	I	A	G	G	C	C	G	A	G	C	G	C	C	T	T	G	G	G	G	A	T	C	G	T	G	A	A	C	A	A	C	T	C	G	T	C	C	C	T	T	G	G	G	C
#TLR-362
A	I	A	G	G	T	C	G	A	G	C	G	C	C	T	T	G	G	G	G	A	T	C	G	T	G	A	A	C	A	A	C	T	C	G	T	C	C	C	T	T	?	G	G	C
A	I	A	G	G	C	C	G	A	G	C	G	C	C	T	T	G	G	G	G	A	T	C	G	T	G	A	A	C	A	A	C	T	C	G	T	C	C	C	T	T	?	G	G	C
#TLR-363
A	I	A	G	G	C	C	G	A	G	C	G	C	C	T	T	G	G	A	A	G	T	C	G	T	G	A	A	C	A	A	C	T	T	G	T	C	C	C	T	T	G	G	G	C
A	I	A	G	G	C	C	G	A	G	C	G	C	C	T	G	G	G	G	G	A	T	C	G	T	G	A	A	C	A	A	C	T	C	G	C	C	C	C	T	T	G	G	G	C
#TLR-364
A	I	A	G	G	C	C	G	A	G	C	G	C	C	T	G	G	G	A	A	G	T	C	G	T	G	A	A	C	A	A	C	T	T	G	T	C	C	C	T	T	G	G	G	C
A	I	A	G	G	C	C	G	A	G	C	G	C	C	T	G	G	G	A	A	G	T	C	G	T	G	A	A	C	A	A	C	T	C	G	C	C	C	C	T	T	G	G	G	C
#TLR-365
A	I	A	G	G	T	C	G	A	G	C	G	C	C	T	T	G	G	G	G	A	T	C	G	T	G	A	A	C	A	A	C	T	C	G	T	C	C	C	T	T	G	G	G	C
A	I	A	G	G	C	C	G	A	G	C	G	C	C	T	T	G	G	G	G	A	T	C	G	T	G	A	A	C	A	A	C	T	C	G	T	C	C	C	T	T	G	G	G	C
#TLR-366
A	I	A	G	G	C	C	G	A	G	C	G	C	C	T	T	G	G	A	A	G	T	C	G	T	G	A	A	C	A	A	C	T	T	G	T	C	C	C	T	T	G	G	G	C
A	I	A	G	G	C	C	G	A	G	C	G	C	C	T	G	G	G	G	G	A	T	C	G	T	G	A	A	C	A	A	C	T	C	G	C	C	C	C	T	T	G	G	G	C
#TLR-367
A	I	A	G	G	C	C	G	A	G	C	G	C	C	T	T	G	G	G	G	A	T	C	G	T	G	A	A	C	A	A	C	T	C	G	T	C	C	C	T	T	G	G	G	C
A	I	A	G	G	C	C	G	A	G	C	G	C	C	T	T	G	G	G	G	A	T	C	G	T	G	A	A	C	A	A	C	T	C	G	T	C	C	C	T	T	G	G	G	C
#TLR-368
A	I	A	G	G	T	C	G	A	G	C	G	C	C	T	T	G	G	A	A	G	T	C	G	T	G	A	A	C	A	A	C	T	T	G	T	C	C	C	T	T	G	G	G	C
A	I	A	G	G	C	C	G	A	G	C	G	C	C	T	G	G	G	G	G	A	T	C	G	T	G	A	A	C	A	A	C	T	C	G	C	C	C	C	T	T	G	G	G	C
#TLR-369
A	I	A	G	G	C	C	G	A	G	C	G	C	C	T	G	G	G	A	A	G	T	C	G	T	G	A	A	C	A	A	C	T	T	G	C	C	C	C	T	T	G	G	G	C
A	I	A	G	G	C	C	G	A	G	C	G	C	C	T	G	G	G	A	A	G	T	C	G	T	G	A	A	C	A	A	C	T	T	G	C	C	C	C	T	T	G	G	G	C
#TLR-370
A	I	A	G	G	C	C	G	A	G	C	G	C	C	T	G	G	G	A	A	G	T	C	G	T	G	A	A	C	A	A	T	T	T	G	C	C	C	C	T	T	G	G	G	C
A	I	A	G	G	C	C	G	A	G	C	G	C	C	T	G	G	G	A	G	G	T	C	G	T	G	A	A	C	A	A	C	T	C	G	C	C	C	C	T	T	G	G	G	C
#TLR-371
A	I	A	G	G	T	C	G	A	G	C	G	C	C	T	T	G	G	G	G	A	T	C	G	T	G	A	A	C	A	A	C	T	C	G	T	C	C	C	T	T	G	G	G	C
A	I	A	G	G	C	C	G	A	G	C	G	C	C	T	T	G	G	G	G	A	T	C	G	T	G	A	A	C	A	A	C	T	C	G	T	C	C	C	T	T	G	G	G	C
#TLR-372
A	I	A	G	G	C	C	G	A	G	C	G	C	C	T	T	G	G	G	G	A	T	C	G	T	G	A	A	C	A	A	C	T	C	G	T	C	C	C	T	T	G	G	G	C
A	I	A	G	G	C	C	G	A	G	C	G	C	C	T	T	G	G	G	G	A	T	C	G	T	G	A	A	C	A	A	C	T	C	G	T	C	C	C	T	T	G	G	G	C
#TLR-373
A	I	A	G	G	T	C	G	A	G	C	G	C	C	T	T	G	G	G	G	A	T	C	G	T	G	A	A	C	A	A	C	T	C	G	T	C	C	C	T	T	G	G	G	C
A	I	A	G	G	T	C	G	A	G	C	G	C	C	T	T	G	G	G	G	A	T	C	G	T	G	A	A	C	A	A	C	T	C	G	T	C	C	C	T	T	G	G	G	C
#TLR-374
A	I	A	G	G	T	C	G	A	G	C	G	C	C	T	T	G	G	G	G	A	T	C	G	T	G	A	A	C	A	A	C	T	C	G	T	C	C	C	T	T	G	G	G	C
A	I	A	G	G	C	C	G	A	G	C	G	C	C	T	G	G	G	G	G	A	T	C	G	T	G	A	A	C	A	A	C	T	C	G	T	C	C	C	T	T	G	G	G	C
#TLR-375
A	I	A	G	G	C	C	G	A	G	C	G	C	C	T	T	G	G	G	G	A	T	C	G	T	G	A	G	C	A	A	C	T	C	G	T	C	C	C	T	T	G	G	G	C
A	I	A	G	G	C	C	G	A	G	C	G	C	C	T	G	G	G	G	G	A	T	C	G	T	G	A	A	C	A	A	C	T	C	G	T	C	C	C	T	T	G	G	G	C
#TLR-376
A	I	A	G	G	C	C	G	A	G	C	G	C	C	T	T	G	G	G	G	G	T	C	G	T	G	A	G	C	A	A	C	T	C	G	T	C	C	C	T	T	G	G	G	C
A	I	A	G	G	C	C	G	A	G	C	G	C	C	T	G	G	G	G	G	A	T	C	G	T	G	A	A	C	A	A	C	T	C	G	T	C	C	C	T	T	G	G	G	C
#TLR-377
A	I	A	G	G	T	C	G	A	G	C	G	C	C	T	T	G	G	A	A	G	T	C	G	T	G	A	A	C	A	A	C	T	T	G	T	C	C	C	T	T	G	G	G	C
A	I	A	G	G	C	C	G	A	G	C	G	C	C	T	G	G	G	G	G	A	T	C	G	T	G	A	A	C	A	A	C	T	C	G	C	C	C	C	T	T	G	G	G	C
#TLR-378
A	I	A	G	G	C	C	G	A	G	C	G	C	C	T	T	G	G	A	A	G	T	C	G	T	G	A	A	C	A	A	C	T	T	G	T	C	C	C	T	T	G	G	G	C
A	I	A	G	G	C	C	G	A	G	C	G	C	C	T	G	G	G	G	G	A	T	C	G	T	G	A	A	C	A	A	C	T	C	G	C	C	C	C	T	T	G	G	G	C
#TLR-379
A	I	A	G	G	T	C	G	A	G	C	G	C	C	T	T	G	G	G	G	A	T	C	G	T	G	A	A	C	A	A	C	T	C	G	T	C	C	C	T	T	G	G	G	C
A	I	A	G	G	C	C	G	A	G	C	G	C	C	T	G	G	G	G	G	A	T	C	G	T	G	A	A	C	A	A	C	T	C	G	T	C	C	C	T	T	G	G	G	C
#TLR-380
A	I	A	G	G	T	C	G	A	G	C	G	C	C	T	?	G	G	G	G	A	T	C	G	T	G	A	A	C	A	A	C	T	C	G	T	C	C	C	T	T	G	G	G	C
A	I	A	G	G	T	C	G	A	G	C	G	C	C	T	?	G	G	G	G	A	T	C	G	T	G	A	A	C	A	A	C	T	C	G	T	C	C	C	T	T	G	G	G	C
#TLR-381
A	I	A	G	G	T	C	G	A	G	C	G	C	C	T	T	G	G	G	G	A	T	C	G	T	G	A	A	C	A	A	C	T	C	G	T	C	C	C	T	T	G	G	G	C
A	I	A	G	G	C	C	G	A	G	C	G	C	C	T	G	G	G	G	G	A	T	C	G	T	G	A	A	C	A	A	C	T	C	G	T	C	C	C	T	T	G	G	G	C
#TLR-382
A	I	A	G	G	C	C	G	A	G	C	G	C	C	T	T	G	G	A	A	G	T	C	G	T	G	A	A	C	A	A	C	T	T	G	T	C	C	C	T	T	G	G	G	C
A	I	A	G	G	C	C	G	A	G	C	G	C	C	T	G	G	G	G	G	A	T	C	G	T	G	A	A	C	A	A	C	T	C	G	C	C	C	C	T	T	G	G	G	C
#TLR-383
A	I	A	G	G	T	C	G	A	G	C	G	C	C	T	T	G	G	A	A	G	T	C	G	T	G	A	A	C	A	A	C	T	T	G	T	C	C	C	T	T	G	G	G	C
A	I	A	G	G	C	C	G	A	G	C	G	C	C	T	G	G	G	G	G	A	T	C	G	T	G	A	A	C	A	A	C	T	C	G	C	C	C	C	T	T	G	G	G	C
#TLR-384
A	I	A	G	G	C	C	G	A	G	C	G	C	C	T	T	G	G	A	?	G	T	C	G	T	G	A	A	C	A	A	C	T	T	G	T	C	C	C	T	T	G	G	G	C
A	I	A	G	G	C	C	G	A	G	C	G	C	C	T	G	G	G	G	?	A	T	C	G	T	G	A	A	C	A	A	C	T	C	G	C	C	C	C	T	T	G	G	G	C
#TLR-385
A	I	A	G	G	T	C	G	A	G	C	G	C	C	T	T	G	G	G	G	G	T	C	G	T	G	A	A	C	A	A	C	T	C	G	T	?	C	C	?	T	G	G	G	C
A	I	A	G	G	C	C	G	A	G	C	G	C	C	T	G	G	G	G	G	A	T	C	G	T	G	A	A	C	A	A	C	T	C	G	T	?	C	C	?	T	G	G	G	C
#TLR-386
A	I	A	G	G	C	C	G	A	G	C	G	C	C	T	G	G	G	A	A	G	T	C	G	T	G	A	A	C	A	A	C	T	T	G	T	C	C	C	T	T	G	G	G	C
A	I	A	G	G	C	C	G	A	G	C	G	C	C	T	G	G	G	G	G	G	T	C	G	T	G	A	A	C	A	A	C	T	C	G	C	C	C	C	T	T	G	G	G	C
#TLR-387
A	I	A	G	G	T	C	G	A	G	C	G	C	C	T	T	G	G	G	G	A	T	C	G	T	G	A	A	C	A	A	C	T	C	G	T	C	C	C	T	T	G	G	G	C
A	I	A	G	G	C	C	G	A	G	C	G	C	C	T	T	G	G	G	G	A	T	C	G	T	G	A	A	C	A	A	C	T	C	G	T	C	C	C	T	T	G	G	G	C
#TLR-388
A	I	A	G	G	C	C	G	A	G	C	G	C	C	T	T	G	G	G	G	A	T	C	G	T	G	A	A	C	A	A	C	T	C	G	T	C	C	C	T	T	G	G	G	C
A	I	A	G	G	C	C	G	A	G	C	G	C	C	T	T	G	G	G	G	A	T	C	G	T	G	A	A	C	A	A	C	T	C	G	T	C	C	C	T	T	G	G	G	C
#TLR-389
A	I	A	G	?	C	C	G	A	G	C	G	C	C	T	G	G	G	A	A	G	T	C	G	T	G	A	A	C	A	A	C	T	T	G	T	C	C	C	T	T	G	G	G	C
A	I	A	G	?	C	C	G	A	G	C	G	C	C	T	G	G	G	G	G	G	T	C	G	T	G	A	A	C	A	A	C	T	C	G	C	C	C	C	T	T	G	G	G	C
#TLR-390
A	I	A	G	G	C	C	G	A	G	C	G	C	C	T	T	G	G	G	G	A	T	C	G	T	G	A	A	C	A	A	C	T	C	G	T	C	C	C	T	T	G	G	G	C
A	I	A	G	G	C	C	G	A	G	C	G	C	C	T	T	G	G	G	G	A	T	C	G	T	G	A	A	C	A	A	C	T	C	G	T	C	C	C	T	T	G	G	G	C
#TLR-391
A	I	A	G	G	C	C	G	A	G	C	G	C	C	T	T	G	G	G	G	A	T	C	G	T	G	A	A	C	A	A	C	T	C	G	T	C	C	C	T	T	G	G	G	C
A	I	A	G	G	C	C	G	A	G	C	G	C	C	T	T	G	G	G	G	A	T	C	G	T	G	A	A	C	A	A	C	T	C	G	T	C	C	C	T	T	G	G	G	C
#TLR-392
A	I	A	G	G	C	C	G	A	G	C	G	C	C	T	T	G	G	A	A	G	T	C	G	T	G	A	A	C	A	A	C	T	T	G	T	C	C	C	T	T	G	G	G	C
A	I	A	G	G	C	C	G	A	G	C	G	C	C	C	G	G	G	G	G	A	T	C	G	T	G	A	A	C	A	A	C	T	C	G	C	C	C	C	T	T	G	G	G	C
#TLR-393
A	I	A	G	G	C	C	G	A	G	C	G	C	C	T	G	G	G	A	A	G	T	C	G	T	G	A	A	C	A	A	C	T	T	G	T	C	C	C	T	T	G	G	G	C
A	I	A	G	G	C	C	G	A	G	C	G	C	C	T	G	G	G	G	G	G	T	C	G	T	G	A	A	C	A	A	C	T	C	G	C	C	C	C	T	T	G	G	G	C
#TLR-394
A	I	A	G	G	T	C	G	A	G	C	G	C	C	T	T	G	G	G	G	A	T	C	G	T	G	A	A	C	A	A	C	T	C	G	T	C	C	C	T	T	G	G	G	C
A	I	A	G	G	T	C	G	A	G	C	G	C	C	T	T	G	G	G	G	A	T	C	G	T	G	A	A	C	A	A	C	T	C	G	T	C	C	C	T	T	G	G	G	C
#TLR-395
A	I	A	G	G	T	C	G	A	G	C	G	C	C	?	T	G	G	G	G	A	T	C	G	T	G	A	A	C	A	A	C	T	C	G	T	C	C	C	T	T	G	G	G	C
A	I	A	G	G	C	C	G	A	G	C	G	C	C	?	T	G	G	G	G	A	T	C	G	T	G	A	A	C	A	A	C	T	C	G	T	C	C	C	T	T	G	G	G	C
#TLR-396
A	I	A	G	G	C	C	G	A	G	C	G	C	C	T	T	G	G	A	A	G	T	C	G	T	G	A	A	C	A	A	C	T	T	G	T	C	C	C	T	T	G	G	G	C
A	I	A	G	G	C	C	G	A	G	C	G	C	C	T	G	G	G	G	G	A	T	C	G	T	G	A	A	C	A	A	C	T	C	G	C	C	C	C	T	T	G	G	G	C
#TLR-397
A	I	A	G	G	C	C	G	A	G	C	G	C	C	T	T	G	G	A	A	G	T	C	G	T	G	A	A	C	A	A	C	T	T	G	T	C	C	C	T	T	G	G	G	C
A	I	A	G	G	C	C	G	A	G	C	G	C	C	T	G	G	G	G	G	A	T	C	G	T	G	A	A	C	A	A	C	T	C	G	C	C	C	C	T	T	G	G	G	C
#TLR-398
A	I	A	G	G	C	C	G	A	G	C	G	C	C	T	G	G	G	A	A	G	T	C	G	T	G	A	A	C	A	A	C	T	T	G	C	C	C	C	T	T	G	G	G	C
A	I	A	G	G	C	C	G	A	G	C	G	C	C	T	G	G	G	A	A	G	T	C	G	T	G	A	A	C	A	A	C	T	T	G	C	C	C	C	T	T	G	G	G	C
#TLR-399
A	I	A	G	G	C	C	G	A	G	C	G	C	C	T	T	G	G	A	A	G	T	C	G	T	G	A	A	C	A	A	C	T	C	G	T	C	C	C	T	T	G	G	G	C
A	I	A	G	G	C	C	G	A	G	C	G	C	C	T	G	G	G	G	G	A	T	C	G	T	G	A	A	C	A	A	C	T	C	G	T	C	C	C	T	T	G	G	G	C
#TLR-400
A	I	A	G	G	C	C	G	A	G	C	G	C	C	T	T	G	G	A	A	G	T	C	G	T	G	A	A	C	A	A	C	T	T	G	T	C	C	C	T	T	G	G	G	C
A	I	A	G	G	C	C	G	A	G	C	G	C	C	T	G	G	G	G	G	A	T	C	G	T	G	A	A	C	A	A	C	T	C	G	C	C	C	C	T	T	G	G	G	C
#TLR-401
A	I	A	G	G	C	C	G	A	G	C	G	C	C	T	T	G	G	G	G	A	T	C	G	T	G	A	A	C	A	A	C	T	C	G	T	C	C	C	T	T	G	G	G	C
A	I	A	G	G	C	C	G	A	G	C	G	C	C	T	T	G	G	G	G	A	T	C	G	T	G	A	A	C	A	A	C	T	C	G	T	C	C	C	T	T	G	G	G	C
#TLR-402
A	I	A	G	G	C	C	G	A	G	C	G	C	C	T	T	G	G	G	G	G	T	C	G	T	G	A	A	C	A	A	C	T	C	G	T	C	C	C	T	T	G	G	G	C
A	I	A	G	G	C	C	G	A	G	C	G	C	C	T	G	G	G	G	G	A	T	C	G	T	G	A	A	C	A	A	C	T	C	G	T	C	C	C	T	T	G	G	G	C
#TLR-403
A	I	A	G	G	C	C	G	A	G	C	G	C	C	T	T	G	G	G	G	G	T	C	G	T	G	A	A	C	A	A	C	T	C	G	T	C	C	C	T	T	G	G	G	C
A	I	A	G	G	C	C	G	A	G	C	G	C	C	T	G	G	G	G	G	A	T	C	G	T	G	A	A	C	A	A	C	T	C	G	T	C	C	C	T	T	G	G	G	C
#TLR-404
A	I	A	G	G	T	C	G	A	G	C	G	C	C	T	T	G	G	G	G	A	T	C	G	T	G	A	A	C	A	A	C	T	C	G	T	C	C	C	T	T	G	G	G	C
A	I	A	G	G	C	C	G	A	G	C	G	C	C	T	T	G	G	G	G	A	T	C	G	T	G	A	A	C	A	A	C	T	C	G	T	C	C	C	T	T	G	G	G	C
#TLR-405
A	I	A	G	G	C	C	G	A	G	C	G	C	C	T	T	G	G	G	G	G	T	C	G	T	G	A	A	C	A	A	C	T	C	G	T	C	C	C	T	T	G	G	G	C
A	I	A	G	G	C	C	G	A	G	C	G	C	C	T	G	G	G	G	G	A	T	C	G	T	G	A	A	C	A	A	C	T	C	G	T	C	C	C	T	T	G	G	G	C

## Sheet: TLR3_PreFormat_PhaseRecompile
96
56
P 580	697	739	746	753	764	835	961	1152	1285	1315	1565	2042	2060	2107	2185	2509	2512	2608	2750	3081	3344	3345	3381	3435	3458	3610	3624	3741	3762	3804	3954	4086	4328	4332	4633	4783	5201	5304	5350	5765	6281	6382	6707	7039	8009	8270	8902	8985	9079
#4
G	G	T	C	A	T	G	C	A	C	C	G	T	T	T	A	G	T	G	T	A	T	G	C	C	T	A	T	G	G	G	C	A	T	T	C	G	G	G	C	C	G	C	C	T	A	G	G	G	G
G	G	T	C	A	C	G	C	A	C	C	G	T	T	T	A	G	T	G	T	A	T	G	C	C	T	A	T	G	G	G	C	A	T	T	C	G	G	G	C	C	G	C	C	T	A	G	G	G	G
#5
G	G	A	T	G	T	G	C	A	C	T	G	T	T	T	G	G	T	G	T	A	T	G	C	C	T	A	T	G	G	G	T	G	T	T	T	G	G	G	T	C	G	C	T	T	A	G	G	T	G
A	A	A	T	A	C	G	C	A	A	C	G	G	C	G	A	A	T	C	T	A	C	G	C	A	T	A	T	G	C	G	C	A	T	C	C	A	G	A	C	C	A	C	C	G	A	A	A	G	A
#7
A	G	A	T	G	C	G	C	A	C	T	G	T	T	T	G	A	T	G	T	G	C	G	G	C	T	G	T	G	G	G	T	G	T	T	T	G	G	G	T	G	G	C	T	G	A	G	A	T	G
A	A	A	C	A	C	G	C	A	A	C	A	G	C	G	G	A	A	C	T	A	C	G	C	A	T	A	T	A	C	G	C	A	T	C	C	A	G	A	C	C	A	C	C	G	A	G	A	T	A
#8
G	G	A	T	G	T	G	C	A	C	T	G	T	T	T	G	G	T	G	T	A	T	G	C	C	T	A	T	G	G	G	T	G	T	T	T	G	G	G	T	C	G	C	T	T	A	G	G	T	G
A	A	A	T	A	C	G	C	A	A	C	G	G	C	G	A	A	T	C	T	A	C	G	C	A	T	A	T	G	C	G	C	A	T	C	C	A	G	A	C	C	A	C	C	G	A	A	A	G	A
#13
G	G	A	T	G	T	G	C	A	C	T	G	T	T	T	G	G	T	G	T	A	T	G	C	C	T	A	T	G	G	G	T	G	T	T	T	G	G	G	T	C	G	C	T	T	A	G	G	T	G
A	A	A	T	A	C	G	C	A	A	C	G	G	C	G	A	A	T	C	T	A	C	G	C	A	T	A	T	G	C	G	C	A	T	C	C	A	G	A	C	C	A	C	C	G	A	G	A	G	A
#17
A	A	A	T	G	C	G	C	A	A	T	G	G	C	G	G	G	T	C	T	A	C	G	C	A	T	A	T	G	C	G	T	G	T	C	T	A	G	G	T	C	G	C	T	G	A	G	A	T	A
A	A	A	T	G	C	G	C	A	A	T	G	G	C	G	G	A	T	C	T	A	C	G	C	A	T	A	T	G	C	G	T	G	T	C	T	A	G	A	T	C	A	C	T	G	A	G	A	T	A
#21
G	G	T	C	A	C	G	C	A	C	C	G	T	T	T	G	G	T	G	T	G	T	G	G	C	T	G	T	G	G	G	C	A	T	T	C	G	G	G	C	G	G	C	C	T	A	G	G	T	G
A	G	A	C	A	C	G	C	A	C	C	A	T	T	T	A	G	A	G	T	A	C	G	C	C	T	A	T	A	G	G	C	A	T	T	C	G	G	G	C	C	G	C	C	G	A	G	A	G	G
#22
G	G	A	C	A	C	G	C	A	C	C	G	T	T	T	G	G	A	G	T	G	C	G	G	C	T	G	T	G	G	G	C	A	T	T	C	G	G	G	C	G	G	C	C	G	A	G	A	T	G
A	G	A	C	A	C	G	C	A	C	C	A	T	T	T	G	G	A	G	T	G	C	G	G	C	T	G	T	A	G	G	C	A	T	T	C	G	G	G	C	C	G	C	C	G	A	G	A	T	G
#23
G	G	A	T	G	T	G	C	A	C	C	G	T	T	T	A	G	T	G	T	A	T	G	C	C	T	A	T	G	G	G	C	A	T	T	C	G	G	G	C	C	G	C	C	T	A	G	G	G	G
A	A	A	T	A	C	G	C	A	C	C	G	T	T	T	A	G	T	G	T	A	T	G	C	C	T	A	T	G	G	G	C	A	C	T	C	G	G	G	C	C	G	C	C	T	A	G	G	G	G
#26
G	G	A	C	A	C	G	C	A	C	C	G	T	T	T	G	G	T	G	T	G	C	G	G	C	C	G	?	G	G	G	C	A	T	T	C	G	G	G	C	G	G	C	C	G	G	G	A	T	G
G	G	A	C	A	C	G	C	A	C	C	G	T	T	T	G	G	A	G	T	A	C	G	C	C	C	A	?	G	G	G	C	A	T	T	C	G	G	G	C	G	G	C	C	G	G	G	A	T	G
#27
A	G	A	T	G	C	G	C	A	C	T	G	T	T	T	G	A	T	G	T	G	C	G	G	C	T	G	T	G	G	G	T	G	T	T	T	G	G	G	T	G	G	C	T	G	A	G	A	T	G
A	A	A	C	A	C	G	C	A	A	C	A	G	C	G	G	A	A	C	T	A	C	G	C	A	T	A	T	A	C	G	C	A	T	C	C	A	G	A	C	C	A	C	C	G	A	G	A	T	A
#28
A	A	A	T	G	C	G	C	A	A	T	G	G	C	G	G	A	T	C	T	A	C	G	C	A	T	A	T	G	C	G	T	G	T	C	T	A	G	A	T	C	G	C	C	T	A	G	G	G	G
A	A	A	T	G	C	G	C	A	A	T	G	G	C	G	G	A	T	C	T	A	C	G	C	A	T	A	T	G	C	G	T	G	T	C	T	A	G	A	T	C	G	C	C	T	A	G	G	G	G
#29
G	G	T	T	G	C	G	C	A	C	T	G	T	T	T	G	G	T	G	T	A	T	G	C	C	T	A	T	G	G	G	T	G	T	T	T	G	G	G	T	G	G	C	T	T	A	G	G	T	G
A	A	A	C	A	C	G	C	A	A	C	G	G	C	G	A	A	T	C	T	A	C	G	C	A	T	A	T	G	C	G	C	A	T	C	C	A	G	A	C	C	A	C	C	G	A	G	A	G	A
#30
G	G	T	T	G	C	G	C	A	C	T	G	T	T	T	G	G	T	G	T	A	T	G	C	C	T	A	T	G	G	G	T	G	T	T	T	G	G	G	T	C	G	C	T	T	A	G	G	T	G
A	A	A	C	A	C	G	C	A	A	C	G	G	C	G	A	A	T	C	T	A	C	G	C	A	T	A	T	G	C	G	C	A	T	C	C	A	G	A	C	C	A	C	C	G	A	G	A	G	A
#34
A	A	A	T	G	C	G	C	A	C	T	G	T	T	T	G	G	T	G	T	A	T	G	C	C	T	A	T	G	G	G	T	G	T	T	T	G	G	G	T	C	G	C	T	T	A	G	G	T	G
A	A	A	T	G	C	G	C	A	A	C	G	G	C	G	A	A	T	C	T	A	C	G	C	A	T	A	T	G	C	G	C	A	T	C	C	A	G	A	C	C	A	C	C	G	A	G	A	G	A
#35
A	A	A	T	G	C	G	C	A	C	C	G	T	T	T	A	G	T	G	T	A	T	G	C	C	T	A	T	G	G	G	C	A	T	T	C	G	G	G	C	C	G	C	T	T	A	G	G	T	G
A	A	A	T	G	C	G	C	A	C	C	G	T	T	T	A	G	T	G	T	A	T	G	C	C	T	A	T	G	G	G	C	A	T	T	C	G	G	G	C	C	G	C	C	G	A	G	A	G	A
#36
G	G	T	T	G	C	G	C	A	C	C	G	T	T	T	A	G	T	G	T	A	T	G	C	C	T	A	T	G	G	G	C	A	T	T	C	G	G	G	C	C	G	C	T	T	A	G	G	T	G
A	A	A	C	A	C	G	C	A	C	C	G	T	T	T	A	G	T	G	T	A	T	G	C	C	T	A	T	G	G	G	C	A	T	T	C	G	G	G	C	C	G	C	C	G	A	G	A	G	A
#37
A	A	A	T	G	C	G	C	A	C	T	G	T	T	T	G	G	T	G	T	A	T	G	C	C	T	A	T	G	G	G	T	G	T	T	T	G	G	G	T	C	G	C	T	G	A	G	A	T	A
A	A	A	T	G	C	G	C	A	A	C	G	G	C	G	A	A	T	C	T	A	C	G	C	A	T	A	T	G	C	G	C	A	T	C	C	A	G	A	C	C	A	C	T	G	A	G	A	T	A
#39
G	G	T	C	A	T	G	C	A	C	C	G	T	T	T	A	G	T	G	T	A	T	G	C	C	T	A	T	G	G	G	C	A	C	T	C	G	G	G	C	C	G	C	C	T	A	G	G	G	G
G	G	T	C	A	T	G	C	A	C	C	G	T	T	T	A	G	T	G	T	A	T	G	C	C	T	A	T	G	G	G	C	A	C	T	C	G	G	G	C	C	G	C	C	T	A	G	G	G	G
#43
G	G	T	T	G	C	G	C	A	C	T	G	T	T	T	G	G	T	G	T	A	T	G	C	C	T	A	T	G	G	G	T	G	T	T	T	G	G	G	T	C	G	C	T	T	A	G	G	T	G
A	A	A	C	A	C	G	C	A	A	C	G	G	C	G	A	A	T	C	T	A	C	G	C	A	T	A	T	G	C	G	C	A	T	C	C	A	G	A	C	C	A	C	C	G	A	G	A	G	A
#44
G	G	A	T	G	T	G	C	A	C	T	G	T	T	T	G	G	T	G	T	A	T	G	C	C	T	A	T	G	G	G	T	G	T	T	T	G	G	G	T	C	G	C	T	T	A	G	G	T	G
A	A	A	T	A	C	G	C	A	A	C	G	G	C	G	A	A	T	C	T	A	C	G	C	A	T	A	T	G	C	G	C	A	T	C	C	A	G	A	C	C	A	C	C	G	A	G	A	G	A
#45
G	G	A	T	G	T	G	C	A	C	T	G	T	T	T	G	G	T	G	T	A	T	G	C	C	T	A	T	G	G	G	T	G	T	T	T	G	G	G	T	C	?	C	T	T	A	G	G	T	G
A	A	A	T	A	C	G	C	A	A	C	G	G	C	G	A	A	T	C	T	A	C	G	C	A	T	A	T	G	C	G	C	A	T	C	C	A	G	A	C	C	?	C	C	G	A	G	A	G	A
#46
G	G	T	?	A	T	G	C	A	C	C	G	T	T	T	A	G	T	G	T	A	T	?	C	C	T	A	T	G	G	G	C	A	T	T	C	G	G	G	C	C	G	C	C	T	A	G	G	G	G
G	G	T	?	A	T	G	C	A	C	C	G	T	T	T	A	G	T	G	T	A	T	?	C	C	T	A	T	G	G	G	C	A	T	T	C	G	G	G	C	C	G	C	C	T	A	G	G	G	G
#47
G	G	A	T	G	T	G	C	A	C	T	G	T	T	T	G	G	T	G	T	A	T	G	C	C	T	A	T	G	G	G	T	G	T	T	T	G	G	G	T	C	G	C	T	T	A	G	G	T	G
A	A	A	T	A	C	G	C	A	A	C	G	G	C	G	A	A	T	C	T	A	C	G	C	A	T	A	T	G	C	G	C	A	T	C	C	A	G	A	C	C	A	C	C	G	A	G	A	G	A
#53
A	A	A	T	G	C	G	C	A	A	T	G	G	C	G	G	A	T	C	T	A	C	G	C	A	T	A	T	G	C	G	T	G	T	C	T	A	G	A	T	C	A	C	T	G	A	G	A	T	A
A	A	A	T	G	C	G	C	A	A	T	G	G	C	G	G	A	T	C	T	A	C	G	C	A	T	A	T	G	C	G	T	G	T	C	T	A	G	A	T	C	A	C	T	G	A	G	A	T	A
#54
A	A	A	T	G	C	G	C	A	A	T	G	G	C	G	G	G	T	C	T	A	C	G	C	A	T	A	T	G	C	G	T	G	T	C	T	A	G	G	T	C	G	C	T	G	A	G	A	T	A
A	A	A	T	G	C	G	C	A	A	T	G	G	C	G	G	A	T	C	T	A	C	A	C	A	T	A	T	G	C	G	T	G	T	C	T	A	G	A	T	C	A	C	T	G	A	G	A	T	A
#56
G	G	A	T	G	T	G	C	A	C	T	G	T	T	T	G	G	T	G	T	A	T	G	C	C	T	A	T	G	G	G	T	G	T	T	T	G	G	G	T	C	G	C	T	T	A	G	G	T	G
A	A	A	T	A	C	G	C	A	A	C	G	G	C	G	A	A	T	C	T	A	C	G	C	A	T	A	T	G	C	G	C	A	T	C	C	A	G	A	C	C	A	C	C	G	A	G	A	G	A
#58
A	A	A	T	G	C	G	C	A	A	T	G	G	C	G	G	A	T	C	T	A	C	G	C	A	T	A	T	G	C	G	T	G	T	C	T	A	G	A	T	C	A	C	T	G	A	G	A	T	A
A	A	A	T	G	C	G	C	A	A	T	G	G	C	G	G	A	T	C	T	A	C	G	C	A	T	A	T	G	C	G	T	G	T	C	T	A	G	A	T	C	A	C	T	G	A	G	A	T	A
#64
G	G	T	C	A	T	G	C	A	C	C	G	T	T	T	A	G	T	G	T	A	T	G	C	C	T	A	T	G	G	G	C	A	T	T	C	G	G	G	C	C	G	C	C	T	A	G	G	G	G
G	G	T	C	A	T	G	C	A	C	C	G	T	T	T	A	G	T	G	T	A	T	G	C	C	T	A	T	G	G	G	C	A	T	T	C	G	G	G	C	C	G	C	C	T	A	G	G	G	G
#65
G	G	A	T	G	T	G	C	A	C	C	G	T	T	T	A	G	T	G	T	A	T	G	C	C	T	A	T	G	G	G	C	A	T	T	C	G	G	G	C	C	G	C	C	T	A	G	G	G	G
A	A	A	T	A	C	G	C	A	C	C	G	T	T	T	A	G	T	G	T	A	T	G	C	C	T	A	T	G	G	G	C	A	T	T	C	G	G	G	C	C	G	C	C	T	A	G	G	G	G
#66
G	G	T	T	G	C	G	C	A	C	C	G	T	T	T	A	G	T	G	T	A	T	G	C	C	T	A	T	G	G	G	C	A	T	T	C	G	G	G	C	C	G	C	C	T	A	G	G	G	G
A	A	A	C	A	C	G	C	A	C	C	G	T	T	T	A	G	T	G	T	A	T	G	C	C	T	A	T	G	G	G	C	A	T	T	C	G	G	G	C	C	G	C	C	T	A	G	G	G	G
#68
G	G	A	T	G	T	G	C	A	C	C	G	T	T	T	A	G	T	G	T	A	T	G	C	C	T	A	T	G	G	G	C	A	T	T	C	G	G	G	C	C	G	C	C	T	A	G	G	G	G
A	A	A	T	A	C	G	C	A	C	C	G	T	T	T	A	G	T	G	T	A	T	G	C	C	T	A	T	G	G	G	C	A	C	T	C	G	G	G	C	C	G	C	C	T	A	A	G	G	G
#69
G	G	T	C	A	T	G	C	A	C	C	G	T	T	T	A	G	T	G	T	A	T	G	C	C	T	A	T	G	G	G	C	A	T	T	C	G	G	G	C	C	G	C	C	T	A	G	G	G	G
G	G	T	C	A	C	G	C	A	C	C	G	T	T	T	A	G	T	G	T	A	T	G	C	C	T	A	T	G	G	G	C	A	C	T	C	G	G	G	C	C	G	C	C	T	A	G	G	G	G
#70
G	G	A	T	G	T	G	C	A	C	T	G	T	T	T	G	G	T	G	T	A	T	G	C	C	T	A	T	G	G	G	T	G	T	T	T	G	G	G	T	C	G	C	T	T	A	G	G	T	G
A	A	A	T	A	C	G	C	A	A	C	G	G	C	G	A	A	T	C	T	A	C	G	C	A	T	A	T	G	C	G	C	A	C	C	C	A	G	A	C	C	A	C	C	G	A	G	A	G	A
#71
G	G	T	C	A	T	G	C	A	C	C	G	T	T	T	A	G	T	G	T	A	T	G	C	C	T	A	T	G	G	G	C	A	T	T	C	G	?	G	C	C	G	C	C	T	A	G	G	G	G
G	G	T	C	A	C	G	C	A	C	C	G	T	T	T	A	G	T	G	T	A	T	G	C	C	T	A	T	G	G	G	C	A	T	T	C	G	?	G	C	C	G	C	C	T	A	G	G	G	G
#73
G	G	T	T	G	C	G	C	A	C	T	G	T	T	T	G	G	T	G	T	A	T	G	C	C	T	A	T	G	G	G	T	G	T	T	T	G	G	G	T	C	G	?	T	T	A	G	G	T	G
A	A	A	C	A	C	G	C	A	A	C	G	G	C	G	A	A	T	C	T	A	C	G	C	A	T	A	T	G	C	G	C	A	T	C	C	A	G	A	C	C	A	?	C	G	A	G	A	G	A
#74
G	G	T	T	G	C	G	C	A	C	T	G	T	T	T	G	G	T	G	T	A	T	G	C	C	T	A	T	G	G	G	T	G	T	T	T	G	G	G	T	C	G	C	T	T	A	G	G	T	G
A	A	A	C	A	C	G	C	A	A	C	G	G	C	G	A	A	T	C	T	A	C	G	C	A	T	A	T	G	C	G	C	A	T	C	C	A	G	A	C	C	A	C	C	G	A	G	A	G	A
#75
G	G	T	C	A	T	G	C	A	C	C	G	T	T	T	A	G	T	G	T	A	T	G	C	C	T	A	T	G	G	G	C	A	T	T	C	G	G	G	C	C	G	C	C	T	A	G	G	G	G
G	G	T	C	A	C	G	C	A	C	C	G	T	T	T	A	G	T	G	T	A	T	G	C	C	T	A	T	G	G	G	C	A	T	T	C	G	G	G	C	C	G	C	C	T	A	A	G	G	G
#76
G	G	T	C	A	T	G	C	A	C	C	G	T	T	T	A	G	T	G	T	A	T	G	C	C	T	A	T	G	G	G	C	A	T	T	C	G	G	G	C	C	G	C	T	T	A	G	G	T	G
G	G	T	C	A	C	G	C	A	C	C	G	T	T	T	A	G	T	G	T	A	T	G	C	C	T	A	T	G	G	G	C	A	T	T	C	G	G	G	C	C	A	C	C	G	A	G	A	G	A
#81
G	G	A	T	G	T	G	C	A	C	T	G	T	T	T	G	G	T	G	T	A	T	G	C	C	T	A	T	G	G	G	T	G	T	T	T	G	G	G	T	C	A	C	T	G	A	G	A	T	A
A	A	A	T	A	C	G	C	A	A	C	G	G	C	G	A	A	T	C	T	A	C	G	C	A	T	A	T	G	C	G	C	A	C	T	C	A	G	A	C	C	A	C	T	G	A	G	A	T	A
#83
G	G	T	C	A	T	G	C	A	C	C	G	T	T	T	A	G	T	G	T	A	T	G	C	C	T	A	T	G	G	G	C	A	T	T	C	G	G	G	C	C	G	C	T	T	A	G	G	T	G
G	G	T	C	A	T	G	C	A	C	C	G	T	T	T	A	G	T	G	T	A	T	G	C	C	T	A	T	G	G	G	C	A	C	T	C	G	G	G	C	C	A	C	C	G	A	G	A	G	A
#84
G	G	T	C	A	T	G	C	A	C	C	G	T	T	T	A	G	T	G	T	A	T	G	C	C	T	A	T	G	G	G	C	A	T	T	C	G	G	G	C	C	G	C	C	T	A	G	G	G	G
G	G	T	C	A	C	G	C	A	C	C	G	T	T	T	A	G	T	G	T	A	T	G	C	C	T	A	T	G	G	G	C	A	T	T	C	G	G	G	C	C	G	C	C	T	A	G	G	G	G
#85
G	G	A	C	A	C	G	C	A	C	C	G	T	T	T	G	G	T	G	T	G	C	G	G	C	T	G	T	G	G	G	C	A	T	T	C	G	G	G	C	G	G	C	C	G	A	G	A	T	G
A	G	A	C	A	C	G	C	A	C	C	A	T	T	T	G	G	A	G	T	A	C	G	C	C	T	A	T	A	G	A	C	A	T	T	C	G	G	G	C	C	G	C	C	G	A	G	A	T	G
#86
G	G	A	C	A	C	G	T	G	C	C	G	T	T	T	G	G	T	G	T	G	C	G	G	C	T	G	T	G	G	G	C	A	T	T	C	G	G	G	C	G	G	C	C	G	G	G	A	T	G
A	G	A	C	A	C	A	C	A	C	C	A	T	T	T	G	G	A	G	C	A	C	G	C	C	T	A	T	A	G	G	C	A	T	T	C	G	G	G	C	G	G	C	C	G	A	G	A	T	G
#87
G	G	A	T	G	T	G	C	A	C	C	G	T	T	T	A	G	T	G	T	A	T	G	C	C	T	A	T	G	G	G	C	A	T	T	C	G	G	G	C	C	G	C	C	T	A	G	G	G	G
A	A	A	T	A	C	G	C	A	C	C	G	T	T	T	A	G	T	G	T	A	T	G	C	C	T	A	T	G	G	G	C	A	T	T	C	G	G	G	C	C	G	C	C	T	A	A	G	G	G
#91
G	G	T	C	A	C	G	C	A	C	C	G	T	T	T	A	G	T	G	T	A	T	G	C	C	T	A	T	G	G	G	C	A	T	T	C	G	G	G	C	C	G	C	C	T	A	G	G	G	G
G	G	T	C	A	C	G	C	A	C	C	G	T	T	T	A	G	T	G	T	A	T	G	C	C	T	A	T	G	G	G	C	A	T	T	C	G	G	G	C	C	G	C	C	T	A	G	G	G	G
#92
G	G	A	T	G	T	G	C	A	C	C	G	T	T	T	A	G	T	G	T	A	T	G	C	C	T	A	T	G	G	G	C	G	T	T	C	G	G	G	C	C	G	C	T	T	A	G	G	T	G
A	A	A	T	A	C	G	C	A	C	C	G	T	T	T	A	G	T	G	T	A	T	G	C	C	T	A	T	G	G	G	C	A	T	T	C	G	G	G	C	C	A	C	C	G	A	G	A	G	A
#93
G	G	T	C	A	C	G	C	A	C	C	G	T	T	T	A	G	T	G	T	A	T	G	C	C	T	A	T	G	G	G	C	A	T	T	C	G	G	G	C	C	G	C	C	T	A	G	G	G	G
G	G	T	C	A	C	G	C	A	C	C	G	T	T	T	A	G	T	G	T	A	T	G	C	C	T	A	T	G	G	G	C	A	T	T	C	G	G	G	C	C	G	C	C	T	A	G	G	G	G
#94
G	G	T	C	A	T	G	C	A	C	C	G	T	T	T	A	G	T	G	T	A	T	G	C	?	T	A	T	G	G	G	C	A	T	T	C	G	G	G	C	C	G	C	C	T	A	G	G	G	G
G	G	T	C	A	T	G	C	A	C	C	G	T	T	T	A	G	T	G	T	A	T	G	C	?	T	A	T	G	G	G	C	A	C	T	C	G	G	G	C	C	G	C	C	T	A	G	G	G	G
#95
G	G	T	C	A	C	G	C	A	C	C	G	T	T	T	G	G	T	G	T	G	T	G	G	C	T	G	T	G	G	G	C	A	T	T	C	G	G	G	C	G	G	C	C	T	A	G	G	T	G
A	G	A	C	A	C	G	C	A	C	C	A	T	T	T	A	G	A	G	T	A	C	G	C	C	T	A	T	A	G	G	C	A	T	T	C	G	G	G	C	C	G	C	C	G	A	G	A	G	G
#96
G	G	A	T	G	T	G	C	A	C	C	G	T	T	T	A	G	T	G	T	A	T	G	C	C	T	A	T	G	G	G	C	A	T	T	C	G	G	G	C	C	G	C	C	T	A	G	G	G	G
A	A	A	T	A	C	G	C	A	C	C	G	G	T	T	A	G	T	G	T	A	T	G	C	C	T	A	T	G	G	G	C	A	T	T	C	G	A	G	C	C	G	C	C	T	A	A	G	G	G
#97
A	A	A	T	G	C	G	C	A	C	C	G	T	T	T	A	G	T	G	T	A	T	G	C	C	T	A	T	G	G	G	C	A	T	T	C	G	G	G	C	C	G	C	C	T	A	G	G	G	G
A	A	A	T	G	C	G	C	A	C	C	G	G	T	T	A	G	T	G	T	A	T	G	C	C	T	A	T	G	G	G	C	A	T	T	C	G	G	G	C	C	G	C	C	T	A	G	G	G	G
#99
G	G	T	?	A	T	G	C	A	C	C	G	T	T	T	A	G	T	G	T	A	T	G	C	C	T	A	T	G	G	G	C	A	T	T	C	G	G	G	C	C	G	C	C	T	A	G	G	G	G
G	G	T	?	A	T	G	C	A	C	C	G	T	T	T	A	G	T	G	T	A	T	G	C	C	T	A	T	G	G	G	C	A	T	T	C	G	G	G	C	C	G	C	C	T	A	G	G	G	G
#100
G	G	A	T	G	T	G	C	A	C	T	G	T	T	T	G	G	T	G	T	A	T	G	C	C	T	A	T	G	G	G	T	G	T	T	T	?	G	G	T	C	G	C	T	T	A	G	G	T	G
A	A	A	T	A	C	G	C	A	A	C	G	G	C	G	A	G	T	C	T	A	C	G	C	A	T	A	T	G	C	G	C	A	T	C	C	?	G	G	C	C	G	C	C	G	A	G	A	G	A
#103
A	A	A	T	G	C	G	C	A	A	T	G	G	C	G	G	A	T	C	T	A	C	G	C	A	T	A	T	G	C	G	T	G	T	C	T	A	G	A	T	C	A	C	T	G	A	G	A	T	A
A	A	A	T	G	C	G	C	A	A	T	G	G	C	G	G	A	T	C	T	A	C	G	C	A	T	A	T	G	C	G	T	G	T	C	T	A	G	A	T	C	A	C	T	G	A	G	A	T	A
#104
A	A	A	T	G	C	G	C	A	C	T	G	T	T	T	G	G	T	G	T	A	T	G	C	C	T	A	T	G	G	G	T	G	T	T	T	G	G	G	T	C	G	C	T	T	A	G	G	T	G
A	A	A	T	G	C	G	C	A	A	C	G	G	C	G	A	A	T	C	T	A	C	G	C	A	T	A	T	G	C	G	C	A	T	C	C	A	G	A	C	C	A	C	C	G	A	G	A	G	A
#105
G	G	A	T	G	T	G	C	A	C	T	G	T	T	T	G	G	T	G	T	A	T	G	C	C	T	A	T	G	G	G	T	G	T	T	T	G	G	G	C	C	G	C	C	T	A	G	G	G	G
A	A	A	T	A	C	G	C	A	A	C	G	G	C	G	A	A	T	C	T	A	C	G	C	A	T	A	T	G	C	G	C	A	T	C	C	A	G	G	C	C	G	C	C	T	A	G	G	G	G
#107
A	A	A	T	G	T	G	C	A	C	C	G	T	T	T	A	G	T	G	T	A	T	G	C	C	T	A	T	G	G	G	C	A	T	T	C	G	G	G	C	C	G	?	C	T	A	G	G	G	G
A	A	A	T	G	T	G	C	A	C	C	G	T	T	T	A	G	T	G	T	A	T	G	C	C	T	A	T	G	G	G	C	A	T	T	C	G	G	G	C	C	G	?	C	T	A	G	G	G	G
#112
G	G	T	C	A	C	G	T	G	C	C	G	T	T	T	G	G	T	G	T	A	T	G	C	C	T	A	T	G	G	G	C	A	T	T	C	G	G	G	C	G	G	C	C	T	G	G	G	T	G
G	G	A	C	A	C	A	C	A	C	C	G	T	T	T	A	G	T	G	C	A	C	G	C	C	T	A	T	G	G	G	C	A	T	T	C	G	G	G	C	C	G	C	C	G	A	G	A	G	G
#122
G	G	A	T	G	T	G	C	A	C	C	G	T	T	T	A	G	T	G	T	A	T	G	C	C	T	A	T	G	G	G	C	A	T	T	C	G	G	G	C	C	G	C	C	T	A	G	G	G	G
A	A	A	T	A	C	G	C	A	C	C	G	T	T	T	A	G	T	G	T	A	T	G	C	C	T	A	T	G	G	G	C	A	T	T	C	G	G	G	C	C	G	C	C	T	A	A	G	G	G
#123
A	A	A	T	G	C	G	C	A	C	C	G	T	T	T	A	G	T	G	T	A	T	G	C	C	T	A	T	G	G	G	C	A	T	T	C	G	G	G	C	C	G	C	C	T	A	G	G	G	G
A	A	A	T	G	C	G	C	A	C	C	G	T	T	T	A	G	T	G	T	A	T	G	C	C	T	A	T	G	G	G	C	A	T	T	C	G	G	G	C	C	G	C	C	T	A	G	G	G	G
#128
G	G	A	T	G	T	G	C	A	C	T	G	T	T	T	G	G	T	G	T	A	T	G	C	C	T	A	T	G	G	G	T	G	T	T	T	G	G	G	C	C	G	C	T	T	A	G	G	T	G
A	A	A	T	A	C	G	C	A	A	C	G	G	C	G	A	G	T	C	T	A	C	A	C	A	T	A	T	G	C	G	C	A	T	C	C	A	G	G	C	C	G	C	C	G	A	G	A	G	A
#130
G	G	T	C	A	C	G	C	A	C	C	G	T	T	T	A	G	T	G	T	A	T	G	C	C	T	A	T	G	G	G	C	A	T	T	C	G	G	G	C	C	G	C	T	T	A	G	G	T	G
G	G	T	C	A	C	G	C	A	C	C	G	T	T	T	A	G	T	G	T	A	T	G	C	C	T	A	T	G	G	G	C	A	T	T	C	G	G	G	C	C	G	C	C	G	A	G	A	G	A
#134
A	G	A	T	G	C	?	C	A	A	T	G	G	C	G	G	A	?	C	T	A	C	G	C	A	T	A	T	G	C	G	T	G	T	C	T	A	G	A	?	C	A	C	T	G	A	G	A	T	A
A	A	A	T	G	C	?	C	A	A	T	G	G	C	G	G	A	?	C	T	A	C	G	C	A	T	A	T	G	C	G	T	G	T	C	T	A	G	A	?	C	A	C	T	G	A	G	A	T	A
#135
A	G	T	T	G	C	G	C	A	C	T	G	?	T	T	G	G	T	G	T	A	?	G	C	C	T	A	T	G	G	G	T	G	T	T	T	G	G	G	C	C	G	C	C	T	A	G	G	G	G
A	A	A	T	G	C	G	C	A	A	C	G	?	C	G	A	A	T	C	T	A	?	G	C	A	T	A	T	G	C	G	C	A	T	C	C	A	G	G	C	C	G	C	C	T	A	G	G	G	G
#136
A	A	A	T	G	C	G	C	A	C	T	G	G	C	G	G	A	T	C	T	A	C	G	C	A	T	A	T	G	C	G	T	G	T	C	T	A	G	A	T	C	A	C	T	G	A	G	A	T	A
A	A	A	T	G	C	G	C	A	A	T	G	G	C	G	G	A	T	C	T	A	C	G	C	A	T	A	T	G	C	G	T	G	T	C	T	A	G	A	C	C	A	C	T	G	A	G	A	T	A
#138
G	G	A	T	G	T	G	C	A	C	C	G	T	T	T	A	G	T	G	T	A	T	G	C	C	T	A	T	G	G	G	C	A	T	T	C	G	G	G	C	C	G	C	C	T	A	G	G	G	G
A	A	A	T	A	C	G	C	A	C	C	G	T	T	T	A	G	T	G	T	A	T	G	C	C	T	A	T	G	G	G	C	A	T	T	C	G	G	G	C	C	G	C	C	T	A	G	G	G	G
#139
A	A	A	T	G	C	G	C	A	A	T	G	G	C	G	G	A	T	C	T	A	C	G	C	A	T	A	T	G	C	G	T	G	T	C	T	A	G	A	T	G	A	C	T	G	A	G	A	T	A
A	A	A	T	G	C	G	C	A	A	T	G	G	C	G	G	A	T	C	T	A	C	G	C	A	T	A	T	G	C	G	T	G	T	C	T	A	G	A	T	C	A	C	T	G	A	G	A	T	A
#140
G	G	A	T	G	T	G	C	A	C	T	G	T	T	T	G	G	T	G	T	A	T	G	C	C	T	A	T	G	G	G	T	G	T	T	T	G	G	G	C	C	G	C	T	G	A	G	G	T	G
A	A	A	T	A	C	G	C	A	A	C	G	G	C	G	A	A	T	C	T	A	C	G	C	A	T	A	T	G	C	G	C	A	C	C	C	A	G	A	C	C	A	C	C	G	A	G	A	G	A
#141
G	G	A	T	G	T	G	C	A	C	T	G	T	T	T	G	G	T	G	T	A	T	G	C	C	T	A	T	G	G	G	T	G	T	T	T	G	G	G	C	C	G	C	T	T	A	G	G	T	G
A	A	A	T	A	C	G	C	A	A	C	G	G	C	G	A	A	T	C	T	A	C	G	C	A	T	A	T	G	C	G	C	A	T	C	C	A	G	A	C	C	A	C	C	G	A	A	A	G	A
#142
G	G	T	T	G	C	G	C	A	C	C	G	T	T	T	A	G	T	G	T	A	T	G	C	C	T	A	T	G	G	G	C	A	T	T	C	G	G	G	?	C	G	C	C	T	A	G	G	G	G
A	A	A	C	A	C	G	C	A	C	C	G	T	T	T	A	G	T	G	T	A	T	G	C	C	T	A	T	G	G	G	C	A	T	T	C	G	G	G	?	C	G	C	C	T	A	G	G	G	G
#144
A	A	A	T	G	C	G	C	A	C	T	G	T	T	T	?	G	T	G	T	A	T	G	C	C	T	A	T	G	G	G	T	G	T	?	T	G	G	G	C	C	G	C	T	T	A	G	G	T	G
A	A	A	T	G	C	G	C	A	A	C	G	G	C	G	?	A	T	C	T	A	C	G	C	A	T	A	T	G	C	G	C	A	T	?	C	A	G	A	C	C	A	C	C	G	A	G	A	G	A
#145
G	G	A	T	G	C	G	C	A	C	T	G	T	T	T	G	G	T	G	T	A	T	G	C	C	T	A	T	G	G	G	C	A	T	T	T	G	G	G	C	G	G	C	C	T	A	G	G	T	G
A	A	A	C	G	C	G	C	A	C	C	G	T	C	T	A	G	T	G	T	A	C	G	C	C	T	A	T	G	G	G	C	A	T	T	C	G	G	G	C	C	G	C	C	G	A	G	A	G	G
#147
G	G	T	C	A	T	G	C	A	C	C	G	T	T	T	A	G	T	G	T	A	T	G	C	C	T	A	T	G	G	G	C	A	T	T	C	G	G	G	C	C	G	C	C	T	A	G	G	G	G
G	G	T	C	A	C	G	C	A	C	C	G	T	T	T	A	G	T	G	T	A	T	G	C	C	T	A	T	G	G	G	C	A	T	T	C	G	G	G	C	C	G	C	C	T	A	G	G	G	G
#148
G	G	A	C	A	C	G	C	A	C	C	G	T	T	T	G	G	T	G	T	G	C	G	G	C	T	G	T	G	G	G	C	A	T	T	C	G	G	G	C	G	G	C	C	G	A	G	G	T	G
A	G	A	C	A	C	G	C	A	C	C	A	T	T	T	G	G	A	C	T	A	C	G	C	C	T	A	T	A	G	G	C	A	T	T	C	G	G	G	C	G	G	C	C	G	A	G	A	G	A
#149
G	G	A	T	G	C	G	C	A	C	C	G	T	T	T	G	G	T	G	T	A	T	G	C	C	T	A	T	G	G	G	C	A	T	T	C	G	G	G	C	G	G	C	C	T	A	G	G	G	G
A	A	A	C	A	C	G	C	A	C	C	G	T	T	T	A	G	T	C	T	A	C	G	C	C	T	A	T	G	G	G	C	A	C	T	C	G	G	G	C	C	G	C	C	G	A	G	G	G	A
#150
G	G	T	C	A	C	G	C	A	C	C	G	T	T	T	A	G	T	G	T	A	T	G	C	C	T	A	T	G	G	G	?	A	T	T	C	G	G	G	C	C	G	C	C	T	A	G	G	G	G
G	G	T	C	A	C	G	C	A	C	C	G	T	T	T	A	G	T	G	T	A	T	G	C	C	T	A	T	G	G	G	?	A	T	T	C	G	G	G	C	C	G	C	C	T	A	G	G	G	G
#154
G	G	T	?	A	T	G	C	A	C	C	G	T	T	T	A	G	T	G	T	A	T	G	C	C	T	A	T	G	G	G	C	A	T	T	C	G	G	G	C	C	G	C	C	T	A	G	G	G	G
G	G	T	?	A	T	G	C	A	C	C	G	T	T	T	A	G	T	G	T	A	T	G	C	C	T	A	T	G	G	G	C	A	T	T	C	G	G	G	C	C	G	C	C	T	A	G	G	G	G
#156
G	G	A	C	A	C	G	C	A	C	C	G	T	T	T	G	G	T	G	T	G	T	G	G	C	T	G	T	G	G	G	C	A	T	T	C	G	G	G	C	G	G	C	C	G	A	G	A	T	G
G	G	A	C	A	C	G	C	A	C	C	G	T	T	T	A	G	A	G	T	A	C	G	C	C	T	A	C	G	G	G	C	A	T	T	C	G	G	G	C	G	G	C	C	G	A	G	A	T	G
#158
G	G	T	T	G	C	G	C	A	C	T	G	T	T	T	G	G	T	G	T	A	?	G	C	C	T	A	T	G	G	G	T	G	T	T	T	G	G	G	C	C	G	C	T	T	A	?	G	T	G
A	A	A	C	A	C	G	C	A	A	C	G	G	C	G	A	G	T	C	T	A	?	A	C	A	T	A	T	G	C	G	C	A	T	C	C	A	G	G	C	C	G	C	C	G	A	?	A	G	A
#159
G	G	T	T	G	C	G	C	A	C	C	G	T	T	T	A	G	T	G	T	A	T	G	C	C	T	A	T	G	G	G	C	A	T	T	C	G	G	G	C	C	G	C	C	?	A	G	G	G	G
A	A	A	C	A	C	G	C	A	C	C	G	T	T	T	A	G	T	G	T	A	T	G	C	C	T	A	T	G	G	G	C	A	T	T	C	G	G	G	C	C	G	C	C	?	A	G	G	G	G
#160
A	A	A	T	G	C	G	C	A	C	T	G	T	T	T	G	G	T	G	T	A	T	G	C	C	T	A	T	G	G	G	T	G	T	T	T	G	G	G	C	C	G	C	C	T	A	G	G	G	G
A	A	A	T	G	C	G	C	A	A	C	G	G	C	G	A	A	T	C	T	A	C	G	C	A	T	A	T	G	C	G	C	A	T	C	C	A	G	G	C	C	G	C	C	T	A	G	G	G	G
#163
A	A	A	T	G	C	G	C	A	C	C	G	T	T	T	A	G	T	G	T	A	T	G	C	C	T	A	T	G	G	G	C	A	T	T	C	G	G	G	C	C	G	C	T	T	A	G	G	T	G
A	A	A	T	G	C	G	C	A	C	C	G	T	T	T	A	G	T	G	T	A	T	G	C	C	T	A	T	G	G	G	C	A	T	T	C	G	G	G	C	C	G	C	C	G	A	G	A	G	A
#164
A	G	A	T	G	C	G	C	A	C	T	G	T	T	T	G	A	T	G	T	G	C	G	G	C	T	G	T	G	G	G	T	G	T	?	T	G	G	G	C	G	G	C	T	G	A	G	?	T	G
A	A	A	C	A	C	G	C	A	A	C	A	G	C	G	G	A	A	C	T	A	C	G	C	A	T	A	T	A	C	G	C	A	T	?	C	A	G	A	C	C	A	C	C	G	A	G	?	T	A
#165
A	A	A	T	G	C	G	C	A	C	T	G	T	?	T	G	G	T	G	T	A	T	G	C	C	T	A	T	G	G	G	T	G	T	T	T	G	G	G	C	C	G	C	T	T	A	G	G	T	G
A	A	A	T	G	C	G	C	A	A	C	G	G	?	G	A	A	T	C	T	A	C	G	C	A	T	A	T	G	C	G	C	A	T	C	C	A	G	A	C	C	A	C	C	G	A	G	A	G	A
#166
G	G	A	C	A	T	G	C	A	C	C	G	T	T	T	G	G	T	G	T	A	T	G	C	C	T	A	T	G	G	G	C	A	T	T	C	G	G	G	C	G	G	C	C	T	A	G	G	T	G
G	G	A	C	A	C	G	C	A	C	C	G	T	T	T	A	G	T	G	T	A	C	G	C	C	C	A	T	G	G	G	C	A	T	T	C	G	G	G	C	C	G	C	C	G	A	A	A	G	G
#893
A	A	A	T	G	C	G	C	A	C	T	G	T	T	T	G	G	T	G	T	A	T	G	C	C	T	A	T	G	G	G	T	G	T	T	T	G	G	G	C	C	G	C	T	T	A	G	G	T	G
A	A	A	T	G	C	G	C	A	A	C	G	G	C	G	A	A	T	C	T	A	C	G	C	A	T	A	T	G	C	G	C	A	T	C	C	A	G	A	C	C	A	C	C	G	A	G	A	G	A
#1166
G	G	A	T	G	T	G	C	A	C	T	G	T	T	T	G	G	T	G	T	A	T	G	C	C	T	A	T	G	G	G	T	G	T	T	T	G	G	G	C	C	A	C	T	G	A	G	A	T	A
A	A	A	T	A	C	G	C	A	A	C	G	G	C	G	A	A	T	C	T	A	C	G	C	A	T	A	T	G	C	G	C	A	T	C	C	A	G	A	C	C	A	C	T	G	A	G	A	T	A
#1917
A	G	A	C	A	C	G	C	A	C	C	A	T	T	T	G	?	A	G	T	G	C	G	G	C	T	G	T	A	G	G	C	A	T	T	C	G	G	G	C	G	G	C	C	G	A	G	A	T	G
A	G	A	C	A	C	G	C	A	C	C	A	T	T	T	G	?	A	G	T	G	C	G	G	C	T	G	T	A	G	G	C	A	T	T	C	G	G	G	C	G	G	A	C	G	A	G	A	T	G
#1921
G	G	A	C	A	T	G	C	A	C	C	G	T	T	T	G	G	T	G	T	G	T	G	G	C	T	G	T	G	G	G	C	A	T	T	C	G	G	G	C	C	G	C	C	T	A	G	G	T	G
A	G	A	C	A	C	G	C	A	C	C	A	T	T	T	A	G	A	G	T	A	C	G	C	C	T	A	T	A	G	G	C	A	T	T	C	G	G	G	C	C	G	C	C	G	A	A	A	G	G
#1922
?	G	A	C	A	C	G	C	A	C	C	G	T	T	T	G	G	A	G	T	G	C	G	G	C	T	G	T	G	G	G	C	A	T	T	C	G	G	G	C	G	G	C	C	G	A	G	A	T	G
?	G	A	C	A	C	G	C	A	C	C	A	T	T	T	G	G	A	G	C	G	C	G	G	C	T	G	T	A	G	G	C	A	T	T	C	G	G	G	C	G	G	C	C	G	A	G	A	T	G
#1925
G	G	A	T	G	C	G	C	A	C	C	G	T	T	T	G	G	T	G	T	A	T	G	C	C	T	A	T	G	G	G	C	A	T	T	C	G	G	G	C	G	?	C	C	T	A	G	G	T	G
A	A	A	C	A	C	G	C	A	C	C	G	T	T	T	A	G	T	G	T	A	C	G	C	C	C	A	T	G	G	G	C	A	T	T	C	G	G	G	C	C	?	C	C	G	A	G	A	G	G
#2199
G	G	T	C	A	C	G	C	A	C	?	G	T	T	?	A	G	T	G	T	A	T	G	C	C	T	A	T	G	?	G	C	A	T	T	C	G	G	G	C	C	G	C	C	T	A	G	G	G	G
G	G	T	C	A	C	G	C	A	C	?	G	T	T	?	A	G	T	G	T	A	T	G	C	C	T	A	T	G	?	G	C	A	T	T	C	G	G	G	C	C	G	C	C	T	A	G	G	G	G
#7710
G	G	A	T	G	T	G	C	A	C	T	G	T	T	T	G	G	T	G	T	A	T	G	C	C	T	A	T	G	G	G	T	G	T	T	T	G	G	G	C	C	G	C	T	T	A	G	G	T	G
A	A	A	T	A	C	G	C	A	A	C	G	G	C	G	A	A	T	C	T	A	C	G	C	A	T	A	T	G	C	G	C	A	T	C	C	A	G	A	C	C	A	C	C	G	A	A	A	G	A
#20823
A	A	A	T	G	C	G	C	A	A	T	G	G	C	G	G	A	T	C	T	A	C	G	C	A	T	A	T	G	C	G	T	G	T	C	T	A	G	A	T	C	A	C	T	G	A	G	A	T	A
A	A	A	T	G	C	G	C	A	A	T	G	G	C	G	G	A	T	C	T	A	C	G	C	A	T	A	T	G	C	G	T	G	T	C	T	A	G	A	T	C	A	C	T	G	A	G	A	T	A
#20842
G	G	T	C	A	C	G	C	A	C	C	G	T	T	T	A	G	T	G	T	A	T	G	C	C	T	A	T	G	G	G	C	A	T	T	C	G	G	G	C	C	G	C	C	T	A	G	G	G	G
G	G	T	C	A	C	G	C	A	C	C	G	T	T	T	A	G	T	G	T	A	T	G	C	C	T	A	T	G	G	G	C	A	T	T	C	G	G	G	C	C	G	C	C	T	A	G	G	G	G
[truncated: 6 more columns]

## Sheet: TLR4_PrepFinal
549
28
P 374	534	539	545	610	5054	5086	5088	5135	8000	8166	8219	8807	8886	8909	8934	9288	9423	9463	9527	9534	9594	9715	9759	9788	9795	9990	10308
#4
G	A	C	T	C	T	C	G	G	G	C	A	C	A	A	T	A	T	A	A	T	T	G	C	C	T	C	T
G	A	C	T	C	T	C	A	G	A	C	A	C	A	A	T	A	C	A	A	T	T	G	C	C	T	C	T
#5
G	A	C	T	C	T	C	G	G	A	C	A	C	A	A	T	A	T	A	A	T	T	G	C	C	T	C	T
G	A	C	T	C	T	C	G	G	A	C	A	C	A	A	T	A	T	A	A	T	T	G	C	C	T	C	T
#7
G	A	C	T	C	T	C	G	G	A	C	A	C	G	A	T	G	T	A	A	T	T	G	C	C	T	C	T
G	A	A	T	C	G	C	G	A	A	C	A	C	A	A	G	A	T	A	A	C	T	G	C	C	C	C	T
#8
G	A	C	T	C	T	C	G	G	G	C	A	C	G	A	T	G	T	A	G	T	T	G	C	C	T	C	T
G	A	A	T	C	G	C	A	A	A	C	A	C	A	A	G	A	C	A	A	C	T	G	C	C	C	C	T
#13
G	A	C	T	C	T	C	G	G	A	C	A	C	A	A	T	A	T	A	A	T	T	G	C	T	T	C	T
G	A	C	T	C	T	C	G	G	A	C	A	C	A	A	T	A	C	A	A	T	T	G	C	C	T	C	T
#17
G	A	C	T	C	T	C	G	G	G	C	A	C	A	A	T	A	T	A	A	T	T	G	C	C	T	C	T
G	A	C	T	C	T	C	A	G	A	C	A	C	A	A	T	A	C	A	A	T	T	G	C	C	T	C	T
#21
G	A	C	T	C	T	C	G	G	G	C	A	C	G	A	T	G	T	A	A	T	T	G	C	C	T	C	T
G	A	A	T	C	G	C	A	A	A	C	A	C	A	A	G	A	C	A	A	C	T	G	C	C	C	C	T
#22
G	A	C	T	C	T	C	G	G	G	C	A	C	G	A	T	G	T	A	A	T	T	G	C	C	T	C	T
G	A	A	T	C	G	C	A	A	A	C	A	C	A	A	G	A	C	A	A	C	T	G	C	C	C	C	T
#23
G	A	C	T	C	T	C	G	G	A	C	C	C	G	A	T	G	T	A	A	T	T	G	C	C	T	C	T
A	A	C	T	C	T	C	G	G	A	C	A	A	A	A	T	A	T	A	A	T	T	G	C	C	T	C	T
#26
G	A	A	T	C	G	C	G	A	A	C	A	C	G	G	G	G	T	A	A	T	T	G	C	C	T	C	T
G	C	A	C	C	G	C	G	A	A	C	A	C	G	A	G	G	T	A	A	C	T	G	C	C	C	C	T
#27
G	A	C	T	C	T	C	G	G	G	C	A	C	A	A	T	A	C	A	A	T	T	G	C	T	T	C	T
G	A	C	T	C	T	C	A	G	A	C	A	C	A	A	T	A	C	A	A	T	T	G	C	C	T	C	T
#28
G	A	C	T	C	T	C	G	G	G	C	A	C	A	A	T	A	T	A	A	T	T	G	C	C	T	C	T
G	A	C	T	C	T	C	A	G	A	C	A	C	A	A	T	A	C	A	A	T	T	G	C	C	T	C	T
#29
G	A	C	T	C	T	C	G	G	A	C	A	C	A	A	T	A	T	A	A	T	T	G	C	C	T	C	T
G	A	C	T	C	T	C	G	G	A	C	A	C	A	A	T	A	C	A	A	T	T	G	C	C	T	C	T
#30
G	A	C	T	C	T	C	G	G	G	C	A	C	A	A	T	A	C	A	A	T	T	G	C	C	T	C	T
G	A	C	T	C	T	C	A	G	A	C	A	C	A	A	T	A	C	A	A	T	T	G	C	C	T	C	T
#34
G	A	C	T	C	T	C	G	G	G	C	A	C	A	A	T	A	C	A	A	T	T	G	C	T	T	C	T
G	A	C	T	C	T	C	A	G	A	C	A	C	A	A	T	A	C	A	A	T	T	G	C	C	T	C	T
#35
G	A	C	T	T	T	C	G	G	A	C	A	C	A	A	T	A	T	A	A	T	T	G	C	C	T	C	T
G	A	C	T	C	T	C	G	G	A	C	A	C	A	A	T	A	T	A	A	T	T	G	C	C	T	C	T
#36
G	A	C	T	T	T	C	G	G	G	C	A	C	A	A	T	A	T	A	A	T	T	G	C	C	T	C	T
G	A	C	T	C	T	C	A	G	A	C	A	C	A	A	T	A	C	A	A	T	T	G	C	C	T	C	T
#37
G	A	C	T	T	T	C	G	G	A	C	A	C	A	A	T	A	T	A	A	T	T	G	C	C	T	C	T
G	A	C	T	C	T	C	G	G	A	C	A	C	A	A	T	A	T	A	A	T	T	G	C	C	T	C	T
#39
G	A	C	T	C	T	C	G	G	G	C	A	C	A	A	T	A	T	A	A	T	T	G	C	C	T	C	T
G	A	C	T	C	T	C	A	G	A	C	A	C	A	A	T	A	C	A	A	T	T	G	C	C	T	C	T
#43
G	A	C	T	C	T	C	G	G	G	C	A	C	A	A	T	A	C	A	A	T	T	G	C	T	T	C	T
G	A	C	T	C	T	C	A	G	A	C	A	C	A	A	T	A	C	A	A	T	T	G	C	C	T	C	T
#44
G	A	C	T	C	T	C	G	G	G	C	A	C	A	A	T	A	C	A	A	T	T	G	C	T	T	C	T
G	A	C	T	C	T	C	A	G	A	C	A	C	A	A	T	A	C	A	A	T	T	G	C	C	T	C	T
#45
G	A	C	T	C	T	C	G	G	G	C	A	C	A	A	T	A	C	A	A	T	T	G	C	T	T	C	T
G	A	C	T	C	T	C	A	G	A	C	A	C	A	A	T	A	C	A	A	T	T	G	C	C	T	C	T
#46
G	A	C	T	C	T	C	G	G	A	C	A	C	A	A	T	A	T	A	A	T	T	G	C	C	T	C	T
G	A	C	T	C	T	C	G	G	A	C	A	C	A	A	T	A	T	A	A	T	T	G	C	C	T	C	T
#47
G	A	C	T	C	T	C	G	G	G	C	A	C	A	A	T	A	C	A	A	T	T	G	C	T	T	C	T
G	A	C	T	C	T	C	A	G	A	C	A	C	A	A	T	A	C	A	A	T	T	G	C	C	T	C	T
#53
G	A	C	T	C	T	C	A	G	G	C	A	C	A	A	T	A	C	A	A	T	T	G	C	C	T	C	T
G	A	C	T	C	T	C	A	G	G	C	A	C	A	A	T	A	C	A	A	T	T	G	C	C	T	C	C
#54
G	A	C	T	C	T	C	G	G	A	C	A	C	A	A	T	A	T	A	A	T	T	G	C	T	T	C	T
G	A	C	T	C	T	C	G	G	A	C	A	C	A	A	T	A	C	A	A	T	T	G	C	C	T	C	T
#56
G	A	C	T	C	T	C	G	G	G	C	A	C	A	A	T	A	T	A	A	T	T	G	C	C	T	C	T
G	A	C	T	C	T	C	A	G	A	C	A	C	A	A	T	A	C	A	A	T	T	G	C	C	T	C	T
#58
G	A	C	T	C	T	C	G	G	G	C	A	C	A	A	T	A	T	A	A	T	T	G	C	C	T	C	T
G	A	C	T	C	T	C	A	G	A	C	A	C	A	A	T	A	C	A	A	T	T	G	C	C	T	C	T
#64
G	A	C	T	C	T	C	G	G	A	C	A	C	A	A	T	A	T	A	A	T	T	G	C	C	T	C	T
G	A	C	T	C	T	C	G	G	A	C	A	C	A	A	T	A	T	A	A	T	T	G	C	C	T	C	T
#65
G	A	C	T	C	T	C	G	G	G	C	A	C	A	A	T	A	T	A	A	T	T	G	C	C	T	C	T
G	A	C	T	C	T	C	A	G	A	C	A	C	A	A	T	A	C	A	A	T	T	G	C	C	T	C	T
#66
G	A	C	T	C	T	C	G	G	G	C	A	C	A	A	T	A	T	?	A	T	T	G	C	C	T	C	T
G	A	C	T	C	T	C	A	G	A	C	A	C	A	A	T	A	C	?	A	T	T	G	C	C	T	C	T
#68
G	A	C	T	C	T	C	G	G	A	C	A	C	A	A	T	A	T	A	A	T	T	G	C	C	T	C	T
G	A	C	T	C	T	C	G	G	A	C	A	C	A	A	T	A	C	A	A	T	T	G	C	C	T	C	C
#69
G	A	C	T	T	T	C	G	G	G	C	A	C	A	A	T	A	T	A	A	T	T	G	C	C	T	C	T
G	A	C	T	C	T	C	A	G	A	C	A	C	A	A	T	A	C	A	A	T	T	G	C	C	T	C	T
#70
G	A	C	T	C	T	?	G	G	A	C	A	C	A	A	T	A	T	A	A	T	T	G	C	T	T	C	T
G	A	C	T	C	T	?	G	G	A	C	A	C	A	A	T	A	C	A	A	T	T	G	C	C	T	C	T
#71
G	A	C	T	C	T	C	G	G	G	C	A	C	A	A	T	A	T	A	A	T	T	G	C	C	T	C	T
G	A	C	T	C	T	C	A	G	A	C	A	C	A	A	T	A	C	A	A	T	T	G	C	C	T	C	T
#73
G	A	C	T	C	T	C	G	G	G	C	A	C	A	A	T	A	T	A	A	T	T	G	C	C	T	C	T
G	A	C	T	C	T	C	A	G	A	C	A	C	A	A	T	A	C	A	A	T	T	G	C	C	T	C	T
#74
G	A	C	T	T	T	C	G	G	G	C	A	C	A	A	T	A	T	A	A	T	T	G	C	C	T	C	T
G	A	C	T	C	T	C	A	G	A	C	A	C	A	A	T	A	C	A	A	T	T	G	C	C	T	C	T
#75
G	A	C	T	C	T	C	G	G	G	C	A	C	A	A	T	A	T	A	A	T	T	G	C	C	T	C	T
G	A	C	T	C	T	C	A	G	A	C	A	C	A	A	T	A	C	A	A	T	T	G	C	C	T	C	T
#76
G	A	C	T	C	T	C	G	G	G	C	A	C	A	A	T	A	T	A	A	T	T	G	C	C	T	C	T
G	A	C	T	C	T	C	A	G	A	C	A	C	A	A	T	A	C	A	A	T	T	G	C	C	T	C	T
#81
G	A	C	T	C	T	C	G	G	G	C	A	C	A	A	T	A	C	A	A	T	T	G	C	T	T	C	T
G	A	C	T	C	T	C	A	G	A	C	A	C	A	A	T	A	C	A	A	T	T	G	C	C	T	C	T
#83
G	A	C	T	C	T	C	G	G	G	C	A	C	A	A	T	A	T	A	A	T	T	G	C	C	T	C	T
G	A	C	T	C	T	C	A	G	A	C	A	C	A	A	T	A	C	A	A	T	T	G	C	C	T	C	T
#84
G	A	C	T	C	T	C	G	G	A	C	A	C	A	A	T	A	T	A	A	T	T	G	C	C	T	C	T
G	A	C	T	C	T	C	G	G	A	C	A	C	A	A	T	A	C	A	A	T	T	G	C	C	T	C	T
#85
G	A	C	T	C	T	C	G	G	A	C	C	C	G	A	T	G	T	A	A	T	T	G	C	C	T	C	T
G	A	C	T	C	T	C	G	G	A	C	A	A	A	A	T	A	T	A	A	T	C	A	A	C	T	C	T
#86
G	C	C	C	C	G	C	G	A	A	C	A	C	G	G	G	G	T	A	A	T	T	G	C	C	T	C	T
G	C	C	C	C	G	C	G	A	A	C	A	C	G	A	G	G	C	A	A	T	T	A	C	C	T	C	T
#87
G	A	C	T	C	T	C	G	G	A	C	A	C	A	A	T	A	T	A	A	T	T	G	C	T	T	C	T
G	A	C	T	C	T	C	G	G	A	C	A	C	A	A	T	A	C	A	A	T	T	G	C	C	T	C	T
#91
G	A	C	T	T	T	C	G	G	A	C	A	C	A	A	T	A	T	A	?	T	T	G	C	C	T	C	T
G	A	C	T	C	T	C	G	G	A	C	A	C	A	A	T	A	T	A	?	T	T	G	C	C	T	C	T
#92
G	A	C	T	C	T	C	G	G	G	C	A	C	A	A	T	A	C	A	A	T	T	G	C	T	T	C	T
G	A	C	T	C	T	C	A	G	A	C	A	C	A	A	T	A	C	A	A	T	T	G	C	C	T	C	T
#93
G	A	C	T	C	T	C	G	G	A	C	A	C	A	A	T	A	T	A	A	T	T	G	C	C	T	C	T
G	A	C	T	C	T	C	G	G	A	C	A	C	A	A	T	A	T	A	A	T	T	G	C	C	T	C	T
#94
G	C	C	T	C	T	C	G	G	A	C	A	C	G	A	T	G	C	A	A	T	T	G	C	C	T	C	T
G	A	C	C	C	G	C	G	A	A	C	A	C	A	A	G	A	C	A	A	T	T	A	C	C	T	C	T
#95
G	A	C	T	C	T	C	G	G	G	C	A	C	A	A	T	A	C	A	A	T	T	G	C	C	T	C	T
G	A	C	T	C	T	C	A	G	A	C	A	C	A	A	T	A	C	A	A	T	T	G	C	C	T	C	T
#96
G	A	C	T	C	T	C	G	G	A	C	A	C	A	A	T	A	T	A	A	T	T	G	C	C	T	C	T
G	A	C	T	C	T	C	G	G	A	C	A	C	A	A	T	A	T	A	A	T	T	G	C	C	T	C	T
#97
G	A	C	T	C	T	C	G	G	G	C	A	C	A	A	T	A	C	A	?	T	T	G	C	C	T	C	T
G	A	C	T	C	T	C	A	G	A	C	A	C	A	A	T	A	C	A	?	T	T	G	C	C	T	C	T
#99
G	A	C	T	C	T	C	G	G	G	C	A	C	A	A	T	A	T	A	A	T	T	G	C	C	T	C	T
G	A	C	T	C	T	C	A	G	A	C	A	C	A	A	T	A	C	A	A	T	T	G	C	C	T	C	T
#100
G	A	C	T	C	T	C	A	G	G	C	A	C	A	A	T	A	C	A	A	T	T	G	C	C	T	C	T
G	A	C	T	C	T	C	A	G	G	C	A	C	A	A	T	A	C	A	A	T	T	G	C	C	T	C	T
#103
G	A	C	T	T	T	C	G	G	A	C	A	C	A	A	T	A	T	A	A	T	T	G	C	C	T	C	T
G	A	C	T	C	T	C	G	G	A	C	A	C	A	A	T	A	C	A	A	T	T	G	C	C	T	C	T
#104
G	A	C	T	C	T	C	G	G	A	C	A	C	A	A	T	A	T	A	A	T	T	G	C	C	T	C	T
G	A	C	T	C	T	C	G	G	A	C	A	C	A	A	T	A	T	A	A	T	T	G	C	C	T	C	T
#105
G	A	C	T	C	T	C	G	G	A	C	A	C	A	A	T	A	T	A	A	T	T	G	C	T	T	C	T
G	A	C	T	C	T	C	G	G	A	C	A	C	A	A	T	A	C	A	A	T	T	G	C	C	T	C	T
#107
G	A	C	T	C	T	C	G	G	G	C	A	C	A	A	T	A	T	A	A	T	T	G	C	C	T	C	T
G	A	C	T	C	T	C	A	G	A	C	A	C	A	A	T	A	C	A	A	T	T	G	C	C	T	C	T
#112
G	C	C	T	C	T	C	G	G	A	C	A	C	G	A	T	G	C	A	A	T	T	G	C	T	T	C	T
G	A	C	C	C	G	C	G	A	A	C	A	C	A	A	G	A	C	A	A	T	T	A	C	C	T	C	T
#122
G	C	C	T	C	T	C	G	G	A	C	C	C	G	A	T	G	T	A	A	T	T	G	C	C	T	C	T
G	A	C	C	C	G	C	G	A	A	C	A	A	A	A	T	A	T	A	A	T	C	A	A	C	T	C	T
#123
G	A	C	T	C	T	C	G	G	A	C	A	C	A	A	T	A	C	A	A	T	T	G	C	T	T	C	T
G	A	C	T	C	T	C	G	G	A	C	A	C	A	A	T	A	C	A	A	T	T	G	C	T	T	C	T
#128
G	A	C	T	C	T	C	G	G	A	C	A	C	A	A	T	A	T	A	A	T	T	G	C	C	T	C	T
G	A	C	T	C	T	C	G	G	A	C	A	C	A	A	T	A	C	A	A	T	T	G	C	C	T	C	T
#130
G	A	C	T	C	T	C	G	G	A	C	A	C	A	A	T	A	T	A	A	T	T	G	C	T	T	C	T
G	A	C	T	C	T	C	G	G	A	C	A	C	A	A	T	A	C	A	A	T	T	G	C	C	T	C	T
#134
G	A	C	T	C	T	C	G	G	G	C	A	C	A	A	T	A	T	A	A	T	T	G	C	C	T	C	T
G	A	C	T	C	T	C	A	G	A	C	A	C	A	A	T	A	C	A	A	T	T	G	C	C	T	C	T
#135
G	A	C	T	C	T	C	G	G	A	C	A	C	A	A	T	A	C	A	A	T	T	G	C	T	T	C	T
G	A	C	T	C	T	C	G	G	A	C	A	C	A	A	T	A	C	A	A	T	T	G	C	T	T	C	T
#136
G	A	C	T	C	T	C	A	G	G	C	A	C	A	A	T	A	C	A	A	T	T	G	C	C	T	C	T
G	A	C	T	C	T	C	A	G	G	C	A	C	A	A	T	A	C	A	A	T	T	G	C	C	T	C	T
#138
G	A	C	T	C	T	C	A	G	G	C	A	C	A	A	T	A	C	A	A	T	T	G	C	C	T	C	T
G	A	C	T	C	T	C	A	G	G	C	A	C	A	A	T	A	C	A	A	T	T	G	C	C	T	C	T
#139
G	A	C	T	C	T	C	G	G	G	C	A	C	A	A	T	A	C	A	A	T	T	G	C	T	T	C	T
G	A	C	T	C	T	C	A	G	A	C	A	C	A	A	T	A	C	A	A	T	T	G	C	C	T	C	T
#140
G	A	C	T	C	T	C	G	G	A	C	A	C	A	A	T	A	T	A	A	T	T	G	C	T	T	C	T
G	A	C	T	C	T	C	G	G	A	C	A	C	A	A	T	A	C	A	A	T	T	G	C	C	T	C	T
#141
G	A	C	T	C	T	C	G	G	G	C	A	C	A	A	T	A	T	A	A	T	T	G	C	C	T	C	T
G	A	C	T	C	T	C	A	G	A	C	A	C	A	A	T	A	C	A	A	T	T	G	C	C	T	C	T
#142
?	A	C	T	C	T	C	G	G	G	C	A	C	A	A	T	A	C	A	?	T	T	G	C	T	T	C	T
?	A	C	T	C	T	C	A	G	A	C	A	C	A	A	T	A	C	A	?	T	T	G	C	C	T	C	T
#144
G	A	C	T	C	T	C	G	G	A	C	A	C	A	A	T	A	C	A	A	T	T	G	C	T	T	C	T
G	A	C	T	C	T	C	G	G	A	C	A	C	A	A	T	A	C	A	A	T	T	G	C	C	T	C	T
#145
G	?	C	T	C	T	C	G	G	A	C	A	C	A	A	T	G	T	A	A	T	T	G	C	C	T	C	T
G	?	C	T	C	G	C	A	A	A	C	A	C	A	A	T	A	T	A	A	T	T	G	C	C	C	C	T
#147
G	A	C	T	C	T	?	G	G	G	?	A	C	A	A	T	A	C	A	A	T	T	G	C	T	T	C	T
G	A	C	T	C	T	?	A	G	A	?	A	C	A	A	T	A	C	A	A	T	T	G	C	C	T	C	T
#148
G	C	C	T	C	T	C	G	G	A	C	C	C	G	A	T	G	T	A	A	T	T	A	C	C	T	C	T
G	A	C	C	C	G	C	G	A	A	C	A	A	G	A	G	G	C	A	A	T	C	A	A	C	T	C	T
#149
G	A	C	T	C	T	C	G	G	A	C	A	C	A	A	T	A	C	A	A	T	T	G	C	T	T	C	T
G	A	C	T	C	T	C	G	G	A	C	A	C	A	A	T	A	C	A	A	T	T	G	C	C	T	C	T
#150
G	A	C	T	C	T	C	G	G	A	C	A	C	A	A	T	A	T	A	A	T	T	G	C	C	T	C	T
G	A	C	T	C	T	C	G	G	A	C	A	C	A	A	T	A	C	A	A	T	T	G	C	C	T	C	T
#154
G	A	C	T	C	T	C	G	G	A	C	A	C	A	A	T	A	T	A	A	T	T	G	C	C	T	C	T
G	A	C	T	C	T	C	G	G	A	C	A	C	A	A	T	A	C	A	A	T	T	G	C	C	T	C	T
#156
G	A	C	T	T	T	C	G	G	A	C	C	C	A	A	T	A	T	A	A	T	T	G	C	C	T	C	T
G	A	C	T	C	T	C	G	G	A	C	A	C	A	A	T	A	T	A	A	T	T	G	C	C	T	C	T
#158
G	A	C	T	T	T	C	G	G	G	C	A	C	A	A	T	A	T	A	A	T	T	G	C	C	T	C	T
G	A	C	T	C	T	C	A	G	A	C	A	C	A	A	T	A	C	A	A	T	T	G	C	C	T	C	T
#159
G	A	C	T	C	T	C	G	G	A	C	A	C	A	A	T	A	T	A	A	T	T	G	C	C	T	C	T
G	A	C	T	C	T	C	G	G	A	C	A	C	A	A	T	A	C	A	A	T	T	G	C	C	T	C	T
#160
G	A	C	T	C	T	C	G	G	A	C	A	C	A	A	T	A	C	A	A	T	T	G	C	T	T	C	T
G	A	C	T	C	T	C	G	G	A	C	A	C	A	A	T	A	C	A	A	T	T	G	C	T	T	C	T
#163
G	A	C	T	C	T	C	G	G	A	C	A	C	A	A	T	A	T	A	A	?	T	G	C	T	T	C	T
G	A	C	T	C	T	C	G	G	A	C	A	C	A	A	T	A	C	A	A	?	T	G	C	C	T	C	T
#164
G	A	C	T	C	T	C	G	G	G	C	C	C	G	A	T	G	T	A	A	T	T	G	C	C	T	C	T
G	A	C	T	C	T	C	A	G	A	C	A	A	A	A	T	A	C	A	A	T	C	A	A	C	T	C	T
#165
G	A	C	T	C	T	C	G	G	G	C	A	C	A	A	T	A	C	A	A	T	T	G	C	C	T	C	T
G	A	C	T	C	T	C	A	G	A	C	A	C	A	A	T	A	C	A	A	T	T	G	C	C	T	C	T
#166
G	C	C	T	C	T	C	G	G	A	C	A	?	G	A	T	G	T	A	A	T	T	G	C	T	T	C	T
G	A	C	C	C	G	C	G	G	A	C	A	?	A	A	G	A	C	A	A	C	T	G	C	T	C	C	T
#893
G	A	C	T	C	T	T	A	G	G	C	A	C	A	A	T	A	C	A	A	T	T	G	C	C	T	C	T
G	A	C	T	C	T	C	A	G	G	C	A	C	A	A	T	A	C	A	A	T	T	G	C	C	T	C	T
#1166
G	A	C	T	C	T	C	G	G	G	C	A	C	A	A	T	A	T	A	A	T	T	G	C	C	T	C	T
G	A	C	T	C	T	C	A	G	A	C	A	C	A	A	T	A	C	A	A	T	T	G	C	C	T	C	T
#1917
G	C	C	T	T	T	C	G	G	A	T	A	C	A	A	T	G	T	C	A	T	T	G	C	C	T	C	T
G	A	C	C	C	G	C	G	A	A	C	A	C	A	A	T	A	T	A	A	T	T	G	C	C	C	C	T
#1921
G	C	C	T	C	T	C	G	G	G	C	A	C	G	A	G	G	T	A	A	T	C	G	C	C	T	C	T
G	A	C	C	C	G	C	A	G	A	C	A	C	G	A	G	G	T	A	A	C	C	G	C	C	C	C	T
#1922
G	C	C	C	C	G	C	G	A	A	C	C	C	G	G	G	G	T	A	A	T	T	G	C	C	T	T	T
G	C	C	C	C	G	C	G	A	A	C	A	C	G	A	G	G	T	A	A	T	T	G	C	C	C	C	T
#1925
G	C	C	T	C	T	C	G	G	G	C	A	C	G	A	T	G	T	A	A	T	T	G	C	C	T	C	T
G	A	C	C	C	G	C	A	G	A	C	A	C	A	A	G	A	T	A	A	C	T	G	C	C	C	C	T
#2199
G	A	C	T	C	T	C	G	G	A	C	A	C	A	A	T	A	T	A	A	T	T	G	C	C	T	C	T
G	A	C	T	C	T	C	G	G	A	C	A	C	A	A	T	A	T	A	A	T	T	G	C	C	T	C	T
#7710
G	A	C	T	C	T	C	G	G	A	C	A	C	A	A	T	A	T	A	A	T	T	G	C	C	T	C	T
G	A	C	T	C	T	C	G	G	A	C	A	C	A	A	T	A	T	A	A	T	T	G	C	C	T	C	T
#20823
G	A	C	T	C	T	C	G	G	G	C	A	C	A	A	T	A	T	A	A	T	T	G	C	C	T	C	T
G	A	C	T	C	T	C	A	G	A	C	A	C	A	A	T	A	C	A	A	T	T	G	C	C	T	C	T
#20842
G	A	C	T	C	T	C	G	G	A	C	A	C	A	A	T	A	T	A	A	T	T	G	C	C	T	C	T
G	A	C	T	C	T	C	G	G	A	C	A	C	A	A	T	A	T	A	A	T	T	G	C	C	T	C	T
#KY2008-1
G	A	C	T	C	T	C	G	G	G	C	A	C	A	A	T	A	C	A	A	T	T	G	C	C	T	C	T
G	A	C	T	C	T	C	A	G	A	C	A	C	A	A	T	A	C	A	A	T	T	G	C	C	T	C	T
#KY2008-2
G	A	C	T	C	T	C	G	G	A	C	A	C	A	A	T	A	T	A	A	T	T	G	C	C	T	C	T
G	A	C	T	C	T	C	G	G	A	C	A	C	A	A	T	A	C	A	A	T	T	G	C	C	T	C	T
#KY2008-3
G	A	C	T	C	T	C	G	G	A	C	A	C	A	A	T	A	T	A	A	T	T	G	C	C	T	C	T
G	A	C	T	C	T	C	G	G	A	C	A	C	A	A	T	A	C	A	A	T	T	G	C	C	T	C	T
#KY2008-4
G	A	C	T	C	T	C	G	G	G	C	A	C	A	A	T	A	T	A	A	T	T	G	C	C	T	C	T
G	A	C	T	C	T	C	A	G	A	C	A	C	A	A	T	A	C	A	A	T	T	G	C	C	T	C	T
#KY2008-5
G	A	C	T	C	T	C	G	G	A	C	A	C	A	A	T	A	C	A	A	T	T	G	C	C	T	C	T
G	A	C	T	C	T	C	G	G	A	C	A	C	A	A	T	A	C	A	A	T	T	G	C	C	T	C	T
#KY2008-6
G	A	C	T	C	T	C	G	G	A	C	A	C	A	A	T	A	T	A	A	T	T	G	C	C	T	C	T
G	A	C	T	C	T	C	G	G	A	C	A	C	A	A	T	A	T	A	A	T	T	G	C	C	T	C	T
#KY2008-7
G	A	C	T	T	T	C	G	G	A	C	A	C	A	A	T	A	T	A	A	T	T	G	C	C	T	C	T
G	A	C	T	C	T	C	G	G	A	C	A	C	A	A	T	A	T	A	A	T	T	G	C	C	T	C	T
#KY2008-8
G	A	C	T	C	T	C	G	G	G	C	A	C	A	A	T	A	T	A	A	T	T	G	C	C	T	C	T
G	A	C	T	C	T	C	A	G	A	C	A	C	A	A	T	A	C	A	A	T	T	G	C	C	T	C	T
#KY2008-9
G	A	C	T	C	T	C	G	G	A	C	A	C	A	A	T	A	T	A	A	T	T	G	C	C	T	C	T
G	A	C	T	C	T	C	G	G	A	C	A	C	A	A	T	A	C	A	A	T	T	G	C	C	T	C	T
#KY2008-10
G	A	C	T	C	T	C	G	G	G	C	A	C	A	A	T	A	C	A	A	T	T	G	C	C	T	C	T
G	A	C	T	C	T	C	A	G	A	C	A	C	A	A	T	A	C	A	A	T	T	G	C	C	T	C	T
#KY2008-11
G	A	C	T	C	T	C	G	G	A	C	A	C	A	A	T	A	C	A	A	T	T	G	C	C	T	C	T
G	A	C	T	C	T	C	G	G	A	C	A	C	A	A	T	A	C	A	A	T	T	G	C	C	T	C	T
#KY2008-12
G	A	C	T	C	T	?	A	G	G	C	A	C	A	A	T	A	C	A	A	T	T	G	C	C	T	C	T
G	A	C	T	C	T	?	A	G	G	C	A	C	A	A	T	A	C	A	A	T	T	G	C	C	T	C	T
#KY2008-13
G	A	C	?	C	T	C	A	G	G	C	A	C	A	A	T	A	C	A	A	T	T	G	C	C	T	C	T
G	A	C	?	C	T	C	A	G	G	C	A	C	A	A	T	A	C	A	A	T	T	G	C	C	T	C	T
#KY2008-14
G	A	C	T	C	T	C	G	G	A	C	A	C	A	A	T	A	T	A	A	T	T	G	C	C	T	C	T
G	A	C	T	C	T	C	G	G	A	C	A	C	A	A	T	A	C	A	A	T	T	G	C	C	T	C	T
#KY2008-15
G	A	C	T	C	T	C	G	G	G	C	A	C	A	A	T	A	T	A	A	T	T	G	C	C	T	C	T
G	A	C	T	C	T	C	A	G	A	C	A	C	A	A	T	A	C	A	A	T	T	G	C	C	T	C	T
#KY2008-16
G	A	C	T	C	T	C	G	G	G	C	A	C	A	A	T	A	T	A	A	T	T	G	C	C	T	C	T
G	A	C	T	C	T	C	A	G	A	C	A	C	A	A	T	A	C	A	A	T	T	G	C	C	T	C	T
#KY2008-17
G	A	C	T	C	T	C	G	G	A	C	A	C	A	A	T	A	T	A	A	T	T	G	C	C	T	C	T
G	A	C	T	C	T	C	G	G	A	C	A	C	A	A	T	A	T	A	A	T	T	G	C	C	T	C	T
#KY2008-18
G	A	C	T	C	T	C	G	G	A	C	A	C	A	A	T	A	T	A	A	T	T	G	C	C	T	C	T
G	A	C	T	C	T	C	G	G	A	C	A	C	A	A	T	A	T	A	A	T	T	G	C	C	T	C	T
#KY2008-19
G	A	C	T	C	T	C	G	G	G	C	A	C	A	A	T	A	T	A	A	T	T	G	C	C	T	C	T
G	A	C	T	C	T	C	A	G	A	C	A	C	A	A	T	A	C	A	A	T	T	G	C	C	T	C	T
#KY2008-20
G	A	C	T	C	T	C	G	G	A	C	A	C	A	A	T	A	T	A	A	T	T	G	C	C	T	C	T
G	A	C	T	C	T	C	G	G	A	C	A	C	A	A	T	A	C	A	A	T	T	G	C	C	T	C	T
#KY2008-21
G	A	C	T	C	T	C	G	G	A	C	A	C	A	A	T	A	T	A	A	T	T	G	C	C	T	C	T
G	A	C	T	C	T	C	G	G	A	C	A	C	A	A	T	A	T	A	A	T	T	G	C	C	T	C	T
#KY2008-22
G	A	C	T	C	T	C	G	G	G	C	A	C	A	A	T	A	C	A	A	T	T	G	C	C	T	C	T
G	A	C	T	C	T	C	A	G	A	C	A	C	A	A	T	A	C	A	A	T	T	G	C	C	T	C	T
#KY2008-23
G	A	C	T	C	T	C	G	G	A	C	A	C	A	A	T	A	T	A	A	T	T	G	C	C	T	C	T
G	A	C	T	C	T	C	G	G	A	C	A	C	A	A	T	A	T	A	A	T	T	G	C	C	T	C	T
#KY2008-24
G	A	C	T	C	T	C	G	G	A	C	A	C	A	A	T	A	T	A	A	T	T	G	C	C	T	C	T
G	A	C	T	C	T	C	G	G	A	C	A	C	A	A	T	A	T	A	A	T	T	G	C	C	T	C	T
#KY2008-25
G	A	C	T	C	T	C	G	G	A	C	A	C	A	A	T	A	T	A	A	T	T	G	C	C	T	C	T
G	A	C	T	C	T	C	G	G	A	C	A	C	A	A	T	A	C	A	A	T	T	G	C	C	T	C	T
#KY2008-26
G	A	C	?	C	T	C	G	G	G	C	A	C	A	A	T	A	T	A	A	T	T	G	C	C	T	C	T
G	A	C	?	C	T	C	A	G	A	C	A	C	A	A	T	A	C	A	A	T	T	G	C	C	T	C	T
#KY2008-27
G	A	C	T	C	T	C	G	G	A	C	A	C	A	A	T	A	T	A	A	T	T	G	C	C	T	C	T
G	A	C	T	C	T	C	G	G	A	C	A	C	A	A	T	A	C	A	A	T	T	G	C	C	T	C	T
#KY2008-28
G	A	C	T	C	T	C	G	G	A	C	A	C	A	A	T	A	C	A	A	T	T	G	C	C	T	C	T
G	A	C	T	C	T	C	G	G	A	C	A	C	A	A	T	A	C	A	A	T	T	G	C	C	T	C	T
#KY2008-29
G	A	C	T	C	T	C	G	G	A	C	A	C	A	A	T	A	C	A	A	T	T	G	C	C	T	C	T
G	A	C	T	C	T	C	G	G	A	C	A	C	A	A	T	A	C	A	A	T	T	G	C	C	T	C	T
#KY2008-30
G	A	C	T	C	T	C	G	G	G	C	A	C	A	A	T	A	C	A	A	T	T	G	C	C	T	?	T
G	A	C	T	C	T	C	A	G	A	C	A	C	A	A	T	A	C	A	A	T	T	G	C	C	T	?	T
#KY2008-31
G	A	C	T	C	T	C	G	G	A	C	A	C	A	A	T	A	T	A	A	T	T	G	C	C	T	C	T
G	A	C	T	C	T	C	G	G	A	C	A	C	A	A	T	A	T	A	A	T	T	G	C	C	T	C	T
#KY2008-32
G	A	C	T	C	T	C	G	G	A	C	A	C	A	A	T	A	T	A	A	T	T	G	C	C	T	C	T
G	A	C	T	C	T	C	G	G	A	C	A	C	A	A	T	A	T	A	A	T	T	G	C	C	T	C	T
#KY2008-33
G	A	C	T	C	T	C	G	G	A	C	A	?	A	A	T	A	T	A	A	T	T	G	C	C	T	C	T
G	A	C	T	C	T	C	G	G	A	C	A	?	A	A	T	A	C	A	A	T	T	G	C	C	T	C	T
#KY2008-34
G	A	C	T	C	T	C	G	G	G	C	A	C	A	A	T	A	T	A	A	T	T	G	C	C	T	C	T
G	A	C	T	C	T	C	A	G	A	C	A	C	A	A	T	A	C	A	A	T	T	G	C	C	T	C	T
#KY2008-35
G	A	C	T	C	T	C	G	G	A	C	A	C	A	A	T	A	T	A	A	T	T	G	C	C	T	C	T
G	A	C	T	C	T	C	G	G	A	C	A	C	A	A	T	A	C	A	A	T	T	G	C	C	T	C	T
#KY2008-36
G	A	C	T	T	T	C	G	G	A	C	A	C	A	A	T	A	T	A	A	T	T	G	C	C	T	C	T
G	A	C	T	C	T	C	G	G	A	C	A	C	A	A	T	A	C	A	A	T	T	G	C	C	T	C	T
#KY2008-37
G	A	C	T	C	T	C	G	G	G	C	A	C	A	A	T	A	C	A	A	T	T	G	C	C	T	C	T
G	A	C	T	C	T	C	A	G	A	C	A	C	A	A	T	A	C	A	A	T	T	G	C	C	T	C	T
#KY2008-38
G	A	C	T	C	T	C	G	G	A	C	A	C	A	A	T	A	T	A	A	T	T	G	C	C	T	C	T
G	A	C	T	C	T	C	G	G	A	C	A	C	A	A	T	A	C	A	A	T	T	G	C	C	T	C	T
#KY2008-39
G	A	C	T	C	T	C	G	G	A	C	A	C	A	A	T	A	T	A	A	T	T	G	C	C	T	C	T
G	A	C	T	C	T	C	G	G	A	C	A	C	A	A	T	A	T	A	A	T	T	G	C	C	T	C	T
#KY2008-40
G	A	C	T	C	T	C	G	G	A	C	A	C	A	A	T	A	T	A	A	T	T	G	C	C	T	C	T
G	A	C	T	C	T	C	G	G	A	C	A	C	A	A	T	A	T	A	A	T	T	G	C	C	T	C	T
#KY2008-41
G	A	C	T	C	T	C	G	G	G	C	A	C	A	A	T	A	T	A	A	T	T	G	C	C	T	C	T
G	A	C	T	C	T	C	A	G	A	C	A	C	A	A	T	A	C	A	A	T	T	G	C	C	T	C	T
#KY2008-42
G	A	C	T	C	T	C	G	G	A	C	A	C	A	A	T	A	T	A	A	T	T	G	C	C	T	C	T
G	A	C	T	C	T	C	G	G	A	C	A	C	A	A	T	A	T	A	A	T	T	G	C	C	T	C	T
#KY2008-43
G	A	C	T	C	T	C	G	G	G	C	A	C	A	A	T	A	C	A	A	T	T	G	C	C	T	C	T
G	A	C	T	C	T	C	A	G	A	C	A	C	A	A	T	A	C	A	A	T	T	G	C	C	T	C	T
#KY2008-44
G	A	C	T	C	T	C	G	G	A	C	A	C	A	A	T	A	T	A	A	T	T	G	C	C	T	C	T
G	A	C	T	C	T	C	G	G	A	C	A	C	A	A	T	A	T	A	A	T	T	G	C	C	T	C	T
#KY2008-45
G	A	C	T	C	T	C	G	G	A	C	A	C	A	A	T	A	C	A	A	T	T	G	C	T	T	C	T
G	A	C	T	C	T	C	G	G	A	C	A	C	A	A	T	A	C	A	A	T	T	G	C	C	T	C	T
#KY2008-46
G	A	C	T	C	T	C	G	G	G	C	A	C	A	A	T	A	C	A	A	T	T	G	C	C	T	C	T
G	A	C	T	C	T	C	A	G	A	C	A	C	A	A	T	A	C	A	A	T	T	G	C	C	T	C	T
#KY2008-47
G	A	C	T	C	T	C	G	G	A	C	A	C	A	A	T	A	C	A	A	T	T	G	C	C	T	C	T
G	A	C	T	C	T	C	G	G	A	C	A	C	A	A	T	A	C	A	A	T	T	G	C	C	T	C	T
#KY2008-48
G	A	C	T	C	T	C	G	G	A	C	A	C	A	A	T	A	T	A	A	T	T	G	C	T	T	C	T
G	A	C	T	C	T	C	G	G	A	C	A	C	A	A	T	A	C	A	A	T	T	G	C	C	T	C	T
#TLR-1
G	A	C	T	C	T	C	A	G	G	C	A	C	A	A	T	A	C	A	A	T	T	G	C	C	T	C	T
G	A	C	T	C	T	C	A	G	G	C	A	C	A	A	T	A	C	A	A	T	T	G	C	C	T	C	T
#TLR-2
G	A	C	T	C	T	C	G	G	G	C	A	C	A	A	T	A	T	A	A	T	T	G	C	C	T	C	T
G	A	C	T	C	T	C	A	G	A	C	A	C	A	A	T	A	C	A	A	T	T	G	C	C	T	C	T
#TLR-3
G	A	C	T	C	T	C	G	G	G	C	A	C	A	A	T	A	T	A	A	T	T	G	C	C	T	C	T
G	A	C	T	C	T	C	A	G	A	C	A	C	A	A	T	A	C	A	A	T	T	G	C	C	T	C	T
#TLR-4
G	A	C	T	C	T	T	A	G	G	C	A	C	A	A	T	A	C	A	A	T	T	G	C	C	T	C	T
G	A	C	T	C	T	C	A	G	G	C	A	C	A	A	T	A	C	A	A	T	T	G	C	C	T	C	T
#TLR-5
G	A	C	T	C	T	C	A	G	G	C	A	C	A	A	T	A	C	A	A	T	T	G	C	C	T	C	T
G	A	C	T	C	T	C	A	G	G	C	A	C	A	A	T	A	C	A	A	T	T	G	C	C	T	C	T
#TLR-6
G	A	C	T	C	T	C	A	G	G	C	A	C	A	A	T	A	C	A	A	T	T	G	C	C	T	C	T
G	A	C	T	C	T	C	A	G	G	C	A	C	A	A	T	A	C	A	A	T	T	G	C	C	T	C	T
#TLR-7
G	A	C	T	C	T	C	G	G	A	C	A	C	A	A	T	A	T	A	A	T	T	G	C	C	T	C	T
G	A	C	T	C	T	C	G	G	A	C	A	C	A	A	T	A	T	A	A	T	T	G	C	C	T	C	T
#TLR-8
G	A	C	T	C	T	C	A	G	G	C	A	C	A	A	T	A	C	A	A	T	T	G	C	C	T	C	T
G	A	C	T	C	T	C	A	G	G	C	A	C	A	A	T	A	C	A	A	T	T	G	C	C	T	C	T
#TLR-9
G	A	C	T	C	T	C	G	G	G	C	A	C	A	A	T	A	T	A	A	T	T	G	C	C	T	C	T
G	A	C	T	C	T	C	A	G	A	C	A	C	A	A	T	A	C	A	A	T	T	G	C	C	T	C	T
#TLR-10
G	A	C	T	T	T	C	G	G	G	C	A	C	A	A	T	A	T	A	A	T	T	G	C	C	T	C	T
G	A	C	T	C	T	C	A	G	A	C	A	C	A	A	T	A	C	A	A	T	T	G	C	C	T	C	T
#TLR-11
G	A	C	T	T	T	C	G	G	A	C	A	C	A	A	T	A	T	A	A	T	T	G	C	C	T	C	T
G	A	C	T	C	T	C	G	G	A	C	A	C	A	A	T	A	T	A	A	T	T	G	C	C	T	C	T
#TLR-12
G	A	C	T	C	T	C	G	G	G	C	A	C	A	A	T	A	T	A	A	T	T	G	C	C	T	C	T
G	A	C	T	C	T	C	A	G	A	C	A	C	A	A	T	A	C	A	A	T	T	G	C	C	T	C	T
#TLR-13
G	A	C	T	C	T	C	G	G	G	C	A	C	A	A	T	A	C	A	A	T	T	G	C	T	T	C	T
G	A	C	T	C	T	C	A	G	A	C	A	C	A	A	T	A	C	A	A	T	T	G	C	C	T	C	T
#TLR-14
G	A	C	T	C	T	C	A	G	G	C	A	C	A	A	T	A	C	A	A	T	T	G	C	C	T	C	T
G	A	C	T	C	T	C	A	G	G	C	A	C	A	A	T	A	C	A	A	T	T	G	C	C	T	C	T
#TLR-15
G	A	C	T	C	T	C	G	G	G	C	A	C	A	A	T	A	T	A	A	T	T	G	C	C	T	C	T
G	A	C	T	C	T	C	A	G	A	C	A	C	A	A	T	A	C	A	A	T	T	G	C	C	T	C	T
#TLR-16
G	A	C	T	C	T	C	A	G	G	C	A	C	A	A	T	A	C	A	A	T	T	G	C	C	T	C	T
G	A	C	T	C	T	C	A	G	G	C	A	C	A	A	T	A	C	A	A	T	T	G	C	C	T	C	T
#TLR-17
G	A	C	T	T	T	C	G	G	G	C	A	C	A	A	T	A	T	A	A	T	T	G	C	C	T	C	T
G	A	C	T	C	T	C	A	G	A	C	A	C	A	A	T	A	C	A	A	T	T	G	C	C	T	C	T
#TLR-18
G	A	C	T	C	T	C	G	G	A	C	A	C	A	A	T	A	T	A	A	T	T	G	C	C	T	C	T
G	A	C	T	C	T	C	G	G	A	C	A	C	A	A	T	A	T	A	A	T	T	G	C	C	T	C	T
#TLR-19
G	A	C	T	C	T	C	G	G	G	C	A	C	A	A	T	A	T	A	A	T	T	G	C	C	T	C	T
G	A	C	T	C	T	C	A	G	A	C	A	C	A	A	T	A	C	A	A	T	T	G	C	C	T	C	T
#TLR-20
G	A	C	T	C	T	C	G	G	G	C	A	C	A	A	T	A	C	A	A	T	T	G	C	T	T	C	T
G	A	C	T	C	T	C	A	G	A	C	A	C	A	A	T	A	C	A	A	T	T	G	C	C	T	C	T
#TLR-21
G	A	C	T	T	T	C	G	G	G	C	A	C	A	A	T	A	T	A	A	T	T	G	C	C	T	C	T
G	A	C	T	C	T	C	A	G	A	C	A	C	A	A	T	A	C	A	A	T	T	G	C	C	T	C	T
#TLR-22
G	A	C	T	C	T	C	G	G	A	C	A	C	A	A	T	A	T	A	A	T	T	G	C	T	T	C	T
G	A	C	T	C	T	C	G	G	A	C	A	C	A	A	T	A	C	A	A	T	T	G	C	C	T	C	T
#TLR-23
G	A	C	T	C	T	C	G	G	G	C	A	C	A	A	T	A	C	A	A	T	T	G	C	T	T	C	T
G	A	C	T	C	T	C	A	G	A	C	A	C	A	A	T	A	C	A	A	T	T	G	C	C	T	C	T
#TLR-24
G	A	C	T	C	T	C	G	G	G	C	A	C	A	A	T	A	C	A	A	T	T	G	C	T	T	C	T
G	A	C	T	C	T	C	A	G	A	C	A	C	A	A	T	A	C	A	A	T	T	G	C	C	T	C	T
#TLR-25
G	A	C	T	C	T	C	A	G	G	C	A	C	A	A	T	A	C	A	A	T	T	G	C	C	T	C	T
G	A	C	T	C	T	C	A	G	G	C	A	C	A	A	T	A	C	A	A	T	T	G	C	C	T	C	T
#TLR-26
G	A	C	T	C	T	C	A	G	G	C	A	C	A	A	T	A	C	A	A	T	T	G	C	C	T	C	T
G	A	C	T	C	T	C	A	G	G	C	A	C	A	A	T	A	C	A	A	T	T	G	C	C	T	C	T
#TLR-27
G	A	C	T	C	T	C	G	G	G	C	A	C	A	A	T	A	C	A	A	T	T	G	C	T	T	C	T
G	A	C	T	C	T	C	A	G	A	C	A	C	A	A	T	A	C	A	A	T	T	G	C	C	T	C	T
#TLR-28
G	A	C	T	C	T	C	A	G	G	C	A	C	A	A	T	A	C	A	A	T	T	G	C	C	T	C	T
G	A	C	T	C	T	C	A	G	G	C	A	C	A	A	T	A	C	A	A	T	T	G	C	C	T	C	T
#TLR-29
G	A	C	T	C	T	C	G	G	G	C	A	C	A	A	T	A	T	A	A	T	T	G	C	C	T	C	T
G	A	C	T	C	T	C	A	G	A	C	A	C	A	A	T	A	C	A	A	T	T	G	C	C	T	C	T
#TLR-30
G	A	C	T	C	T	T	G	G	G	C	A	C	A	A	T	A	C	A	A	T	T	G	C	T	T	C	T
G	A	C	T	C	T	C	A	G	A	C	A	C	A	A	T	A	C	A	A	T	T	G	C	C	T	C	T
#TLR-31
G	A	C	T	T	T	C	G	G	G	C	A	C	A	A	T	A	T	A	A	T	T	G	C	C	T	C	T
G	A	C	T	C	T	C	A	G	A	C	A	C	A	A	T	A	C	A	A	T	T	G	C	C	T	C	T
#TLR-32
G	A	C	T	C	T	C	A	G	G	C	A	C	A	A	T	A	C	A	A	T	T	G	C	C	T	C	T
G	A	C	T	C	T	C	A	G	G	C	A	C	A	A	T	A	C	A	A	T	T	G	C	C	T	C	T
#TLR-33
G	A	C	T	C	T	C	A	G	G	C	A	C	A	A	T	A	C	A	A	T	T	G	C	C	T	C	T
G	A	C	T	C	T	C	A	G	G	C	A	C	A	A	T	A	C	A	A	T	T	G	C	C	T	C	T
#TLR-34
G	A	C	T	C	T	C	G	G	G	C	A	C	A	A	T	A	C	A	A	T	T	G	C	T	T	C	T
G	A	C	T	C	T	C	A	G	A	C	A	C	A	A	T	A	C	A	A	T	T	G	C	C	T	C	T
#TLR-35
G	A	C	T	C	T	T	A	G	G	C	A	C	A	A	T	A	C	A	A	T	T	G	C	C	T	C	T
G	A	C	T	C	T	C	A	G	G	C	A	C	A	A	T	A	C	A	A	T	T	G	C	C	T	C	T
#TLR-36
G	A	C	T	C	T	C	G	G	G	C	A	C	A	A	T	A	T	A	A	T	T	G	C	C	T	C	T
G	A	C	T	C	T	C	A	G	A	C	A	C	A	A	T	A	C	A	A	T	T	G	C	C	T	C	T
#TLR-37
G	A	C	T	C	T	C	?	G	G	C	A	C	A	A	T	A	C	A	A	T	T	G	C	T	T	C	T
G	A	C	T	C	T	C	?	G	A	C	A	C	A	A	T	A	C	A	A	T	T	G	C	C	T	C	T
#TLR-38
G	A	C	T	T	T	C	G	G	A	C	A	C	A	A	T	A	T	A	A	T	T	G	C	C	T	C	T
G	A	C	T	C	T	C	G	G	A	C	A	C	A	A	T	A	T	A	A	T	T	G	C	C	T	C	T
#TLR-39
G	A	C	T	C	T	T	A	G	G	C	A	C	A	A	T	A	C	A	A	T	T	G	C	C	T	C	T
G	A	C	T	C	T	C	A	G	G	C	A	C	A	A	T	A	C	A	A	T	T	G	C	C	T	C	T
#TLR-40
G	A	C	T	C	T	C	G	G	G	C	A	C	A	A	T	A	T	A	A	T	T	G	C	C	T	C	T
G	A	C	T	C	T	C	A	G	A	C	A	C	A	A	T	A	C	A	A	T	T	G	C	C	T	C	T
#TLR-41
G	A	C	T	C	T	C	A	G	G	C	A	C	A	A	T	A	C	A	A	T	T	G	C	C	T	C	T
G	A	C	T	C	T	C	A	G	G	C	A	C	A	A	T	A	C	A	A	T	T	G	C	C	T	C	T
#TLR-42
G	A	C	T	C	T	C	A	G	G	C	A	C	A	A	T	A	C	A	A	T	T	G	C	C	T	C	T
G	A	C	T	C	T	C	A	G	G	C	A	C	A	A	T	A	C	A	A	T	T	G	C	C	T	C	T
#TLR-43
G	A	C	T	C	T	C	G	G	A	C	A	C	A	A	T	A	T	A	A	T	T	G	C	C	T	C	T
G	A	C	T	C	T	C	G	G	A	C	A	C	A	A	T	A	T	A	A	T	T	G	C	C	T	C	T
#TLR-44
G	A	C	T	C	T	C	G	G	A	C	A	C	A	A	T	A	T	A	A	T	T	G	C	T	T	C	T
G	A	C	T	C	T	C	G	G	A	C	A	C	A	A	T	A	C	A	A	T	T	G	C	C	T	C	T
#TLR-45
G	A	C	T	C	T	C	G	G	A	C	A	C	A	A	T	A	T	A	A	T	T	G	C	C	T	C	T
G	A	C	T	C	T	C	G	G	A	C	A	C	A	A	T	A	T	A	A	T	T	G	C	C	T	C	T
#TLR-46
G	A	C	T	T	T	C	G	G	A	C	A	C	A	A	T	A	T	A	A	T	T	G	C	C	T	C	T
G	A	C	T	C	T	C	G	G	A	C	A	C	A	A	T	A	T	A	A	T	T	G	C	C	T	C	T
#TLR-47
G	A	C	T	C	T	C	G	G	A	C	A	C	A	A	T	A	T	A	A	T	T	G	C	T	T	C	T
G	A	C	T	C	T	C	G	G	A	C	A	C	A	A	T	A	C	A	A	T	T	G	C	C	T	C	T
#TLR-48
G	A	C	T	T	T	C	G	G	G	C	A	C	A	A	T	A	T	A	A	T	T	G	C	C	T	C	T
G	A	C	T	C	T	C	A	G	A	C	A	C	A	A	T	A	C	A	A	T	T	G	C	C	T	C	T
#TLR-49
G	A	C	T	C	T	C	A	G	G	C	A	C	A	A	T	A	C	A	A	T	T	G	C	C	T	C	T
G	A	C	T	C	T	C	A	G	G	C	A	C	A	A	T	A	C	A	A	T	T	G	C	C	T	C	T
#TLR-50
G	A	C	T	C	T	C	A	G	G	C	A	C	A	A	T	A	C	A	A	T	T	G	C	C	T	C	T
G	A	C	T	C	T	C	A	G	G	C	A	C	A	A	T	A	C	A	A	T	T	G	C	C	T	C	T
#TLR-51
G	A	C	T	C	T	C	G	G	G	C	A	C	A	A	T	A	T	A	A	T	T	G	C	C	T	C	T
G	A	C	T	C	T	C	A	G	A	C	A	C	A	A	T	A	C	A	A	T	T	G	C	C	T	C	T
#TLR-52
G	A	C	T	T	T	C	G	G	A	C	A	C	A	A	T	A	T	A	A	T	T	G	C	C	T	?	T
G	A	C	T	T	T	C	G	G	A	C	A	C	A	A	T	A	T	A	A	T	T	G	C	C	T	?	T
#TLR-53
G	A	C	T	T	T	C	G	G	G	C	A	C	A	A	T	A	T	A	A	T	T	G	C	C	T	C	T
G	A	C	T	C	T	C	A	G	A	C	A	C	A	A	T	A	C	A	A	T	T	G	C	C	T	C	T
#TLR-54
G	A	C	T	T	T	C	G	G	G	C	A	C	A	A	T	A	T	A	A	T	T	G	C	C	T	C	T
G	A	C	T	C	T	C	A	G	A	C	A	C	A	A	T	A	C	A	A	T	T	G	C	C	T	C	T
#TLR-55
G	A	C	T	T	T	C	G	G	G	C	A	C	A	A	T	A	T	A	A	T	T	G	C	C	T	C	T
G	A	C	T	C	T	C	A	G	A	C	A	C	A	A	T	A	C	A	A	T	T	G	C	C	T	C	T
#TLR-56
G	A	C	T	C	T	C	G	G	G	C	A	C	A	A	T	A	T	A	A	T	T	G	C	C	T	C	T
G	A	C	T	C	T	C	A	G	A	C	A	C	A	A	T	A	C	A	A	T	T	G	C	C	T	C	T
#TLR-57
G	A	C	T	C	T	C	G	G	G	C	A	C	A	A	T	A	T	A	A	T	T	G	C	C	T	C	T
G	A	C	T	C	T	C	A	G	A	C	A	C	A	A	T	A	C	A	A	T	T	G	C	C	T	C	T
#TLR-58
G	A	C	?	T	T	C	G	G	A	C	A	C	A	A	T	A	T	A	A	T	T	G	C	C	T	C	T
G	A	C	?	C	T	C	G	G	A	C	A	C	A	A	T	A	T	A	A	T	T	G	C	C	T	C	T
#TLR-59
G	A	C	T	C	T	C	G	G	G	C	A	C	A	A	T	A	T	A	A	T	T	G	C	C	T	C	T
G	A	C	T	C	T	C	A	G	A	C	A	C	A	A	T	A	C	A	A	T	T	G	C	C	T	C	T
#TLR-60
G	A	C	?	C	T	C	G	G	G	C	A	C	A	A	T	A	C	A	A	T	T	G	C	T	T	C	T
G	A	C	?	C	T	C	A	G	A	C	A	C	A	A	T	A	C	A	A	T	T	G	C	C	T	C	T
#TLR-61
G	A	C	T	C	T	T	A	G	G	C	A	C	A	A	T	A	C	A	A	T	T	G	C	C	T	C	T
G	A	C	T	C	T	C	A	G	G	C	A	C	A	A	T	A	C	A	A	T	T	G	C	C	T	C	T
#TLR-62
G	A	C	T	T	T	C	G	G	G	C	?	C	A	A	T	A	T	A	A	T	T	G	C	C	T	C	T
G	A	C	T	C	T	C	A	G	A	C	?	C	A	A	T	A	C	A	A	T	T	G	C	C	T	C	T
#TLR-63
G	A	C	T	C	T	C	G	G	G	C	A	C	A	A	T	A	T	A	A	T	T	G	C	C	T	C	T
G	A	C	T	C	T	C	A	G	A	C	A	C	A	A	T	A	C	A	A	T	T	G	C	C	T	C	T
#TLR-64
G	A	C	T	C	T	C	A	G	G	C	A	C	A	A	T	A	C	A	A	T	T	G	C	C	T	C	T
G	A	C	T	C	T	C	A	G	G	C	A	C	A	A	T	A	C	A	A	T	T	G	C	C	T	C	T
#TLR-65
G	A	C	T	T	T	C	G	G	G	C	A	C	A	A	T	A	T	A	A	T	T	G	C	C	T	C	T
G	A	C	T	C	T	C	A	G	A	C	A	C	A	A	T	A	C	A	A	T	T	G	C	C	T	C	T
#TLR-66
G	A	C	T	C	T	C	A	G	G	C	A	C	A	A	T	A	C	A	A	T	T	?	C	C	T	C	T
G	A	C	T	C	T	C	A	G	G	C	A	C	A	A	T	A	C	A	A	T	T	?	C	C	T	C	T
#TLR-67
G	A	C	T	C	T	C	G	G	G	C	A	C	A	A	T	A	T	A	A	T	T	G	C	C	T	C	T
G	A	C	T	C	T	C	A	G	A	C	A	C	A	A	T	A	C	A	A	T	T	G	C	C	T	C	T
#TLR-68
G	A	C	T	T	T	C	G	G	G	C	A	C	A	A	T	A	T	A	A	T	T	G	C	C	T	C	T
G	A	C	T	C	T	C	A	G	A	C	A	C	A	A	T	A	C	A	A	T	T	G	C	C	T	C	T
#TLR-69
G	A	C	T	C	T	C	G	G	G	C	A	C	A	A	T	A	T	A	A	T	T	G	C	C	T	C	T
G	A	C	T	C	T	C	A	G	A	C	A	C	A	A	T	A	C	A	A	T	T	G	C	C	T	C	T
#TLR-70
G	A	C	T	C	T	C	G	G	A	C	A	C	A	A	T	A	T	A	A	T	T	G	C	C	T	C	T
G	A	C	T	C	T	C	G	G	A	C	A	C	A	A	T	A	T	A	A	T	T	G	C	C	T	C	T
#TLR-71
G	A	C	T	C	T	C	G	G	G	C	A	C	A	A	T	A	C	A	A	T	T	G	C	T	T	C	T
G	A	C	T	C	T	C	A	G	A	C	A	C	A	A	T	A	C	A	A	T	T	G	C	C	T	C	T
#TLR-72
G	A	C	T	T	T	C	G	G	G	C	A	C	A	A	T	A	T	A	A	T	T	G	C	C	T	C	T
G	A	C	T	C	T	C	A	G	A	C	A	C	A	A	T	A	C	A	A	T	T	G	C	C	T	C	T
#TLR-73
G	A	C	T	?	T	C	G	G	G	C	A	C	A	A	T	A	T	A	A	T	T	G	C	C	T	C	T
G	A	C	T	?	T	C	A	G	A	C	A	C	A	A	T	A	C	A	A	T	T	G	C	C	T	C	T
#TLR-74
G	A	C	T	C	T	C	G	G	G	C	A	C	A	A	T	A	T	A	A	T	T	G	C	C	T	C	T
G	A	C	T	C	T	C	A	G	A	C	A	C	A	A	T	A	C	A	A	T	T	G	C	C	T	C	T
#TLR-75
G	A	C	T	C	T	C	G	G	G	C	A	C	A	A	T	A	C	A	A	T	T	G	C	T	T	C	T
G	A	C	T	C	T	C	A	G	A	C	A	C	A	A	T	A	C	A	A	T	T	G	C	C	T	C	T
#TLR-76
G	A	C	T	C	T	C	G	G	A	C	A	C	A	A	T	A	T	A	A	T	T	G	C	T	T	C	T
G	A	C	T	C	T	C	G	G	A	C	A	C	A	A	T	A	C	A	A	T	T	G	C	C	T	C	T
#TLR-77
G	A	C	T	C	T	C	G	G	G	C	A	C	A	A	T	A	T	A	A	T	T	G	C	C	T	C	T
G	A	C	T	C	T	C	A	G	A	C	A	C	A	A	T	A	C	A	A	T	T	G	C	C	T	C	T
#TLR-78
G	A	C	T	C	T	C	G	G	G	C	A	C	A	A	T	A	C	A	A	T	T	G	C	T	T	C	T
G	A	C	T	C	T	C	A	G	A	C	A	C	A	A	T	A	C	A	A	T	T	G	C	C	T	C	T
#TLR-79
G	A	C	T	C	T	C	G	G	G	C	A	C	A	A	T	A	T	A	A	T	T	G	C	C	T	C	T
G	A	C	T	C	T	C	A	G	A	C	A	C	A	A	T	A	C	A	A	T	T	G	C	C	T	C	T
#TLR-80
G	A	C	T	T	T	C	G	G	G	C	A	C	A	A	T	A	T	A	A	T	T	G	C	C	T	C	T
G	A	C	T	C	T	C	A	G	A	C	A	C	A	A	T	A	C	A	A	T	T	G	C	C	T	C	T
#TLR-81
G	A	C	T	C	T	C	A	G	G	C	A	C	A	A	T	A	C	A	A	T	T	G	C	C	T	C	T
G	A	C	T	C	T	C	A	G	G	C	A	C	A	A	T	A	C	A	A	T	T	G	C	C	T	C	T
#TLR-82
G	A	C	T	C	T	C	G	G	G	C	A	C	A	A	T	A	T	A	A	T	T	G	C	C	T	C	T
G	A	C	T	C	T	C	A	G	A	C	A	C	A	A	T	A	C	A	A	T	T	G	C	C	T	C	T
#TLR-83
G	A	C	T	C	T	C	G	G	G	C	A	C	A	A	T	A	T	A	A	T	T	G	C	C	T	C	T
G	A	C	T	C	T	C	A	G	A	C	A	C	A	A	T	A	C	A	A	T	T	G	C	C	T	C	T
#TLR-84
G	C	C	T	C	T	T	A	G	G	C	A	C	A	A	T	A	C	A	A	T	T	G	C	C	T	C	T
G	C	C	T	C	T	C	A	G	G	C	A	C	A	A	T	A	C	A	A	T	T	G	C	C	T	C	T
#TLR-85
G	?	C	T	?	T	C	G	G	G	C	A	C	A	A	T	A	C	A	A	T	T	G	C	T	T	C	T
G	?	C	T	?	T	C	A	G	A	C	A	C	A	A	T	A	C	A	A	T	T	G	C	C	T	C	T
#TLR-86
G	A	C	T	T	T	C	G	G	A	C	A	C	A	A	T	A	T	A	A	T	T	G	C	C	T	C	T
G	A	C	T	C	T	C	G	G	A	C	A	C	A	A	T	A	T	A	A	T	T	G	C	C	T	C	T
#TLR-87
G	A	C	T	T	T	C	G	G	A	C	A	C	A	A	T	A	T	A	A	T	T	G	C	C	T	C	T
G	A	C	T	C	T	C	G	G	A	C	A	C	A	A	T	A	T	A	A	T	T	G	C	C	T	C	T
#TLR-88
G	A	C	T	T	T	C	G	G	G	C	A	C	A	A	T	A	T	A	A	T	T	G	C	C	T	C	T
G	A	C	T	C	T	C	A	G	A	C	A	C	A	A	T	A	C	A	A	T	T	G	C	C	T	C	T
#TLR-89
G	A	C	T	T	T	C	G	G	G	C	A	C	A	A	T	A	T	A	A	T	T	G	C	C	T	C	T
G	A	C	T	C	T	C	A	G	A	C	A	C	A	A	T	A	C	A	A	T	T	G	C	C	T	C	T
#TLR-90
G	A	C	T	C	T	C	A	G	G	C	A	C	A	A	T	A	C	A	A	T	T	G	C	C	T	C	T
G	A	C	T	C	T	C	A	G	G	C	A	C	A	A	T	A	C	A	A	T	T	G	C	C	T	C	T
#TLR-91
G	A	C	T	T	T	C	G	G	G	C	A	C	A	A	T	A	T	A	A	T	T	G	C	C	T	C	T
G	A	C	T	C	T	C	A	G	A	C	A	C	A	A	T	A	C	A	A	T	T	G	C	C	T	C	T
#TLR-92
G	A	C	T	C	T	C	G	G	G	C	A	C	A	A	T	A	T	A	A	T	T	G	C	C	T	C	T
G	A	C	T	C	T	C	A	G	A	C	A	C	A	A	T	A	C	A	A	T	T	G	C	C	T	C	T
#TLR-93
G	A	C	T	C	T	C	G	G	G	C	A	C	A	A	T	A	C	A	A	T	T	G	C	T	T	C	T
G	A	C	T	C	T	C	A	G	A	C	A	C	A	A	T	A	C	A	A	T	T	G	C	C	T	C	T
#TLR-94
G	A	C	T	C	T	C	G	G	G	C	A	C	A	A	T	A	C	A	A	T	T	G	C	T	T	C	T
G	A	C	T	C	T	C	A	G	A	C	A	C	A	A	T	A	C	A	A	T	T	G	C	T	T	C	T
#TLR-95
G	A	C	?	T	T	C	G	G	A	C	A	C	A	A	T	A	T	A	A	T	T	G	C	C	T	C	T
G	A	C	?	C	T	C	G	G	A	C	A	C	A	A	T	A	T	A	A	T	T	G	C	C	T	C	T
#TLR-96
G	C	C	T	C	T	C	A	G	G	C	A	C	A	A	T	A	C	A	A	T	T	G	C	C	T	C	T
G	C	C	T	C	T	C	A	G	G	C	A	C	A	A	T	A	C	A	A	T	T	G	C	C	T	C	T
#TLR-97
G	A	C	T	C	T	C	A	G	G	C	A	C	A	A	T	A	C	A	A	T	T	G	C	C	T	C	T
G	A	C	T	C	T	C	A	G	G	C	A	C	A	A	T	A	C	A	A	T	T	G	C	C	T	C	T
#TLR-98
G	A	C	T	C	T	C	A	G	G	C	A	C	A	A	T	A	C	A	A	T	T	G	C	C	T	C	T
G	A	C	T	C	T	C	A	G	G	C	A	C	A	A	T	A	C	A	A	T	T	G	C	C	T	C	T
#TLR-99
G	A	C	T	T	T	?	G	G	G	C	A	C	A	A	T	A	T	A	A	T	T	G	C	C	T	C	T
A	A	C	T	C	T	?	A	G	A	C	A	C	A	A	T	A	C	A	A	T	T	G	C	C	T	C	T
#TLR-100
G	A	C	T	C	T	C	G	G	G	C	A	C	A	A	?	A	T	A	A	T	T	G	C	C	T	C	T
G	A	C	T	C	T	C	A	G	A	C	A	C	A	A	?	A	C	A	A	T	T	G	C	C	T	C	T
#TLR-101
G	A	C	T	C	T	C	A	G	G	C	A	C	A	A	T	A	C	A	A	T	T	G	C	C	T	T	T
G	A	C	T	C	T	C	A	G	G	C	A	C	A	A	T	A	C	A	A	T	T	G	C	C	T	C	T
#TLR-102
G	A	C	T	C	T	C	A	G	G	C	A	C	A	A	T	A	C	A	G	T	T	G	C	C	T	C	T
G	A	C	T	C	T	C	A	G	G	C	A	C	A	A	T	A	C	A	G	T	T	G	C	C	T	C	T
#TLR-103
G	A	C	T	T	T	C	G	G	G	C	A	C	A	A	T	A	T	A	A	T	T	G	C	C	T	C	T
G	A	C	T	C	T	C	A	G	A	C	A	C	A	A	T	A	C	A	A	T	T	G	C	C	T	C	T
#TLR-104
G	A	C	?	C	T	C	G	G	A	C	A	C	A	A	T	A	T	A	A	T	T	G	C	T	T	C	T
G	A	C	?	C	T	C	G	G	A	C	A	C	A	A	T	A	C	A	A	T	T	G	C	C	T	C	T
#TLR-105
G	A	C	T	T	T	C	G	G	G	C	A	C	A	A	T	A	T	A	A	T	T	G	C	C	T	C	T
G	A	C	T	C	T	C	A	G	A	C	A	C	A	A	T	A	C	A	A	T	T	G	C	C	T	C	T
#TLR-106
G	A	C	?	C	T	C	A	G	G	C	A	C	A	A	T	A	C	A	A	T	T	G	C	C	T	C	T
G	A	C	?	C	T	C	A	G	G	C	A	C	A	A	T	A	C	A	A	T	T	G	C	C	T	C	T
#TLR-107
G	A	C	T	T	T	C	G	G	G	C	A	C	A	A	T	A	T	A	A	T	T	G	C	C	T	C	T
G	A	C	T	C	T	C	A	G	A	C	A	C	A	A	T	A	C	A	A	T	T	G	C	C	T	C	T
#TLR-108
G	A	C	T	C	T	C	A	G	G	C	A	C	A	A	T	A	C	A	A	T	T	G	C	C	T	C	T
G	A	C	T	C	T	C	A	G	G	C	A	C	A	A	T	A	C	A	A	T	T	G	C	C	T	C	T
#TLR-109
G	A	C	T	C	T	C	A	G	G	C	A	C	A	A	T	A	C	A	A	T	T	G	C	C	T	C	T
G	A	C	T	C	T	C	A	G	G	C	A	C	A	A	T	A	C	A	A	T	T	G	C	C	T	C	T
#TLR-110
G	A	C	T	T	T	C	G	G	G	C	A	C	A	A	T	A	T	A	A	T	T	G	C	C	T	C	T
G	A	C	T	C	T	C	A	G	A	C	A	C	A	A	T	A	C	A	A	T	T	G	C	C	T	C	T
#TLR-111
G	A	C	T	C	T	C	G	G	A	C	A	C	A	A	T	A	T	A	A	T	T	G	C	T	T	C	T
G	A	C	T	C	T	C	G	G	A	C	A	C	A	A	T	A	C	A	A	T	T	G	C	C	T	C	T
#TLR-112
G	A	C	T	T	T	C	G	G	G	C	A	C	A	A	T	A	T	A	A	T	T	G	C	C	T	C	T
G	A	C	T	C	T	C	A	G	A	C	A	C	A	A	T	A	C	A	A	T	T	G	C	C	T	C	T
#TLR-113
G	A	C	T	C	T	C	A	G	G	C	A	C	A	A	T	A	C	A	A	T	T	G	C	C	T	C	T
G	A	C	T	C	T	C	A	G	G	C	A	C	A	A	T	A	C	A	A	T	T	G	C	C	T	C	T
#TLR-114
G	A	C	T	C	T	C	A	G	G	C	A	C	?	A	T	A	C	A	A	T	T	G	C	C	T	C	T
G	A	C	T	C	T	C	A	G	G	C	A	C	?	A	T	A	C	A	A	T	T	G	C	C	T	C	T
#TLR-115
G	A	C	T	C	T	C	A	G	G	C	A	C	A	A	T	A	C	A	A	T	T	G	C	C	T	C	T
G	A	C	T	C	T	C	A	G	G	C	A	C	A	A	T	A	C	A	A	T	T	G	C	C	T	C	T
#TLR-116
G	A	C	T	C	T	C	G	G	G	C	A	C	A	A	T	A	C	A	A	T	T	G	C	T	T	C	T
G	A	C	T	C	T	C	A	G	A	C	A	C	A	A	T	A	C	A	A	T	T	G	C	C	T	C	T
#TLR-117
G	A	C	T	C	T	C	G	G	A	C	A	C	A	A	T	A	T	A	A	T	T	G	C	T	T	C	T
G	A	C	T	C	T	C	G	G	A	C	A	C	A	A	T	A	C	A	A	T	T	G	C	C	T	C	T
#TLR-118
G	A	C	T	T	T	C	G	G	A	C	A	C	A	A	T	A	T	A	A	T	T	G	C	T	T	C	T
G	A	C	T	C	T	C	G	G	A	C	A	C	A	A	T	A	C	A	A	T	T	G	C	C	T	C	T
#TLR-119
G	A	C	T	C	T	C	A	G	G	C	A	C	A	A	T	A	C	A	A	T	T	G	C	C	T	C	T
G	A	C	T	C	T	C	A	G	G	C	A	C	A	A	T	A	C	A	A	T	T	G	C	C	T	C	T
#TLR-120
G	A	C	T	T	T	C	G	G	A	C	A	C	A	A	T	A	T	A	A	T	T	G	C	T	T	C	T
G	A	C	T	C	T	C	G	G	A	C	A	C	A	A	T	A	C	A	A	T	T	G	C	C	T	C	T
#TLR-121
G	A	C	T	C	T	C	A	G	G	C	A	C	G	A	T	A	C	A	A	T	T	G	C	C	T	C	T
G	A	C	T	C	T	C	A	G	G	C	A	C	A	A	T	A	C	A	A	T	T	G	C	C	T	C	T
#TLR-122
G	A	C	T	C	T	C	A	G	G	C	A	C	A	A	T	A	C	A	A	T	T	G	C	C	T	C	T
G	A	C	T	C	T	C	A	G	G	C	A	C	A	A	T	A	C	A	A	T	T	G	C	C	T	C	T
#TLR-123
G	A	C	?	T	T	C	G	G	G	C	A	C	A	A	T	A	T	A	A	T	T	G	C	C	T	C	T
G	A	C	?	C	T	C	A	G	A	C	A	C	A	A	T	A	C	A	A	T	T	G	C	C	T	C	T
#TLR-124
G	A	C	T	T	T	C	G	G	A	C	A	C	A	A	T	A	T	A	A	T	T	G	C	C	T	C	T
G	A	C	T	C	T	C	G	G	A	C	A	C	A	A	T	A	T	A	A	T	T	G	C	C	T	C	T
#TLR-125
G	A	C	T	C	T	C	G	G	A	C	A	C	A	A	T	A	T	A	A	T	T	G	C	C	T	C	T
G	A	C	T	C	T	C	G	G	A	C	A	C	A	A	T	A	T	A	A	T	T	G	C	C	T	C	T
#TLR-126
G	A	C	T	C	T	C	A	G	G	?	C	C	A	A	T	A	C	A	A	T	T	G	C	C	T	C	T
G	A	C	T	C	T	C	A	G	G	?	C	C	A	A	T	A	C	A	A	T	T	G	C	C	T	C	T
#TLR-127
G	A	C	T	T	T	C	G	G	A	C	A	C	A	A	T	A	T	A	A	T	T	G	C	T	T	C	T
G	A	C	T	C	T	C	G	G	A	C	A	C	A	A	T	A	C	A	A	T	T	G	C	C	T	C	T
#TLR-128
G	A	C	T	C	T	C	G	G	G	C	A	C	A	A	T	A	C	A	A	T	T	G	C	T	T	C	T
G	A	C	T	C	T	C	A	G	A	C	A	C	A	A	T	A	C	A	A	T	T	G	C	C	T	C	T
#TLR-129
G	A	C	T	C	T	C	A	G	G	C	A	C	A	A	T	A	C	A	A	T	T	G	C	C	T	C	T
G	A	C	T	C	T	C	A	G	G	C	A	C	A	A	T	A	C	A	A	T	T	G	C	C	T	C	T
#TLR-130
G	A	C	T	T	T	C	G	G	A	C	A	C	A	A	T	A	T	A	A	T	T	G	C	C	T	C	T
G	A	C	T	C	T	C	G	G	A	C	A	C	A	A	T	A	T	A	A	T	T	G	C	C	T	C	T
#TLR-131
G	A	C	T	T	T	C	G	G	A	C	A	C	A	A	T	A	T	A	A	T	T	G	C	T	T	C	T
G	A	C	T	C	T	C	G	G	A	C	A	C	A	A	T	A	C	A	A	T	T	G	C	C	T	C	T
#TLR-132
G	A	C	T	T	T	C	G	G	G	C	A	C	A	A	T	A	T	A	A	T	T	G	C	C	T	C	T
G	A	C	T	C	T	C	A	G	A	C	A	C	A	A	T	A	C	A	A	T	T	G	C	C	T	C	T
#TLR-133
G	A	C	T	C	T	C	G	G	G	C	A	C	A	A	T	A	T	A	A	T	T	G	C	C	T	C	T
G	A	C	T	C	T	C	A	G	A	C	A	C	A	A	T	A	C	A	A	T	T	G	C	C	T	C	T
#TLR-134
G	A	C	T	T	T	C	G	G	A	C	A	C	A	A	T	A	T	A	A	T	T	G	C	C	T	C	T
G	A	C	T	C	T	C	G	G	A	C	A	C	A	A	T	A	T	A	A	T	T	G	C	C	T	C	T
#TLR-135
G	A	C	T	C	T	C	G	G	G	C	A	C	A	A	T	A	T	A	A	T	T	G	C	C	T	C	T
G	A	C	T	C	T	C	A	G	A	C	A	C	A	A	T	A	C	A	A	T	T	G	C	C	T	C	T
#TLR-136
G	A	C	T	C	T	C	A	G	G	C	A	C	A	A	T	A	C	A	A	T	T	G	C	C	T	C	T
G	A	C	T	C	T	C	A	G	G	C	A	C	A	A	T	A	C	A	A	T	T	G	C	C	T	C	T
#TLR-137
G	A	C	T	?	T	C	G	G	G	C	A	C	A	A	T	A	T	A	A	T	T	G	C	C	T	C	?
G	A	C	T	?	T	C	A	G	A	C	A	C	A	A	T	A	C	A	A	T	T	G	C	C	T	C	?
#TLR-138
G	A	C	T	C	T	C	A	G	G	C	A	C	A	A	T	A	C	A	A	T	T	G	C	C	T	C	T
G	A	C	T	C	T	C	A	G	G	C	A	C	A	A	T	A	C	A	A	T	T	G	C	C	T	C	T
#TLR-139
G	A	C	T	T	T	C	G	G	G	C	A	C	A	A	T	A	T	A	A	T	T	G	C	C	T	C	T
G	A	C	T	C	T	C	A	G	A	C	A	C	A	A	T	A	C	A	A	T	T	G	C	C	T	C	T
#TLR-140
G	A	C	T	C	T	T	G	G	G	C	A	C	A	A	T	A	T	A	A	T	T	G	C	C	T	C	T
G	A	C	T	C	T	C	A	G	A	C	A	C	A	A	T	A	C	A	A	T	T	G	C	C	T	C	T
#TLR-141
G	A	C	T	C	T	T	A	G	G	C	A	C	A	A	T	A	C	A	A	T	T	G	C	C	T	C	T
G	A	C	T	C	T	C	A	G	G	C	A	C	A	A	T	A	C	A	A	T	T	G	C	C	T	C	T
#TLR-142
G	A	C	T	C	T	C	A	G	G	C	A	C	A	A	T	A	C	A	A	T	T	G	C	C	T	C	T
G	A	C	T	C	T	C	A	G	G	C	A	C	A	A	T	A	C	A	A	T	T	G	C	C	T	C	T
#TLR-143
G	A	C	T	C	T	C	A	G	G	C	A	C	A	A	T	A	C	A	A	T	T	G	C	C	T	C	T
G	A	C	T	C	T	C	A	G	G	C	A	C	A	A	T	A	C	A	A	T	T	G	C	C	T	C	T
#TLR-144
G	A	C	T	C	T	C	A	G	G	C	A	C	A	A	T	A	C	A	A	T	T	G	C	C	T	C	T
G	A	C	T	C	T	C	A	G	G	C	A	C	A	A	T	A	C	A	A	T	T	G	C	C	T	C	T
#TLR-145
G	A	C	T	T	T	C	G	G	G	C	A	C	A	A	T	A	T	A	A	T	T	G	C	C	T	C	T
G	A	C	T	C	T	C	A	G	A	C	A	C	A	A	T	A	C	A	A	T	T	G	C	C	T	C	T
#TLR-146
G	A	C	T	C	T	C	G	G	G	C	A	C	A	A	T	A	C	A	A	T	T	G	C	T	T	C	T
G	A	C	T	C	T	C	A	G	A	C	A	C	A	A	T	A	C	A	A	T	T	G	C	C	T	C	T
#TLR-147
G	A	C	T	C	T	C	A	G	G	C	A	C	A	A	T	A	C	A	A	T	T	G	C	C	T	C	T
G	A	C	T	C	T	C	A	G	G	C	A	C	A	A	T	A	C	A	A	T	T	G	C	C	T	C	T
#TLR-148
G	A	C	T	C	T	T	G	G	G	C	A	C	A	A	T	A	T	A	A	T	T	G	C	C	T	C	T
G	A	C	T	C	T	C	A	G	A	C	A	C	A	A	T	A	C	A	A	T	T	G	C	C	T	C	T
#TLR-149
G	A	C	T	C	T	T	A	G	G	C	A	C	A	A	T	A	C	A	A	T	T	G	C	C	T	C	T
G	A	C	T	C	T	C	A	G	G	C	A	C	A	A	T	A	C	A	A	T	T	G	C	C	T	C	T
#TLR-150
G	A	C	T	T	T	C	G	G	A	C	A	C	A	A	T	A	T	A	A	T	T	G	C	C	T	C	T
G	A	C	T	C	T	C	G	G	A	C	A	C	A	A	T	A	T	A	A	T	T	G	C	C	T	C	T
#TLR-151
G	A	C	T	C	T	C	G	G	G	C	A	C	A	A	T	A	T	A	A	T	T	G	C	C	T	C	T
G	A	C	T	C	T	C	A	G	A	C	A	C	A	A	T	A	C	A	A	T	T	G	C	C	T	C	T
#TLR-152
G	A	C	T	T	T	C	G	G	G	C	A	C	A	A	T	A	T	A	A	T	T	G	C	C	T	C	T
G	A	C	T	C	T	C	A	G	A	C	A	C	A	A	T	A	C	A	A	T	T	G	C	C	T	C	T
#TLR-153
G	A	C	T	C	T	C	G	G	A	C	A	C	A	A	T	A	T	A	A	T	T	G	C	C	T	C	?
G	A	C	T	C	T	C	G	G	A	C	A	C	A	A	T	A	T	A	A	T	T	G	C	C	T	C	?
#TLR-154
G	A	C	T	C	T	C	A	G	G	C	A	C	A	A	T	A	C	A	A	T	T	G	C	C	T	C	T
G	A	C	T	C	T	C	A	G	G	C	A	C	A	A	T	A	C	A	A	T	T	G	C	C	T	C	T
#TLR-155
G	C	C	T	C	T	C	G	G	A	C	A	C	A	A	T	A	T	A	A	T	T	G	C	C	T	C	T
G	C	C	T	C	T	C	G	G	A	C	A	C	A	A	T	A	T	A	A	T	T	G	C	C	T	C	T
#TLR-156
G	A	C	T	C	T	C	G	G	A	C	A	C	A	A	T	A	T	A	A	T	T	G	C	T	T	C	T
G	A	C	T	C	T	C	G	G	A	C	A	C	A	A	T	A	C	A	A	T	T	G	C	C	T	C	T
#TLR-157
G	A	C	T	C	T	C	A	G	G	C	A	C	A	A	T	A	C	A	A	T	T	G	C	C	T	C	T
G	A	C	T	C	T	C	A	G	G	C	A	C	A	A	T	A	C	A	A	T	T	G	C	C	T	C	T
#TLR-158
G	A	C	T	T	T	C	G	G	G	C	A	C	A	A	T	A	T	A	A	T	T	G	C	C	T	C	T
G	A	C	T	C	T	C	A	G	A	C	A	C	A	A	T	A	C	A	A	T	T	G	C	C	T	C	T
#TLR-159
G	A	C	T	C	T	C	G	G	G	C	A	C	A	A	T	A	T	A	A	T	T	G	C	C	T	C	T
G	A	C	T	C	T	C	A	G	A	C	A	C	A	A	T	A	C	A	A	T	T	G	C	C	T	C	T
#TLR-160
G	A	C	T	C	T	C	G	G	A	C	A	C	A	A	T	A	T	A	A	T	T	G	C	C	T	C	T
G	A	C	T	C	T	C	G	G	A	C	A	C	A	A	T	A	T	A	A	T	T	G	C	C	T	C	T
#TLR-161
G	A	C	T	C	T	C	A	G	G	C	A	C	A	A	T	A	C	A	A	T	T	G	C	C	T	C	T
G	A	C	T	C	T	C	A	G	G	C	A	C	A	A	T	A	C	A	A	T	T	G	C	C	T	C	T
#TLR-162
G	A	C	T	C	T	T	A	G	G	C	A	C	A	A	T	A	C	A	A	T	T	G	C	C	T	C	T
G	A	C	T	C	T	T	A	G	G	C	A	C	A	A	T	A	C	A	A	T	T	G	C	C	T	C	T
#TLR-163
G	A	C	T	C	T	C	A	G	G	C	A	C	A	A	T	A	C	A	A	T	T	G	C	C	T	C	T
G	A	C	T	C	T	C	A	G	G	C	A	C	A	A	T	A	C	A	A	T	T	G	C	C	T	C	T
#TLR-164
G	A	C	T	T	T	C	G	G	G	C	A	C	A	A	T	A	T	A	A	T	T	G	C	C	T	C	T
G	A	C	T	C	T	C	A	G	A	C	A	C	A	A	T	A	C	A	A	T	T	G	C	C	T	C	T
#TLR-165
G	A	C	T	C	T	C	A	G	G	C	A	C	A	A	T	A	C	A	A	T	T	G	C	C	T	C	T
G	A	C	T	C	T	C	A	G	G	C	A	C	A	A	T	A	C	A	A	T	T	G	C	C	T	C	T
#TLR-166
G	A	C	T	C	T	T	G	G	G	C	A	C	A	A	T	A	C	A	A	T	T	G	C	T	T	C	T
G	A	C	T	C	T	C	A	G	A	C	A	C	A	A	T	A	C	A	A	T	T	G	C	C	T	C	T
#TLR-167
G	A	C	T	C	T	C	A	G	G	C	A	C	A	A	T	A	C	A	A	T	T	G	C	C	T	C	T
G	A	C	T	C	T	C	A	G	G	C	A	C	A	A	T	A	C	A	A	T	T	G	C	C	T	C	T
#TLR-168
G	A	C	T	C	T	C	G	G	G	C	A	C	A	A	T	A	T	A	A	T	T	G	C	C	T	C	T
G	A	C	T	C	T	C	A	G	A	C	A	C	A	A	T	A	C	A	A	T	T	G	C	C	T	C	T
#TLR-169
G	A	C	T	T	T	C	G	G	A	C	A	C	A	A	T	A	T	A	A	T	T	G	C	T	T	C	T
G	A	C	T	C	T	C	G	G	A	C	A	C	A	A	T	A	C	A	A	T	T	G	C	C	T	C	T
#TLR-170
G	A	C	T	T	T	C	G	G	G	C	A	C	A	A	T	A	T	A	A	T	T	G	C	C	T	C	T
G	A	C	T	C	T	C	A	G	A	C	A	C	A	A	T	A	C	A	A	T	T	G	C	C	T	C	T
#TLR-171
G	A	C	T	C	T	C	G	G	G	C	A	C	A	A	T	A	T	A	A	T	T	G	C	C	T	C	T
G	A	C	T	C	T	C	A	G	A	C	A	C	A	A	T	A	C	A	A	T	T	G	C	C	T	C	T
#TLR-172
G	A	C	T	C	T	C	A	G	G	C	A	C	A	A	T	A	C	A	A	T	T	G	C	C	T	C	T
G	A	C	T	C	T	C	A	G	G	C	A	C	A	A	T	A	C	A	A	T	T	G	C	C	T	C	T
#TLR-173
G	A	C	T	C	T	C	A	G	G	C	A	C	A	A	T	A	C	A	A	T	T	G	C	C	T	C	T
G	A	C	T	C	T	C	A	G	G	C	A	C	A	A	T	A	C	A	A	T	T	G	C	C	T	C	T
#TLR-174
G	A	C	T	T	T	C	G	G	G	C	A	C	A	A	T	A	T	A	A	T	T	G	C	C	T	C	T
G	A	C	T	C	T	C	A	G	A	C	A	C	A	A	T	A	C	A	A	T	T	G	C	C	T	C	T
#TLR-175
G	A	C	T	C	T	C	G	G	A	C	A	C	A	A	T	A	T	A	A	T	T	G	C	T	T	C	T
G	A	C	T	C	T	C	G	G	A	C	A	C	A	A	T	A	C	A	A	T	T	G	C	C	T	C	T
#TLR-176
G	A	C	T	T	T	C	G	G	A	C	A	C	A	A	T	A	T	A	A	T	T	G	C	C	T	C	T
G	A	C	T	C	T	C	G	G	A	C	A	C	A	A	T	A	T	A	A	T	T	G	C	C	T	C	T
#TLR-177
G	A	C	T	T	T	C	G	G	A	C	A	C	A	A	T	A	T	A	A	T	T	G	C	T	T	C	T
G	A	C	T	C	T	C	G	G	A	C	A	C	A	A	T	A	C	A	A	T	T	G	C	C	T	C	T
#TLR-178
G	A	C	T	C	T	C	G	G	G	C	A	C	A	A	T	A	T	A	A	T	T	G	C	C	T	C	T
G	A	C	T	C	T	C	A	G	A	C	A	C	A	A	T	A	C	A	A	T	T	G	C	C	T	C	T
#TLR-179
G	A	C	T	C	T	C	A	G	G	C	A	C	A	A	T	A	C	A	A	T	T	G	C	C	T	C	T
G	A	C	T	C	T	C	A	G	G	C	A	C	A	A	T	A	C	A	A	T	T	G	C	C	T	C	T
#TLR-180
G	C	C	T	C	T	C	A	G	G	C	A	C	A	A	T	A	C	A	A	T	T	G	C	C	T	C	T
G	C	C	T	C	T	C	A	G	G	C	A	C	A	A	T	A	C	A	A	T	T	G	C	C	T	C	T
#TLR-181
G	A	C	T	T	T	C	G	G	G	C	A	C	A	A	T	A	T	A	A	T	T	G	C	C	T	C	T
G	A	C	T	C	T	C	A	G	A	C	A	C	A	A	T	A	C	A	A	T	T	G	C	C	T	C	T
#TLR-182
G	A	C	T	C	T	C	A	G	G	C	A	C	A	A	T	A	C	A	A	T	T	G	C	C	T	C	T
G	A	C	T	C	T	C	A	G	G	C	A	C	A	A	T	A	C	A	A	T	T	G	C	C	T	C	T
#TLR-183
G	A	C	T	T	T	C	G	G	A	C	A	C	A	A	T	A	T	A	A	T	T	G	C	C	T	C	T
G	A	C	T	C	T	C	G	G	A	C	A	C	A	A	T	A	T	A	A	T	T	G	C	C	T	C	T
#TLR-184
G	A	C	T	C	T	C	A	G	G	C	A	C	A	A	T	A	C	A	A	T	T	G	C	C	T	C	T
G	A	C	T	C	T	C	A	G	G	C	A	C	A	A	T	A	C	A	A	T	T	G	C	C	T	C	T
#TLR-185
G	A	C	T	C	T	C	A	G	G	C	A	C	A	A	T	A	C	A	A	T	T	G	C	C	T	C	T
G	A	C	T	C	T	C	A	G	G	C	A	C	A	A	T	A	C	A	A	T	T	G	C	C	T	C	T
#TLR-186
G	A	C	T	T	T	C	G	G	G	C	A	C	A	A	T	A	T	A	A	T	T	G	C	C	T	C	T
G	A	C	T	C	T	C	A	G	A	C	A	C	A	A	T	A	C	A	A	T	T	G	C	C	T	C	T
#TLR-187
G	A	C	T	C	T	C	A	G	G	C	A	C	A	A	T	A	C	A	A	T	T	G	C	C	T	C	T
G	A	C	T	C	T	C	A	G	G	C	A	C	A	A	T	A	C	A	A	T	T	G	C	C	T	C	T
#TLR-188
G	A	C	T	T	T	C	G	G	A	C	A	C	A	A	T	A	T	A	A	T	T	G	C	C	T	C	T
G	A	C	T	C	T	C	G	G	A	C	A	C	A	A	T	A	T	A	A	T	T	G	C	C	T	C	T
#TLR-189
G	A	C	T	C	T	C	A	G	G	C	A	C	A	A	T	A	C	A	A	T	T	G	C	C	T	C	T
G	A	C	T	C	T	C	A	G	G	C	A	C	A	A	T	A	C	A	A	T	T	G	C	C	T	C	T
#TLR-190
G	A	C	T	C	T	C	A	G	G	C	A	C	A	A	T	A	C	A	A	T	T	G	C	C	T	C	T
G	A	C	T	C	T	C	A	G	G	C	A	C	A	A	T	A	C	A	A	T	T	G	C	C	T	C	T
#TLR-191
G	A	C	T	C	T	C	A	G	G	?	A	C	A	A	T	A	C	A	A	T	T	G	C	C	T	C	T
G	A	C	T	C	T	C	A	G	G	?	A	C	A	A	T	A	C	A	A	T	T	G	C	C	T	C	T
#TLR-192
G	C	C	T	T	T	T	?	G	G	C	A	C	A	A	T	A	T	A	A	T	T	G	C	C	T	C	T
G	C	C	T	C	T	C	?	G	A	C	A	C	A	A	T	A	C	A	A	T	T	G	C	C	T	C	T
#TLR-193
G	A	C	T	C	T	C	A	G	G	C	A	C	A	A	T	A	C	A	A	T	T	G	C	C	T	C	T
G	A	C	T	C	T	C	A	G	G	C	A	C	A	A	T	A	C	A	A	T	T	G	C	C	T	C	T
#TLR-194
G	A	C	T	C	T	C	G	G	G	C	A	C	A	A	T	A	C	A	A	T	T	G	C	T	T	C	T
G	A	C	T	C	T	C	A	G	A	C	A	C	A	A	T	A	C	A	A	T	T	G	C	C	T	C	T
#TLR-195
G	A	C	T	C	T	C	A	G	G	C	A	C	A	A	T	A	C	A	A	T	T	G	C	C	T	C	T
G	A	C	T	C	T	C	A	G	G	C	A	C	A	A	T	A	C	A	A	T	T	G	C	C	T	C	T
#TLR-196
G	A	C	T	C	T	C	G	G	G	C	A	C	A	A	T	A	T	A	A	T	T	G	C	C	T	C	T
G	A	C	T	C	T	C	A	G	A	C	A	C	A	A	T	A	C	A	A	T	T	G	C	C	T	C	T
#TLR-197
G	A	C	T	C	T	C	G	G	G	C	A	C	A	A	T	A	C	A	A	T	T	G	C	T	T	C	T
G	A	C	T	C	T	C	A	G	A	C	A	C	A	A	T	A	C	A	A	T	T	G	C	C	T	C	T
#TLR-198
G	A	C	T	C	T	C	A	G	G	C	A	C	A	A	T	A	C	A	A	T	T	G	C	C	T	C	T
G	A	C	T	C	T	C	A	G	G	C	A	C	A	A	T	A	C	A	A	T	T	G	C	C	T	C	T
#TLR-199
G	A	C	T	T	T	C	G	G	G	C	A	C	A	A	T	A	T	A	A	T	T	G	C	C	T	C	T
G	A	C	T	C	T	C	A	G	A	C	A	C	A	A	T	A	C	A	A	T	T	G	C	C	T	C	T
#TLR-200
G	A	C	T	C	T	C	G	G	G	C	A	C	A	A	T	A	C	A	A	T	T	G	C	T	T	C	T
G	A	C	T	C	T	C	A	G	A	C	A	C	A	A	T	A	C	A	A	T	T	G	C	C	T	C	T
#TLR-201
G	A	C	T	C	T	T	A	G	G	C	A	C	A	A	T	A	C	A	A	T	T	G	C	C	T	C	T
G	A	C	T	C	T	C	A	G	G	C	A	C	A	A	T	A	C	A	A	T	T	G	C	C	T	C	T
#TLR-202
G	A	C	T	C	T	C	G	G	G	C	A	C	A	A	T	A	T	A	A	T	T	G	C	C	T	C	T
G	A	C	T	C	T	C	A	G	A	C	A	C	A	A	T	A	C	A	A	T	T	G	C	C	T	C	T
#TLR-203
G	A	C	T	T	T	T	G	G	G	C	A	C	A	A	T	A	T	A	A	T	T	G	C	C	T	C	T
G	A	C	T	C	T	C	A	G	A	C	A	C	A	A	T	A	C	A	A	T	T	A	C	C	T	C	T
#TLR-204
G	A	C	T	C	T	C	G	G	G	C	A	C	A	A	T	A	T	A	A	T	T	G	C	C	T	C	T
G	A	C	T	C	T	C	A	G	A	C	A	C	A	A	T	A	C	A	A	T	T	G	C	C	T	C	T
#TLR-205
G	A	C	T	C	T	C	G	G	G	C	A	C	A	A	T	A	T	A	A	T	T	G	C	C	T	C	T
G	A	C	T	C	T	C	A	G	A	C	A	C	A	A	T	A	C	A	A	T	T	G	C	C	T	C	T
#TLR-206
G	A	C	T	C	T	C	G	G	A	C	A	C	A	A	T	A	T	A	A	T	T	G	C	T	T	C	T
G	A	C	T	C	T	C	G	G	A	C	A	C	A	A	T	A	C	A	A	T	T	G	C	C	T	C	T
#TLR-207
G	A	C	T	T	T	C	G	G	G	C	A	C	A	A	T	A	T	A	A	T	T	G	C	C	T	C	T
G	A	C	T	C	T	C	A	G	A	C	A	C	A	A	T	A	C	A	A	T	T	G	C	C	T	C	T
#TLR-208
G	A	C	T	C	T	C	A	G	G	C	A	C	A	A	T	A	C	A	A	T	T	G	C	C	T	C	T
G	A	C	T	C	T	C	A	G	G	C	A	C	A	A	T	A	C	A	A	T	T	G	C	C	T	C	T
#TLR-209
G	A	C	T	C	T	C	A	G	G	C	A	C	A	A	T	A	C	A	A	T	T	G	C	C	T	C	T
G	A	C	T	C	T	C	A	G	G	C	A	C	A	A	T	A	C	A	A	T	T	G	C	C	T	C	T
#TLR-210
G	A	C	T	T	T	C	G	G	G	C	A	C	A	A	T	A	T	A	A	T	T	G	C	C	T	C	T
G	A	C	T	C	T	C	A	G	A	C	A	C	A	A	T	A	C	A	A	T	T	G	C	C	T	C	T
#TLR-211
G	A	C	T	C	T	C	A	G	G	C	A	C	A	A	T	A	C	A	A	T	T	G	C	C	T	C	T
G	A	C	T	C	T	C	A	G	G	C	A	C	A	A	T	A	C	A	A	T	T	G	C	C	T	C	T
#TLR-212
G	A	C	?	T	T	C	G	G	G	C	A	C	A	A	T	A	T	A	A	T	T	G	C	C	T	C	T
G	A	C	?	C	T	C	A	G	A	C	A	C	A	A	T	A	C	A	A	T	T	G	C	C	T	C	T
#TLR-213
G	A	C	T	T	T	T	G	G	G	C	A	C	A	A	T	A	T	A	A	T	T	G	C	C	T	C	T
G	A	C	T	C	T	C	A	G	A	C	A	C	A	A	T	A	C	A	A	T	T	G	C	C	T	C	T
#TLR-214
G	A	C	T	C	T	C	A	G	G	C	A	C	A	A	T	A	C	A	A	T	T	G	C	C	T	C	T
G	A	C	T	C	T	C	A	G	G	C	A	C	A	A	T	A	C	A	A	T	T	G	C	C	T	C	T
#TLR-215
G	A	C	T	C	T	T	A	G	G	C	A	C	A	A	T	A	C	A	A	T	T	G	C	C	T	C	T
G	A	C	T	C	T	C	A	G	G	C	A	C	A	A	T	A	C	A	A	T	T	G	C	C	T	C	T
#TLR-216
G	A	C	T	T	T	?	G	G	G	C	A	C	A	A	T	A	T	A	A	T	T	G	C	C	T	C	T
G	A	C	T	C	T	?	A	G	A	C	A	C	A	A	T	A	C	A	A	T	T	G	C	C	T	C	T
#TLR-217
G	A	C	T	C	T	T	G	G	G	C	A	C	A	A	T	A	T	A	A	T	T	G	C	C	T	C	T
G	A	C	T	C	T	C	A	G	A	C	A	C	A	A	T	A	C	A	A	T	T	G	C	C	T	C	T
#TLR-218
G	A	C	T	C	T	C	G	G	A	C	A	C	A	A	T	A	T	A	A	T	T	G	C	C	T	C	T
G	A	C	T	C	T	C	G	G	A	C	A	C	A	A	T	A	T	A	A	T	T	G	C	C	T	C	T
#TLR-219
G	A	C	T	C	T	C	G	G	A	C	A	C	A	A	T	A	T	A	A	T	T	G	C	T	T	C	T
G	A	C	T	C	T	C	G	G	A	C	A	C	A	A	T	A	C	A	A	T	T	G	C	C	T	C	T
#TLR-220
G	A	C	T	C	T	C	A	G	G	C	A	C	A	A	T	A	C	A	A	T	T	G	C	C	T	C	T
G	A	C	T	C	T	C	A	G	G	C	A	C	A	A	T	A	C	A	A	T	T	G	C	C	T	C	T
#TLR-221
G	A	C	T	T	T	C	G	G	A	C	A	C	A	A	T	A	T	A	A	T	T	G	C	T	T	C	T
G	A	C	T	C	T	C	G	G	A	C	A	C	A	A	T	A	C	A	A	T	T	G	C	C	T	C	T
#TLR-222
G	A	C	T	C	T	T	G	G	G	C	A	C	A	A	T	A	T	A	A	T	T	G	C	C	T	C	T
G	A	C	T	C	T	C	A	G	A	C	A	C	A	A	T	A	C	A	A	T	T	G	C	C	T	C	T
#TLR-223
G	A	C	?	T	T	C	G	G	G	C	A	C	A	A	T	A	T	A	A	T	T	G	C	C	T	C	T
G	A	C	?	C	T	C	A	G	A	C	A	C	A	A	T	A	C	A	A	T	T	G	C	C	T	C	T
#TLR-224
G	A	C	T	C	T	C	A	G	G	C	A	C	A	A	T	A	C	A	A	T	T	G	C	C	T	C	T
G	A	C	T	C	T	C	A	G	G	C	A	C	A	A	T	A	C	A	A	T	T	G	C	C	T	C	T
#TLR-225
G	A	C	T	T	T	C	G	G	G	C	A	C	A	A	T	A	T	A	A	T	T	G	C	C	T	C	T
G	A	C	T	C	T	C	A	G	A	C	A	C	A	A	T	A	C	A	A	T	T	G	C	C	T	C	T
#TLR-226
G	A	C	T	C	T	C	A	G	G	C	A	C	A	A	T	A	C	A	A	T	T	G	C	C	T	C	T
G	A	C	T	C	T	C	A	G	G	C	A	C	A	A	T	A	C	A	A	T	T	G	C	C	T	C	T
#TLR-227
G	A	C	T	C	T	C	G	G	A	C	A	C	A	A	T	A	T	A	A	T	T	G	C	C	T	C	T
G	A	C	T	C	T	C	G	G	A	C	A	C	A	A	T	A	T	A	A	T	T	G	C	C	T	C	T
#TLR-228
G	C	C	T	T	T	C	G	G	A	C	A	C	A	A	T	A	T	A	A	T	T	G	C	C	T	C	T
G	C	C	T	T	T	C	G	G	A	C	A	C	A	A	T	A	T	A	A	T	T	G	C	C	T	C	T
#TLR-229
G	A	C	T	C	T	C	A	G	G	C	A	C	A	A	T	A	C	A	A	T	T	G	C	C	T	C	T
G	A	C	T	C	T	C	A	G	G	C	A	C	A	A	T	A	C	A	A	T	T	G	C	C	T	C	T
#TLR-230
G	A	C	T	C	T	T	A	G	G	C	A	C	A	A	T	A	C	A	A	T	T	G	C	C	T	C	T
G	A	C	T	C	T	C	A	G	G	C	A	C	A	A	T	A	C	A	A	T	T	G	C	C	T	C	T
#TLR-231
G	A	C	T	C	T	C	G	G	G	C	A	C	A	A	T	A	T	A	A	T	T	G	C	C	T	C	T
G	A	C	T	C	T	C	A	G	A	C	A	C	A	A	T	A	C	A	A	T	T	G	C	C	T	C	T
#TLR-232
G	A	C	T	T	T	C	G	G	G	C	A	C	A	A	T	A	T	A	A	T	T	G	C	C	T	C	T
G	A	C	T	C	T	C	A	G	A	C	A	C	A	A	T	A	C	A	A	T	T	G	C	C	T	C	T
#TLR-233
G	A	C	?	C	T	C	G	G	G	C	A	C	A	A	T	A	C	A	A	T	T	G	C	T	T	C	T
G	A	C	?	C	T	C	A	G	A	C	A	C	A	A	T	A	C	A	A	T	T	G	C	C	T	C	T
#TLR-234
G	A	C	T	C	T	C	G	G	G	C	A	C	A	A	T	A	T	A	A	T	T	G	C	C	T	C	T
G	A	C	T	C	T	C	A	G	A	C	A	C	A	A	T	A	C	A	A	T	T	G	C	C	T	C	T
#TLR-235
G	A	C	T	C	T	C	G	G	A	C	A	C	A	A	T	A	T	A	A	T	T	G	C	C	T	C	T
G	A	C	T	C	T	C	G	G	A	C	A	C	A	A	T	A	T	A	A	T	T	G	C	C	T	C	T
#TLR-236
G	A	C	T	C	T	C	G	G	A	C	A	C	A	A	T	A	T	A	A	T	T	G	C	T	T	C	T
G	A	C	T	C	T	C	G	G	A	C	A	C	A	A	T	A	C	A	A	T	T	G	C	C	T	C	T
#TLR-237
G	A	C	T	C	T	C	G	G	G	C	A	C	A	A	T	A	T	A	A	T	T	G	C	C	T	C	T
G	A	C	T	C	T	C	A	G	A	C	A	C	A	A	T	A	C	A	A	T	T	G	C	C	T	C	T
#TLR-238
G	A	C	T	C	T	C	A	G	G	C	A	C	A	A	T	A	C	A	A	T	T	G	C	C	T	C	T
G	A	C	T	C	T	C	A	G	G	C	A	C	A	A	T	A	C	A	A	T	T	G	C	C	T	C	T
#TLR-239
G	A	C	T	T	T	C	G	G	A	C	A	C	A	A	T	A	T	A	A	T	T	G	C	C	T	C	T
G	A	C	T	T	T	C	G	G	A	C	A	C	A	A	T	A	T	A	A	T	T	G	C	C	T	C	T
#TLR-240
G	A	C	T	C	T	C	A	G	G	C	A	C	A	A	T	A	C	A	A	T	T	G	C	C	T	C	T
G	A	C	T	C	T	C	A	G	G	C	A	C	A	A	T	A	C	A	A	T	T	G	C	C	T	C	T
#TLR-241
G	A	C	T	C	T	C	G	G	G	C	A	C	A	A	T	A	T	A	A	T	T	G	C	C	T	C	T
G	A	C	T	C	T	C	A	G	A	C	A	C	A	A	T	A	C	A	A	T	T	G	C	C	T	C	T
#TLR-242
G	A	C	T	C	T	T	G	G	G	C	A	C	A	A	T	A	T	A	A	T	T	G	C	C	T	C	T
G	A	C	T	C	T	C	A	G	A	C	A	C	A	A	T	A	C	A	A	T	T	G	C	C	T	C	T
#TLR-243
G	A	C	T	C	T	C	G	G	G	C	A	C	A	A	T	A	T	A	A	T	T	G	C	C	T	C	T
G	A	C	T	C	T	C	A	G	A	C	A	C	A	A	T	A	C	A	A	T	T	G	C	C	T	C	T
#TLR-244
G	A	C	T	C	T	C	A	G	G	C	A	C	A	A	T	A	C	A	A	T	T	G	C	C	T	C	T
G	A	C	T	C	T	C	A	G	G	C	A	C	A	A	T	A	C	A	A	T	T	G	C	C	T	C	T
#TLR-245
G	A	C	T	C	T	C	A	G	G	C	A	C	A	A	T	A	C	A	A	T	T	G	C	C	T	C	T
G	A	C	T	C	T	C	A	G	G	C	A	C	A	A	T	A	C	A	A	T	T	G	C	C	T	C	T
#TLR-246
G	A	C	T	C	T	T	A	G	G	C	A	C	A	A	T	A	C	A	A	T	T	G	C	C	T	C	T
G	A	C	T	C	T	T	A	G	G	C	A	C	A	A	T	A	C	A	A	T	T	G	C	C	T	C	T
#TLR-247
G	A	C	T	C	T	C	A	G	G	C	A	C	A	A	T	A	C	A	A	T	T	G	C	C	T	C	T
G	A	C	T	C	T	C	A	G	G	C	A	C	A	A	T	A	C	A	A	T	T	G	C	C	T	C	T
#TLR-248
G	A	C	T	T	T	C	G	G	A	C	A	C	A	A	T	A	T	A	A	T	T	G	C	C	T	C	T
G	A	C	T	C	T	C	G	G	A	C	A	C	A	A	T	A	T	A	A	T	T	G	C	C	T	C	T
#TLR-249
G	A	C	T	C	T	C	G	G	G	C	A	C	A	A	T	A	T	A	A	T	T	G	C	C	T	C	T
G	A	C	T	C	T	C	A	G	A	C	A	C	A	A	T	A	C	A	A	T	T	G	C	C	T	C	T
#TLR-250
G	A	C	T	C	T	C	G	G	G	C	A	C	A	A	T	A	T	A	A	T	T	G	C	C	T	C	T
G	A	C	T	C	T	C	A	G	A	C	A	C	A	A	T	A	C	A	A	T	T	G	C	C	T	C	T
#TLR-251
G	A	C	T	C	T	C	A	G	G	C	A	C	A	A	T	A	C	A	A	T	T	G	C	C	T	C	T
G	A	C	T	C	T	C	A	G	G	C	A	C	A	A	T	A	C	A	A	T	T	G	C	C	T	C	T
#TLR-252
G	A	C	T	T	T	C	G	G	G	C	A	C	A	A	T	A	T	A	A	T	T	G	C	C	T	C	T
G	A	C	T	C	T	C	A	G	A	C	A	C	A	A	T	A	C	A	A	T	T	G	C	C	T	C	T
#TLR-253
G	A	C	T	T	T	C	G	G	G	C	A	C	A	A	T	A	T	A	A	T	T	G	C	C	T	C	T
G	A	C	T	C	T	C	A	G	A	C	A	C	A	A	T	A	C	A	A	T	T	G	C	C	T	C	T
#TLR-254
G	A	C	T	C	T	C	G	G	A	C	A	C	A	A	T	A	C	A	A	T	T	G	C	T	T	C	T
G	A	C	T	C	T	C	G	G	A	C	A	C	A	A	T	A	C	A	A	T	T	G	C	T	T	C	T
#TLR-255
G	A	C	T	C	T	C	A	G	G	C	A	C	A	A	T	A	C	A	A	T	T	G	C	C	T	C	T
G	A	C	T	C	T	C	A	G	G	C	A	C	A	A	T	A	C	A	A	T	T	G	C	C	T	C	T
#TLR-256
G	A	C	T	T	T	C	G	G	G	C	A	C	A	A	T	A	T	A	A	T	T	G	C	C	T	C	T
G	A	C	T	C	T	C	A	G	A	C	A	C	A	A	T	A	C	A	A	T	T	G	C	C	T	C	T
#TLR-257
G	A	C	T	C	T	C	G	G	G	C	A	C	A	A	T	A	C	A	A	T	T	G	C	T	T	C	T
G	A	C	T	C	T	C	A	G	A	C	A	C	A	A	T	A	C	A	A	T	T	G	C	C	T	C	T
#TLR-258
G	A	C	T	C	T	C	A	G	G	C	A	C	A	A	T	A	C	A	A	T	T	G	C	C	T	C	T
G	A	C	T	C	T	C	A	G	G	C	A	C	A	A	T	A	C	A	A	T	T	G	C	C	T	C	T
#TLR-259
G	A	C	T	T	T	C	G	G	A	C	A	C	A	A	T	A	T	A	A	T	T	G	C	C	T	C	T
G	A	C	T	C	T	C	G	G	A	C	A	C	A	A	T	A	T	A	A	T	T	G	C	C	T	C	T
#TLR-260
G	A	C	T	T	T	C	G	G	G	C	A	C	A	A	T	A	T	A	A	T	T	G	C	C	T	C	T
G	A	C	T	C	T	C	A	G	A	C	A	C	A	A	T	A	C	A	A	T	T	G	C	C	T	C	T
#TLR-261
G	A	C	T	C	T	C	G	G	G	C	A	C	A	A	T	A	C	A	A	T	T	G	C	T	T	C	T
G	A	C	T	C	T	C	A	G	A	C	A	C	A	A	T	A	C	A	A	T	T	G	C	C	T	C	T
#TLR-262
G	A	C	T	C	T	C	G	G	G	C	A	C	A	A	T	A	C	A	A	T	T	G	C	T	T	C	T
G	A	C	T	C	T	C	A	G	A	C	A	C	A	A	T	A	C	A	A	T	T	G	C	C	T	C	T
#TLR-263
G	A	C	T	C	T	T	A	G	G	C	A	C	A	A	T	A	C	A	A	T	T	G	C	C	T	C	T
G	A	C	T	C	T	C	A	G	G	C	A	C	A	A	T	A	C	A	A	T	T	G	C	C	T	C	T
#TLR-264
G	C	C	T	T	T	?	G	G	G	C	A	C	A	A	T	A	T	A	A	T	T	G	C	C	T	C	T
G	C	C	T	C	T	?	A	G	A	C	A	C	A	A	T	A	C	A	A	T	T	G	C	C	T	C	T
#TLR-265
G	A	C	T	?	T	C	G	G	G	C	A	C	A	A	T	A	T	A	A	T	T	G	C	C	T	C	T
G	A	C	T	?	T	C	A	G	A	C	A	C	A	A	T	A	C	A	A	T	T	G	C	C	T	C	T
#TLR-266
G	A	C	T	C	T	T	A	G	G	C	A	C	A	A	T	A	C	A	A	T	T	G	C	C	T	C	T
G	A	C	T	C	T	C	A	G	G	C	A	C	A	A	T	A	C	A	A	T	T	G	C	C	T	C	T
#TLR-267
G	A	C	T	C	T	C	A	G	G	C	A	C	A	A	T	A	C	A	A	T	T	G	C	C	T	C	T
G	A	C	T	C	T	C	A	G	G	C	A	C	A	A	T	A	C	A	A	T	T	G	C	C	T	C	T
#TLR-268
G	A	C	T	C	T	C	G	G	G	C	A	C	A	A	T	A	T	A	A	T	T	G	C	C	T	C	T
G	A	C	T	C	T	C	A	G	A	C	A	C	A	A	T	A	C	A	A	T	T	G	C	C	T	C	T
#TLR-269
G	A	C	T	C	T	C	G	G	G	C	A	C	A	A	T	A	T	A	A	T	T	G	C	C	T	C	T
G	A	C	T	C	T	C	A	G	A	C	A	C	A	A	T	A	C	A	A	T	T	G	C	C	T	C	T
#TLR-270
G	A	C	T	C	T	C	G	G	A	C	A	C	A	A	T	A	T	A	A	T	T	G	C	T	T	C	T
G	A	C	T	C	T	C	G	G	A	C	A	C	A	A	T	A	C	A	A	T	T	G	C	C	T	C	T
#TLR-271
G	A	C	T	T	T	C	G	G	A	C	A	C	A	A	T	A	T	A	A	T	T	G	C	T	T	C	T
G	A	C	T	C	T	C	G	G	A	C	A	C	A	A	T	A	C	A	A	T	T	G	C	C	T	C	T
#TLR-272
G	A	C	T	C	T	C	G	G	G	C	A	C	A	A	T	A	C	A	A	T	T	G	C	T	T	C	T
G	A	C	T	C	T	C	A	G	A	C	A	C	A	A	T	A	C	A	A	T	T	G	C	C	T	C	T
#TLR-273
G	A	C	T	C	T	C	A	G	G	C	A	C	A	A	T	A	C	A	A	T	T	G	C	C	T	C	T
G	A	C	T	C	T	C	A	G	G	C	A	C	A	A	T	A	C	A	A	T	T	G	C	C	T	C	T
#TLR-274
G	A	C	T	T	T	C	G	G	G	C	A	C	A	A	T	A	T	A	A	T	T	G	C	C	T	C	T
G	A	C	T	C	T	C	A	G	A	C	A	C	A	A	T	A	C	A	A	T	T	G	C	C	T	C	T
#TLR-275
G	A	C	T	C	T	C	G	G	G	C	A	C	A	A	T	A	T	A	A	T	T	G	C	C	T	C	T
G	A	C	T	C	T	C	A	G	A	C	A	C	A	A	T	A	C	A	A	T	T	G	C	C	T	C	T
#TLR-276
G	C	C	T	C	T	C	G	G	A	C	A	C	A	A	T	A	T	A	A	T	T	G	C	T	T	C	T
G	C	C	T	C	T	C	G	G	A	C	A	C	A	A	T	A	C	A	A	T	T	G	C	C	T	C	T
#TLR-277
G	A	C	T	T	T	C	G	G	A	C	A	C	A	A	T	A	T	C	A	T	T	G	C	T	T	C	T
G	A	C	T	C	T	C	G	G	A	C	A	C	A	A	T	A	C	C	A	T	T	G	C	C	T	C	T
#TLR-278
G	A	C	T	C	T	C	G	G	G	C	A	C	A	A	T	A	T	A	A	T	T	G	C	C	T	C	T
G	A	C	T	C	T	C	A	G	A	C	A	C	A	A	T	A	C	A	A	T	T	G	C	C	T	C	T
#TLR-279
G	A	C	T	C	T	C	A	G	G	C	A	C	A	A	T	?	C	A	A	T	T	G	C	C	T	C	T
G	A	C	T	C	T	C	A	G	G	C	A	C	A	A	T	?	C	A	A	T	T	G	C	C	T	C	T
#TLR-280
G	A	C	T	C	T	C	G	G	G	C	A	?	A	A	T	A	C	A	A	T	T	G	C	T	T	C	T
G	A	C	T	C	T	C	A	G	A	C	A	?	A	A	T	A	C	A	A	T	T	G	C	C	T	C	T
#TLR-281
G	A	C	T	T	T	C	G	G	A	C	A	C	A	A	T	A	T	A	A	T	T	G	C	T	T	C	T
G	A	C	T	C	T	C	G	G	A	C	A	C	A	A	T	A	C	A	A	T	T	G	C	C	T	C	T
#TLR-282
G	A	C	T	C	T	C	A	G	G	C	A	C	A	A	T	A	C	A	A	T	T	G	C	C	T	C	T
G	A	C	T	C	T	C	A	G	G	C	A	C	A	A	T	A	C	A	A	T	T	G	C	C	T	C	T
#TLR-283
G	A	C	T	C	T	T	G	G	G	C	A	C	A	A	T	A	C	A	A	T	T	G	C	T	T	C	T
G	A	C	T	C	T	C	A	G	A	C	A	C	A	A	T	A	C	A	A	T	T	G	C	C	T	C	T
#TLR-284
G	A	C	T	C	T	T	G	G	G	C	A	C	A	A	T	A	C	A	A	T	T	G	C	T	T	C	T
G	A	C	T	C	T	C	A	G	A	C	A	C	A	A	T	A	C	A	A	T	T	G	C	C	T	C	T
#TLR-285
G	C	C	T	C	T	C	A	G	G	C	A	C	A	A	T	A	C	A	A	T	T	G	C	C	T	C	T
G	C	C	T	C	T	C	A	G	G	C	A	C	A	A	T	A	C	A	A	T	T	G	C	C	T	C	T
#TLR-286
G	A	C	T	C	T	C	G	G	G	C	A	C	A	A	T	A	T	A	A	T	T	G	C	C	T	C	T
G	A	C	T	C	T	C	A	G	A	C	A	C	A	A	T	A	C	A	A	T	T	G	C	C	T	C	T
#TLR-287
G	C	C	T	T	T	C	G	G	A	C	A	C	A	A	T	A	T	A	A	T	T	G	C	T	T	C	T
G	C	C	T	C	T	C	G	G	A	C	A	C	A	A	T	A	C	A	A	T	T	G	C	C	T	C	T
#TLR-288
G	A	C	T	C	T	C	G	G	A	C	A	C	A	A	T	A	T	A	?	T	T	G	C	T	T	C	T
G	A	C	T	C	T	C	G	G	A	C	A	C	A	A	T	A	C	A	?	T	T	G	C	C	T	C	T
#TLR-289
G	A	C	T	C	T	C	A	G	G	C	A	C	A	A	T	A	C	A	A	T	T	G	C	C	T	C	T
G	A	C	T	C	T	C	A	G	G	C	A	C	A	A	T	A	C	A	A	T	T	G	C	C	T	C	T
#TLR-290
G	A	C	T	C	T	C	G	G	G	C	A	C	A	A	T	A	C	A	A	T	T	G	C	T	T	C	T
G	A	C	T	C	T	C	A	G	A	C	A	C	A	A	T	A	C	A	A	T	T	G	C	C	T	C	T
#TLR-291
G	A	C	T	C	T	C	A	G	G	C	A	C	A	A	T	A	C	A	A	T	T	G	C	C	T	C	T
G	A	C	T	C	T	C	A	G	G	C	A	C	A	A	T	A	C	A	A	T	T	G	C	C	T	C	T
#TLR-292
G	A	C	T	C	T	C	G	G	G	C	A	C	A	A	T	A	C	A	A	T	T	G	C	T	T	C	T
G	A	C	T	C	T	C	A	G	A	C	A	C	A	A	T	A	C	A	A	T	T	G	C	C	T	C	T
#TLR-293
G	A	C	T	C	T	C	G	G	A	C	A	C	A	A	T	A	T	A	A	T	T	G	C	C	T	C	T
G	A	C	T	C	T	C	G	G	A	C	A	C	A	A	T	A	T	A	A	T	T	G	C	C	T	C	T
#TLR-294
G	A	C	T	C	T	C	A	G	G	C	A	C	A	A	T	A	C	A	A	T	T	G	C	C	T	C	T
G	A	C	T	C	T	C	A	G	G	C	A	C	A	A	T	A	C	A	A	T	T	G	C	C	T	C	T
#TLR-295
G	A	C	T	C	T	C	G	G	G	C	A	C	A	A	T	A	T	A	A	T	T	G	C	C	T	C	T
G	A	C	T	C	T	C	A	G	A	C	A	C	A	A	T	A	C	A	A	T	T	G	C	C	T	C	T
#TLR-296
G	A	C	T	C	T	C	G	G	G	C	A	C	A	A	T	A	C	A	A	T	T	G	C	T	T	C	T
G	A	C	T	C	T	C	A	G	A	C	A	C	A	A	T	A	C	A	A	T	T	G	C	C	T	C	T
#TLR-297
G	A	C	T	C	T	C	G	G	G	C	A	C	A	A	T	?	C	A	A	T	T	G	C	T	T	C	T
G	A	C	T	C	T	C	A	G	A	C	A	C	A	A	T	?	C	A	A	T	T	G	C	C	T	C	T
#TLR-298
G	A	C	T	T	T	T	G	G	G	C	A	C	A	A	T	A	T	A	A	T	T	G	C	C	T	C	T
G	A	C	T	C	T	C	A	G	A	C	A	C	A	A	T	A	C	A	A	T	T	G	C	C	T	C	T
#TLR-299
G	A	C	T	C	T	C	G	G	G	C	A	C	A	A	T	A	T	A	A	T	T	G	C	C	T	C	T
G	A	C	T	C	T	C	A	G	A	C	A	C	A	A	T	A	C	A	A	T	T	G	C	C	T	C	T
#TLR-300
?	C	?	?	?	T	?	G	G	G	?	C	C	A	G	?	A	?	?	A	T	T	G	C	C	T	C	T
?	C	?	?	?	T	?	A	G	G	?	A	C	A	A	?	A	?	?	A	T	T	G	C	C	T	C	T
#TLR-301
G	A	C	T	C	T	C	A	G	G	C	A	C	A	A	T	A	C	A	A	T	T	G	C	C	T	C	T
G	A	C	T	C	T	C	A	G	G	C	A	C	A	A	T	A	C	A	A	T	T	G	C	C	T	C	T
#TLR-302
G	A	C	T	C	T	C	A	G	G	C	A	C	A	A	T	A	C	A	A	T	T	G	C	C	T	C	T
G	A	C	T	C	T	C	A	G	G	C	A	C	A	A	T	A	C	A	A	T	T	G	C	C	T	C	T
#TLR-303
G	A	C	T	T	T	C	G	G	G	C	A	C	A	A	T	A	T	A	A	T	T	G	C	C	T	C	T
G	A	C	T	C	T	C	A	G	A	C	A	C	A	A	T	A	C	A	A	T	T	G	C	C	T	C	T
#TLR-304
G	A	C	T	C	T	C	A	G	G	C	A	C	A	A	T	A	C	A	A	T	T	G	C	C	T	C	T
G	A	C	T	C	T	C	A	G	G	C	A	C	A	A	T	A	C	A	A	T	T	G	C	C	T	C	T
#TLR-305
G	A	C	T	C	T	C	A	G	G	C	A	C	A	A	T	A	C	A	A	T	T	G	C	C	T	C	T
G	A	C	T	C	T	C	A	G	G	C	A	C	A	A	T	A	C	A	A	T	T	G	C	C	T	C	T
#TLR-306
G	A	C	T	C	T	C	G	G	G	C	A	C	A	A	T	A	T	A	A	T	T	G	C	C	T	C	T
G	A	C	T	C	T	C	A	G	A	C	A	C	A	A	T	A	C	A	A	T	T	G	C	C	T	C	T
#TLR-307
G	A	C	T	C	T	C	G	G	G	C	A	C	A	A	T	A	C	A	A	T	T	G	C	T	T	C	T
G	A	C	T	C	T	C	A	G	A	C	A	C	A	A	T	A	C	A	A	T	T	G	C	C	T	C	T
#TLR-308
G	A	C	T	T	T	C	G	G	A	C	A	C	A	A	T	A	T	A	A	T	T	G	C	C	T	C	T
G	A	C	T	C	T	C	G	G	A	C	A	C	A	A	T	A	T	A	A	T	T	G	C	C	T	C	T
#TLR-309
G	A	C	T	T	T	C	G	G	G	C	A	C	A	A	T	A	T	A	A	T	T	G	C	C	T	C	T
G	A	C	T	C	T	C	A	G	A	C	A	C	A	A	T	A	C	A	A	T	T	G	C	C	T	C	T
#TLR-310
G	A	C	T	C	T	C	G	G	G	C	A	C	A	A	T	A	C	A	A	T	T	G	C	T	T	C	T
G	A	C	T	C	T	C	A	G	G	C	A	C	A	A	T	A	C	A	A	T	T	G	C	C	T	C	T
#TLR-311
G	A	C	T	C	T	C	A	G	G	C	A	C	A	A	T	A	C	A	A	T	T	G	C	C	T	C	T
G	A	C	T	C	T	C	A	G	G	C	A	C	A	A	T	A	C	A	A	T	T	G	C	C	T	C	T
#TLR-312
G	A	C	T	C	T	C	G	G	G	C	A	C	A	A	T	A	C	A	A	T	T	G	C	T	T	C	T
G	A	C	T	C	T	C	A	G	A	C	A	C	A	A	T	A	C	A	A	T	T	G	C	C	T	C	T
#TLR-313
G	A	C	T	C	T	C	G	G	G	C	A	C	A	A	T	A	C	A	A	T	T	G	C	T	T	C	T
G	A	C	T	C	T	C	A	G	A	C	A	C	A	A	T	A	C	A	A	T	T	G	C	C	T	C	T
#TLR-314
G	A	C	T	C	T	C	G	G	G	C	A	C	A	A	T	A	C	A	A	T	T	G	C	T	T	C	T
G	A	C	T	C	T	C	A	G	A	C	A	C	A	A	T	A	C	A	A	T	T	G	C	C	T	C	T
#TLR-315
G	A	C	T	?	T	C	A	G	G	C	A	C	A	A	T	A	C	A	A	T	T	G	C	C	T	C	T
G	A	C	T	?	T	C	A	G	G	C	A	C	A	A	T	A	C	A	A	T	T	G	C	C	T	C	T
#TLR-316
G	A	C	T	C	T	C	G	G	G	C	A	C	A	A	T	A	T	A	A	T	T	G	C	C	T	C	T
G	A	C	T	C	T	C	A	G	A	C	A	C	A	A	T	A	C	A	A	T	T	G	C	C	T	C	T
#TLR-317
G	A	C	T	T	T	C	G	G	A	C	A	C	A	A	T	A	T	A	A	T	T	G	C	T	T	C	T
G	A	C	T	C	T	C	G	G	A	C	A	C	A	A	T	A	C	A	A	T	T	G	C	C	T	C	T
#TLR-318
G	A	C	T	C	T	C	G	G	A	C	A	C	A	A	T	A	T	A	A	T	T	G	C	C	T	C	T
G	A	C	T	C	T	C	G	G	A	C	A	C	A	A	T	A	T	A	A	T	T	G	C	C	T	C	T
#TLR-319
G	A	C	T	C	T	C	G	G	G	C	A	C	A	A	T	A	T	A	A	T	T	G	C	C	T	C	T
G	A	C	T	C	T	C	A	G	A	C	A	C	A	A	T	A	C	A	A	T	T	G	C	C	T	C	T
#TLR-320
G	A	C	T	C	T	C	G	G	A	C	A	C	A	A	T	A	T	A	A	T	T	G	C	T	T	C	T
G	A	C	T	C	T	C	G	G	A	C	A	C	A	A	T	A	C	A	A	T	T	G	C	C	T	C	T
#TLR-321
G	A	C	T	C	T	C	G	G	G	C	A	C	A	A	T	A	T	A	?	T	T	G	C	C	T	C	T
G	A	C	T	C	T	C	A	G	A	C	A	C	A	A	T	A	C	A	?	T	T	G	C	C	T	C	T
#TLR-322
G	A	C	T	C	T	C	A	G	G	C	A	C	A	A	T	A	C	A	A	T	T	G	C	C	T	C	T
G	A	C	T	C	T	C	A	G	G	C	A	C	A	A	T	A	C	A	A	T	T	G	C	C	T	C	T
#TLR-323
G	A	C	T	C	T	C	G	G	G	C	A	C	A	A	T	A	T	A	A	T	T	G	C	C	T	C	T
G	A	C	T	C	T	C	A	G	A	C	A	C	A	A	T	A	C	A	A	T	T	G	C	C	T	C	T
#TLR-324
G	A	C	T	T	T	C	G	G	G	C	A	C	A	A	T	A	T	A	A	T	T	G	C	C	T	C	T
G	A	C	T	C	T	C	A	G	A	C	A	C	A	A	T	A	C	A	A	T	T	G	C	C	T	C	T
#TLR-325
G	A	C	T	C	T	C	G	G	G	C	A	C	A	A	T	A	T	A	A	T	T	G	C	C	T	C	T
G	A	C	T	C	T	C	A	G	A	C	A	C	A	A	T	A	C	A	A	T	T	G	C	C	T	C	T
#TLR-326
G	A	C	T	C	T	C	A	G	G	C	A	C	A	A	T	A	C	A	A	T	T	G	C	C	T	C	T
G	A	C	T	C	T	C	A	G	G	C	A	C	A	A	T	A	C	A	A	T	T	G	C	C	T	C	T
#TLR-327
G	A	C	T	C	T	C	A	G	G	C	A	C	A	A	T	A	C	A	A	T	T	G	C	C	T	C	T
G	A	C	T	C	T	C	A	G	G	C	A	C	A	A	T	A	C	A	A	T	T	G	C	C	T	C	T
#TLR-328
G	A	C	T	C	T	C	G	G	G	C	A	C	A	A	T	A	T	A	A	T	T	G	C	C	T	C	T
G	A	C	T	C	T	C	A	G	A	C	A	C	A	A	T	A	C	A	A	T	T	G	C	C	T	C	T
#TLR-329
G	A	C	T	T	T	C	G	G	G	C	A	C	A	A	T	A	T	A	A	T	T	G	C	C	T	C	T
G	A	C	T	C	T	C	A	G	A	C	A	C	A	A	T	A	C	A	A	T	T	G	C	C	T	C	T
#TLR-330
G	A	C	T	T	T	C	G	G	G	C	A	C	A	A	T	A	T	A	A	T	T	G	C	C	T	C	T
G	A	C	T	C	T	C	A	G	A	C	A	C	A	A	T	A	C	A	A	T	T	G	C	C	T	C	T
#TLR-331
G	A	C	T	C	T	C	A	G	G	C	A	C	A	A	T	A	C	A	A	T	T	G	C	C	T	C	T
G	A	C	T	C	T	C	A	G	G	C	A	C	A	A	T	A	C	A	A	T	T	G	C	C	T	C	T
#TLR-332
G	A	C	T	C	T	C	A	G	G	C	A	C	A	A	T	A	C	A	A	T	T	G	C	C	T	C	T
G	A	C	T	C	T	C	A	G	G	C	A	C	A	A	T	A	C	A	A	T	T	G	C	C	T	C	T
#TLR-333
G	A	C	T	C	T	C	G	G	G	C	A	C	A	A	T	A	T	A	A	T	T	G	C	C	T	C	T
G	A	C	T	C	T	C	A	G	A	C	A	C	A	A	T	A	C	A	A	T	T	G	C	C	T	C	T
#TLR-334
G	A	C	T	C	T	C	G	G	G	C	A	C	A	A	T	A	T	A	A	T	T	G	C	C	T	C	T
G	A	C	T	C	T	C	A	G	A	C	A	C	A	A	T	A	C	A	A	T	T	G	C	C	T	C	T
#TLR-335
G	A	C	T	C	T	C	G	G	G	C	A	C	A	A	T	A	C	A	A	T	T	G	C	T	T	C	T
G	A	C	T	C	T	C	A	G	A	C	A	C	A	A	T	A	C	A	A	T	T	G	C	C	T	C	T
#TLR-336
G	A	C	T	T	T	C	G	G	G	C	A	C	A	A	T	A	T	A	A	T	T	G	C	C	T	C	T
G	A	C	T	C	T	C	A	G	A	C	A	C	A	A	T	A	C	A	A	T	T	G	C	C	T	C	T
#TLR-337
G	A	C	T	C	T	C	G	G	G	C	A	C	A	A	T	A	C	A	A	T	T	G	C	T	T	C	T
G	A	C	T	C	T	C	A	G	A	C	A	C	A	A	T	A	C	A	A	T	T	G	C	C	T	C	T
#TLR-338
G	A	C	T	C	T	C	A	G	G	C	A	C	A	A	T	A	C	A	A	T	T	G	C	C	T	C	T
G	A	C	T	C	T	C	A	G	G	C	A	C	A	A	T	A	C	A	A	T	T	G	C	C	T	C	T
#TLR-339
G	A	C	T	C	T	C	G	G	A	C	A	C	A	A	T	A	C	A	A	T	T	G	C	T	T	C	T
G	A	C	T	C	T	C	G	G	A	C	A	C	A	A	T	A	C	A	A	T	T	G	C	T	T	C	T
#TLR-340
G	A	C	T	C	T	C	A	G	G	C	A	C	A	A	T	A	C	A	A	T	T	G	C	C	T	C	T
G	A	C	T	C	T	C	A	G	G	C	A	C	A	A	T	A	C	A	A	T	T	G	C	C	T	C	T
#TLR-341
G	A	C	T	C	T	C	G	G	G	C	A	C	A	A	T	A	T	A	A	T	T	G	C	C	T	C	T
G	A	C	T	C	T	C	A	G	A	C	A	C	A	A	T	A	C	A	A	T	T	G	C	C	T	C	T
#TLR-342
G	A	C	T	C	T	C	G	G	G	C	A	C	A	A	T	A	C	A	A	T	T	G	C	T	T	C	T
G	A	C	T	C	T	C	A	G	A	C	A	C	A	A	T	A	C	A	A	T	T	G	C	C	T	C	T
#TLR-343
G	A	C	T	T	T	C	G	G	A	C	A	C	A	A	T	A	T	A	A	T	T	G	C	C	T	C	T
G	A	C	T	C	T	C	G	G	A	C	A	C	A	A	T	A	T	A	A	T	T	G	C	C	T	C	T
#TLR-344
G	C	C	T	C	T	C	?	G	?	C	A	C	A	G	T	A	C	A	A	T	T	G	C	T	T	?	T
G	A	C	T	C	T	C	?	G	?	C	A	C	A	A	T	A	C	A	A	T	T	G	C	C	T	?	T
#TLR-345
G	A	C	T	C	T	C	G	G	G	C	A	C	A	A	T	A	C	A	A	T	T	G	C	T	T	C	T
G	A	C	T	C	T	C	A	G	A	C	A	C	A	A	T	A	C	A	A	T	T	G	C	C	T	C	T
#TLR-346
G	A	C	T	T	T	C	G	G	A	C	A	C	A	A	T	A	T	A	A	T	T	G	C	C	T	C	T
G	A	C	T	C	T	C	G	G	A	C	A	C	A	A	T	A	T	A	A	T	T	G	C	C	T	C	T
#TLR-347
G	A	C	T	C	T	C	A	G	G	C	A	C	A	A	T	A	C	A	A	T	T	G	C	C	T	C	T
G	A	C	T	C	T	C	A	G	G	C	A	C	A	A	T	A	C	A	A	T	T	G	C	C	T	C	T
#TLR-348
A	A	C	T	C	T	C	G	G	A	C	A	C	A	A	T	A	T	A	A	T	T	G	C	C	T	C	T
A	A	C	T	C	T	C	G	G	A	C	A	C	A	A	T	A	T	A	A	T	T	G	C	C	T	C	T
#TLR-349
G	A	C	T	C	T	C	A	G	G	C	A	C	A	A	T	A	C	A	A	T	T	G	C	C	T	C	T
G	A	C	T	C	T	C	A	G	G	C	A	C	A	A	T	A	C	A	A	T	T	G	C	C	T	C	T
#TLR-350
G	A	C	T	C	T	C	G	G	G	C	A	C	A	A	T	A	T	A	A	T	T	G	C	C	T	C	T
G	A	C	T	C	T	C	A	G	A	C	A	C	A	A	T	A	C	A	A	T	T	G	C	C	T	C	T
#TLR-351
G	A	C	T	C	T	T	G	G	G	C	A	C	A	A	T	A	T	A	A	T	T	G	C	C	T	C	T
G	A	C	T	C	T	C	A	G	A	C	A	C	A	A	T	A	C	A	A	T	T	G	C	C	T	C	T
#TLR-352
G	A	C	T	T	T	C	G	G	A	C	A	C	A	A	T	A	T	A	A	T	T	G	C	T	T	C	T
G	A	C	T	C	T	C	G	G	A	C	A	C	A	A	T	A	C	A	A	T	T	G	C	C	T	C	T
#TLR-353
G	A	C	T	C	T	C	A	G	G	C	A	C	A	A	T	A	C	A	A	T	T	G	C	C	T	C	T
G	A	C	T	C	T	C	A	G	G	C	A	C	A	A	T	A	C	A	A	T	T	G	C	C	T	C	T
#TLR-354
G	A	C	T	T	T	C	G	G	G	C	A	C	A	A	T	A	T	A	A	T	T	G	C	C	T	C	T
G	A	C	T	C	T	C	A	G	A	C	A	C	A	A	T	A	C	A	A	T	T	G	C	C	T	C	T
#TLR-355
G	A	C	T	C	T	C	A	G	G	C	A	C	A	A	T	A	C	A	A	T	T	G	C	C	T	C	T
G	A	C	T	C	T	C	A	G	G	C	A	C	A	A	T	A	C	A	A	T	T	G	C	C	T	C	T
#TLR-356
G	A	C	T	C	T	C	A	G	G	C	A	C	A	A	T	A	C	A	A	T	T	G	C	C	T	C	T
G	A	C	T	C	T	C	A	G	G	C	A	C	A	A	T	A	C	A	A	T	T	G	C	C	T	C	T
#TLR-357
G	A	C	T	C	T	C	A	G	G	C	A	C	A	A	T	A	C	A	A	T	T	G	C	C	T	C	T
G	A	C	T	C	T	C	A	G	G	C	A	C	A	A	T	A	C	A	A	T	T	G	C	C	T	C	T
#TLR-358
G	A	C	T	C	T	C	A	G	G	C	A	C	A	A	T	A	C	A	A	T	T	G	C	C	T	C	T
G	A	C	T	C	T	C	A	G	G	C	A	C	A	A	T	A	C	A	A	T	T	G	C	C	T	C	T
#TLR-359
G	A	C	T	T	T	C	G	G	G	C	A	C	A	A	T	A	T	A	A	T	T	G	C	C	T	C	T
G	A	C	T	C	T	C	A	G	A	C	A	C	A	A	T	A	C	A	A	T	T	G	C	C	T	C	T
#TLR-360
G	A	C	T	T	T	C	G	G	G	C	A	C	A	A	T	A	T	A	A	T	T	G	C	C	T	C	T
G	A	C	T	C	T	C	A	G	A	C	A	C	A	A	T	A	C	A	A	T	T	G	C	C	T	C	T
#TLR-361
G	A	C	T	T	T	C	G	G	A	C	A	C	A	A	T	A	T	A	A	T	T	G	C	C	T	C	T
G	A	C	T	C	T	C	G	G	A	C	A	C	A	A	T	A	T	A	A	T	T	G	C	C	T	C	T
#TLR-362
G	A	C	T	C	T	C	G	G	G	C	A	C	A	A	T	A	T	A	A	T	T	G	C	C	T	C	T
G	A	C	T	C	T	C	A	G	A	C	A	C	A	A	T	A	C	A	A	T	T	G	C	C	T	C	T
#TLR-363
G	A	C	T	C	T	C	A	G	G	C	A	C	A	A	T	A	C	A	A	T	T	G	C	C	T	C	T
G	A	C	T	C	T	C	A	G	G	C	A	C	A	A	T	A	C	A	A	T	T	G	C	C	T	C	T
#TLR-364
G	A	C	T	C	T	C	A	G	G	C	A	C	A	A	T	A	C	A	A	T	T	G	C	C	T	C	T
G	A	C	T	C	T	C	A	G	G	C	A	C	A	A	T	A	C	A	A	T	T	G	C	C	T	C	T
#TLR-365
G	A	C	T	C	T	C	A	G	G	C	A	C	A	A	T	A	C	A	A	T	T	G	C	C	T	C	T
G	A	C	T	C	T	C	A	G	G	C	A	C	A	A	T	A	C	A	A	T	T	G	C	C	T	C	T
#TLR-366
G	A	C	T	C	T	T	A	G	G	C	A	C	A	A	T	A	C	A	A	T	T	G	C	C	T	C	T
G	A	C	T	C	T	C	A	G	G	C	A	C	A	A	T	A	C	A	A	T	T	G	C	C	T	C	T
#TLR-367
G	A	C	T	C	T	C	A	G	G	C	A	C	A	A	T	A	C	A	A	T	T	G	C	C	T	C	T
G	A	C	T	C	T	C	A	G	G	C	A	C	A	A	T	A	C	A	A	T	T	G	C	C	T	C	T
#TLR-368
G	A	C	T	C	T	C	A	G	G	C	A	C	A	A	T	A	C	A	A	T	T	G	C	C	T	C	T
G	A	C	T	C	T	C	A	G	G	C	A	C	A	A	T	A	C	A	A	T	T	G	C	C	T	C	T
#TLR-369
G	A	C	T	C	T	C	A	G	G	C	A	C	A	A	T	A	C	A	A	T	T	G	C	C	T	C	T
G	A	C	T	C	T	C	A	G	G	C	A	C	A	A	T	A	C	A	A	T	T	G	C	C	T	C	T
#TLR-370
G	A	C	T	C	T	C	G	G	G	C	A	C	A	A	T	A	T	A	A	T	T	G	C	C	T	C	T
G	A	C	T	C	T	C	A	G	A	C	A	C	A	A	T	A	C	A	A	T	T	G	C	C	T	C	T
#TLR-371
G	A	C	T	C	T	C	G	G	A	C	A	C	A	A	T	A	T	A	A	T	T	G	C	C	T	?	T
G	A	C	T	C	T	C	G	G	A	C	A	C	A	A	T	A	T	A	A	T	T	G	C	C	T	?	T
#TLR-372
G	A	C	T	C	T	C	G	G	G	C	A	C	A	A	T	A	T	A	A	T	T	G	C	C	T	C	T
G	A	C	T	C	T	C	A	G	A	C	A	C	A	A	T	A	C	A	A	T	T	G	C	C	T	C	T
#TLR-373
G	A	C	T	C	T	C	G	G	G	C	A	C	A	A	T	A	T	A	A	T	T	G	C	C	T	C	T
G	A	C	T	C	T	C	A	G	A	C	A	C	A	A	T	A	C	A	A	T	T	G	C	C	T	C	T
#TLR-374
G	A	C	T	C	T	C	A	G	G	C	A	C	A	A	T	A	C	A	A	T	T	G	C	C	T	C	T
G	A	C	T	C	T	C	A	G	G	C	A	C	A	A	T	A	C	A	A	T	T	G	C	C	T	C	T
#TLR-375
G	A	C	T	C	T	C	A	G	G	C	A	C	A	A	T	A	C	A	A	T	T	G	C	C	T	C	T
G	A	C	T	C	T	C	A	G	G	C	A	C	A	A	T	A	C	A	A	T	T	G	C	C	T	C	T
#TLR-376
G	A	C	T	T	T	C	G	G	G	C	A	C	A	A	T	A	T	A	A	T	T	G	C	C	T	C	T
G	A	C	T	C	T	C	A	G	A	C	A	C	A	A	T	A	C	A	A	T	T	G	C	C	T	C	T
#TLR-377
G	A	C	T	C	T	C	G	G	A	C	A	C	A	A	T	A	T	A	A	T	T	G	C	T	T	C	T
G	A	C	T	C	T	C	G	G	A	C	A	C	A	A	T	A	C	A	A	T	T	G	C	C	T	C	T
#TLR-378
G	A	C	T	C	T	C	G	G	G	C	A	C	A	A	T	A	C	A	A	T	T	G	C	T	T	C	T
G	A	C	T	C	T	C	A	G	A	C	A	C	A	A	T	A	C	A	A	T	T	G	C	C	T	C	T
#TLR-379
G	A	C	T	C	T	C	A	G	G	C	A	C	A	A	T	A	C	A	A	T	T	G	C	C	T	C	T
G	A	C	T	C	T	C	A	G	G	C	A	C	A	A	T	A	C	A	A	T	T	G	C	C	T	C	T
#TLR-380
G	A	C	T	T	T	C	G	G	A	C	A	C	A	A	T	A	T	A	A	T	T	G	C	C	T	C	T
G	A	C	T	T	T	C	G	G	A	C	A	C	A	A	T	A	T	A	A	T	T	G	C	C	T	C	T
#TLR-381
G	A	C	T	C	T	C	G	G	G	C	A	C	A	A	T	A	T	A	A	T	T	G	C	C	T	C	T
G	A	C	T	C	T	C	A	G	A	C	A	C	A	A	T	A	C	A	A	T	T	G	C	C	T	C	T
#TLR-382
G	A	C	?	C	T	C	G	G	G	C	A	C	A	A	T	A	T	A	A	T	T	G	C	C	T	C	T
G	A	C	?	C	T	C	A	G	A	C	A	C	A	A	T	A	C	A	A	T	T	G	C	C	T	C	T
#TLR-383
G	A	C	T	C	T	C	A	G	G	C	A	C	A	A	T	A	C	A	A	T	T	G	C	C	T	C	T
G	A	C	T	C	T	C	A	G	G	C	A	C	A	A	T	A	C	A	A	T	T	G	C	C	T	C	T
#TLR-384
G	A	C	T	C	T	C	A	G	G	C	A	C	A	A	T	A	C	A	A	T	T	G	C	C	T	C	T
G	A	C	T	C	T	C	A	G	G	C	A	C	A	A	T	A	C	A	A	T	T	G	C	C	T	C	T
#TLR-385
G	A	C	T	C	T	C	G	G	G	C	A	C	A	A	T	A	C	A	A	T	T	G	C	T	T	C	T
G	A	C	T	C	T	C	A	G	A	C	A	C	A	A	T	A	C	A	A	T	T	G	C	C	T	C	T
#TLR-386
G	A	C	T	C	T	C	A	G	G	C	A	C	A	A	T	A	C	A	A	T	T	G	C	C	T	C	T
G	A	C	T	C	T	C	A	G	G	C	A	C	A	A	T	A	C	A	A	T	T	G	C	C	T	C	T
#TLR-387
G	A	C	T	C	T	C	G	G	G	C	A	C	A	A	T	A	C	A	A	T	T	G	C	T	T	C	T
G	A	C	T	C	T	C	A	G	A	C	A	C	A	A	T	A	C	A	A	T	T	G	C	C	T	C	T
#TLR-388
G	A	C	T	C	T	C	A	G	G	C	A	C	A	A	T	A	C	A	A	T	T	G	C	C	T	C	T
G	A	C	T	C	T	C	A	G	G	C	A	C	A	A	T	A	C	A	A	T	T	G	C	C	T	C	T
#TLR-389
G	A	C	T	C	T	C	G	G	G	C	A	C	A	A	T	A	C	A	A	T	T	G	C	T	T	C	T
G	A	C	T	C	T	C	A	G	A	C	A	C	A	A	T	A	C	A	A	T	T	G	C	C	T	C	T
#TLR-390
G	A	C	T	C	T	C	G	G	G	C	A	C	A	A	T	A	C	A	A	T	T	G	C	T	T	C	T
G	A	C	T	C	T	C	A	G	A	C	A	C	A	A	T	A	C	A	A	T	T	G	C	C	T	C	T
#TLR-391
G	A	C	T	C	T	C	A	G	G	C	A	C	A	A	T	A	C	A	A	T	T	G	C	C	T	C	T
G	A	C	T	C	T	C	A	G	G	C	A	C	A	A	T	A	C	A	A	T	T	G	C	C	T	C	T
#TLR-392
G	A	C	T	T	T	C	G	G	A	C	A	C	A	A	T	A	T	A	A	T	T	G	C	C	T	C	T
G	A	C	T	C	T	C	G	G	A	C	A	C	A	A	T	A	T	A	A	T	T	G	C	C	T	C	T
#TLR-393
G	A	C	T	C	T	C	A	G	G	C	A	?	A	A	T	A	C	A	A	T	T	G	C	C	T	C	T
G	A	C	T	C	T	C	A	G	G	C	A	?	A	A	T	A	C	A	A	T	T	G	C	C	T	C	T
#TLR-394
G	A	C	T	C	T	C	A	G	G	C	A	C	A	A	T	A	C	A	A	T	T	G	C	C	T	C	T
G	A	C	T	C	T	C	A	G	G	C	A	C	A	A	T	A	C	A	A	T	T	G	C	C	T	C	T
#TLR-395
G	A	C	T	T	T	C	G	G	G	C	A	C	A	A	T	A	T	A	A	T	T	G	C	C	T	C	T
G	A	C	T	C	T	C	A	G	A	C	A	C	A	A	T	A	C	A	A	T	T	G	C	C	T	C	T
#TLR-396
G	A	C	T	C	T	C	G	G	G	C	A	C	A	A	T	A	C	A	A	T	T	G	C	T	T	C	T
G	A	C	T	C	T	C	A	G	A	C	A	C	A	A	T	A	C	A	A	T	T	G	C	C	T	C	T
#TLR-397
G	A	C	T	C	T	C	G	G	G	C	A	C	A	A	T	A	C	A	A	T	T	G	C	C	T	C	T
G	A	C	T	C	T	C	A	G	A	C	A	C	A	A	T	A	C	A	A	T	T	G	C	C	T	C	C
#TLR-398
G	A	C	T	C	T	C	G	G	G	C	A	C	A	A	T	A	T	A	A	T	T	G	C	C	T	C	T
G	A	C	T	C	T	C	A	G	A	C	A	C	A	A	T	A	C	A	A	T	T	G	C	C	T	C	T
#TLR-399
G	A	C	T	C	T	C	A	G	G	C	A	C	A	A	T	A	C	A	A	T	T	G	C	C	T	C	T
G	A	C	T	C	T	C	A	G	G	C	A	C	A	A	T	A	C	A	A	T	T	G	C	C	T	C	T
#TLR-400
G	A	C	T	C	T	C	A	G	G	C	A	C	A	A	T	A	C	A	A	T	T	G	C	C	T	C	T
G	A	C	T	C	T	C	A	G	G	C	A	C	A	A	T	A	C	A	A	T	T	G	C	C	T	C	T
#TLR-401
G	A	C	T	C	T	C	G	G	G	C	A	C	A	A	T	A	T	A	A	T	T	G	C	C	T	C	T
G	A	C	T	C	T	C	A	G	A	C	A	C	A	A	T	A	C	A	A	T	T	G	C	C	T	C	T
#TLR-402
G	A	C	T	T	T	C	G	G	G	C	A	C	A	A	T	A	T	A	A	T	T	G	C	C	T	C	T
G	A	C	T	C	T	C	A	G	A	C	A	C	A	A	T	A	C	A	A	T	T	G	C	C	T	C	T
#TLR-403
G	A	C	T	T	T	C	G	G	G	C	A	C	A	A	T	A	T	A	A	T	T	G	C	C	T	C	T
G	A	C	T	C	T	C	A	G	A	C	A	C	A	A	T	A	C	A	A	T	T	G	C	C	T	C	T
#TLR-404
G	A	C	T	C	T	C	A	G	G	C	A	C	A	A	T	A	C	A	A	T	T	G	C	C	T	C	T
G	A	C	T	C	T	C	A	G	G	C	A	C	A	A	T	A	C	A	A	T	T	G	C	C	T	C	T
#TLR-405
G	A	C	T	C	T	C	A	G	G	C	A	C	A	A	T	A	C	A	A	T	T	G	C	C	T	C	T
G	A	C	T	C	T	C	A	G	G	C	A	C	A	A	T	A	C	A	A	T	T	G	C	C	T	C	T

## Sheet: TLR5_PreFormatFinal
548		Exhausted one DNA sample; thus not 549
46
P 159	314	322	365	374	580	584	628	753	788	1137	1163	1189	1254	1369	1498	1562	1598	1650	1685	1687	1778	1865	2135	2326	2332	2463	2500	2744	2964	3090	3720	3726	3888	3897	3934	3994	4167	4419	4483	4580	4846	4979	4988	5150	5199
#4
C	A	C	T	I	C	C	D	T	T	G	T	G	C	I	C	C	G	G	G	G	A	A	G	A	C	A	A	G	C	C	T	T	C	C	G	T	G	G	G	A	C	G	G	G	A
C	A	C	T	I	C	C	D	T	T	G	T	G	C	I	C	C	G	G	G	G	A	A	G	A	C	A	A	G	C	C	T	T	C	C	G	T	G	G	G	A	C	G	G	G	A
#5
C	G	T	T	I	T	T	I	T	T	G	T	T	T	I	C	C	G	G	G	G	A	A	G	A	C	A	A	G	C	C	T	T	C	C	G	T	G	G	G	G	C	G	G	G	A
A	A	C	T	D	C	C	D	G	T	C	C	G	C	D	C	C	G	A	G	G	A	A	G	A	C	A	A	G	C	C	C	T	C	C	G	T	G	G	G	A	C	C	G	A	A
#7
C	A	T	T	I	C	C	I	T	T	G	T	T	T	I	C	C	G	G	G	G	A	A	G	A	C	A	A	G	T	C	T	T	C	C	G	T	G	G	G	G	C	G	G	G	A
C	A	C	T	D	C	C	D	G	G	C	C	G	C	D	C	C	G	G	G	A	A	A	A	A	C	A	A	G	C	C	T	T	C	C	G	T	G	G	G	A	C	C	G	A	A
#8
C	G	T	T	I	T	T	I	T	T	G	T	T	T	I	C	C	G	G	G	G	A	A	G	A	C	A	A	G	C	C	T	T	C	C	G	T	G	G	G	G	C	G	G	G	A
A	A	C	T	D	C	C	D	G	G	C	C	G	C	D	C	C	G	A	G	A	A	A	G	A	C	A	A	G	C	C	C	T	C	C	G	T	G	A	G	A	C	C	G	A	A
#13
A	G	T	T	D	T	T	I	T	T	C	T	T	T	D	C	C	G	A	G	G	A	A	G	A	C	A	A	G	C	C	C	T	C	C	G	T	G	A	G	G	C	C	G	A	A
A	G	T	T	D	T	T	I	T	T	C	T	T	T	D	C	C	G	A	G	G	A	A	G	A	C	A	A	G	C	C	C	T	C	C	G	T	G	A	G	G	C	C	G	A	A
#17
C	A	C	T	I	C	C	D	T	T	G	T	G	C	I	C	C	G	G	G	G	A	A	G	A	C	A	A	G	C	C	T	T	G	C	G	T	G	G	G	A	C	G	G	G	A
C	A	C	T	I	C	C	D	T	T	G	T	G	C	I	C	C	G	G	G	G	A	A	G	A	C	A	A	A	C	C	T	T	C	C	G	T	G	G	G	A	C	G	G	G	A
#21
C	G	T	T	I	T	T	I	T	T	G	T	T	T	I	C	C	G	G	G	G	A	A	G	A	T	A	A	G	C	C	T	T	C	C	G	T	G	G	G	G	C	G	G	G	A
A	A	C	T	D	C	C	D	T	T	C	T	G	C	D	C	C	G	A	G	G	A	A	G	A	C	A	A	G	C	C	C	T	C	C	G	T	G	A	G	A	C	C	G	A	A
#22
C	G	T	T	I	T	T	I	T	T	G	T	T	T	I	C	C	G	G	G	G	A	A	G	A	C	A	A	G	C	C	T	T	C	C	G	T	G	G	G	G	C	G	G	G	A
A	A	C	T	D	C	C	D	T	T	C	T	G	C	D	C	C	G	A	G	G	A	A	G	A	C	A	A	G	C	C	C	T	C	C	G	T	G	A	G	A	C	C	G	A	A
#23
C	G	T	T	I	T	T	I	T	T	G	T	T	T	D	T	C	T	G	G	G	?	A	G	A	C	A	A	G	C	T	T	T	C	C	G	T	G	G	G	G	T	C	G	A	G
A	A	T	T	D	C	C	D	T	T	C	T	G	C	D	C	C	G	A	G	G	?	A	G	A	C	A	A	G	C	C	C	T	C	C	A	T	C	A	A	G	C	C	A	A	A
#26
C	A	T	T	I	C	C	I	T	T	G	T	T	T	D	T	C	T	G	G	G	A	A	G	A	C	A	A	G	T	T	T	T	C	C	G	T	G	G	G	G	T	C	G	A	G
C	A	T	T	D	C	C	D	G	G	C	C	G	C	D	C	C	G	G	G	A	A	A	A	A	C	A	A	G	C	C	T	T	C	C	A	T	C	G	A	G	C	C	A	A	A
#27
C	A	T	T	I	C	C	D	T	T	G	T	G	C	I	C	C	G	G	G	G	A	A	G	A	C	G	G	G	C	C	T	T	C	C	?	T	G	G	G	G	T	G	G	G	A
C	A	C	C	I	C	C	D	T	T	G	T	G	C	D	C	C	G	G	G	G	A	A	G	A	C	A	A	G	C	C	T	T	C	C	?	C	C	G	G	A	C	C	G	A	A
#28
C	A	T	T	I	C	C	D	T	T	G	T	G	C	I	C	C	G	G	G	G	A	A	G	A	C	G	G	G	C	C	T	T	C	C	G	T	G	G	G	G	T	G	G	G	A
C	A	C	C	I	C	C	D	T	T	G	T	G	C	D	C	C	G	G	G	G	A	A	G	A	C	A	A	G	C	C	T	T	C	C	G	C	C	G	G	A	C	C	G	A	A
#29
C	G	T	T	I	T	T	I	T	T	G	T	T	T	D	C	C	G	G	G	G	A	A	G	A	C	G	G	G	C	C	T	T	C	C	G	T	G	G	G	G	T	C	G	A	A
A	A	T	C	D	C	C	D	T	T	C	T	G	C	D	C	C	G	A	G	G	A	A	G	A	C	A	A	G	C	C	C	T	C	C	G	C	C	A	G	G	C	C	G	A	A
#30
C	A	T	T	I	C	C	D	T	T	G	T	G	C	I	C	C	G	G	G	G	A	A	G	A	C	G	G	G	C	C	T	T	C	C	G	T	G	G	G	G	T	G	G	G	A
C	A	C	C	I	C	C	D	T	T	G	T	G	C	D	C	C	G	G	G	G	A	A	G	A	C	A	A	G	C	C	T	T	C	C	G	C	C	G	G	A	C	C	G	A	A
#34
A	G	T	T	D	T	T	I	T	T	C	T	T	T	D	C	C	G	A	G	G	A	A	G	A	C	A	A	G	C	C	C	T	C	C	G	T	G	G	G	G	C	C	G	A	A
A	G	T	T	D	T	T	I	T	T	C	T	T	T	D	C	C	G	A	G	G	A	A	G	A	C	A	A	G	C	C	C	T	C	C	G	T	G	G	G	G	C	C	G	A	A
#35
?	G	T	T	D	T	T	I	T	T	C	T	T	T	D	C	C	G	A	G	G	A	A	G	A	C	A	A	G	C	C	C	T	C	C	G	T	G	G	G	?	C	C	G	A	A
?	G	T	T	D	T	T	I	T	T	C	T	T	T	D	C	C	G	A	G	G	A	A	G	A	C	A	A	G	C	C	C	T	C	C	G	T	G	G	G	?	C	C	G	A	A
#36
C	A	C	T	I	C	C	D	T	T	G	T	G	C	I	C	C	G	G	G	G	A	A	G	A	C	A	A	G	C	C	T	T	C	C	G	T	G	G	G	A	C	G	G	G	A
C	A	C	T	I	C	C	D	T	T	G	T	G	C	I	C	C	G	G	G	G	A	A	G	A	C	A	A	G	C	C	T	T	C	C	G	T	G	G	G	A	C	G	G	G	A
#37
C	A	C	T	I	T	T	I	T	T	G	T	T	T	I	C	C	G	G	G	G	A	A	G	A	C	A	A	G	C	C	T	T	C	C	G	T	G	G	G	G	C	G	G	G	A
A	A	C	T	D	C	C	D	T	T	C	T	G	C	D	C	C	G	A	G	G	A	A	G	A	C	A	A	G	C	C	C	T	C	C	G	T	G	G	G	A	C	C	G	A	A
#39
A	G	T	T	D	T	T	I	T	T	C	T	T	T	D	C	C	G	A	G	G	A	A	G	A	C	A	A	G	C	C	C	T	C	C	G	T	G	G	G	G	C	C	G	A	A
A	G	T	T	D	T	T	I	T	T	C	T	T	T	D	C	C	G	A	A	G	A	A	G	A	C	A	A	G	C	C	C	T	C	C	G	T	G	A	G	G	C	C	G	A	A
#43
C	A	C	T	I	C	C	D	T	T	G	T	G	C	I	C	C	G	G	G	G	A	A	G	G	C	A	A	G	C	C	T	T	C	C	G	T	G	G	G	A	C	G	G	G	A
C	A	C	T	I	C	C	D	T	T	G	T	G	C	I	C	C	G	G	G	G	A	A	G	A	C	A	A	G	C	C	T	T	C	C	G	T	G	G	G	A	C	G	G	G	A
#44
A	G	T	T	D	T	T	I	T	T	C	T	T	T	D	C	C	G	A	G	G	A	A	G	A	C	A	A	G	C	C	C	T	C	T	G	T	G	A	G	G	C	C	G	A	A
A	G	T	T	D	T	T	I	T	T	C	T	T	T	D	C	C	G	A	G	G	A	A	G	A	C	A	A	G	C	C	C	T	C	C	G	T	G	A	G	G	C	C	G	A	A
#45
C	A	T	T	I	C	C	D	T	T	G	T	G	C	I	C	C	G	G	G	G	A	A	G	A	C	A	A	G	C	C	T	T	C	C	G	T	G	G	G	A	C	G	G	G	A
C	A	C	T	I	C	C	D	T	T	G	T	G	C	I	C	C	G	G	G	G	A	A	G	A	C	A	A	G	C	C	T	T	C	C	G	T	G	G	G	A	C	G	G	G	A
#46
C	A	C	T	I	C	C	D	T	T	G	T	G	C	I	C	C	G	G	G	G	A	A	G	A	C	A	A	G	C	C	T	T	C	C	G	T	G	G	G	A	C	G	G	G	A
C	A	C	T	I	C	C	D	T	T	G	T	G	C	I	C	C	G	G	G	G	A	A	G	A	C	A	A	A	C	C	T	T	C	C	G	T	G	G	G	A	C	G	G	G	A
#47
A	G	T	T	D	T	T	I	T	T	C	T	T	T	D	C	C	G	A	G	G	A	A	G	A	C	A	A	G	C	C	C	T	C	C	G	T	G	G	G	G	C	C	G	A	A
A	G	T	T	D	T	T	I	T	T	C	T	T	T	D	C	C	G	A	G	G	A	A	G	A	C	A	A	G	C	C	C	T	C	C	G	T	G	G	G	G	C	C	G	A	A
#53
A	G	T	T	D	T	T	I	T	T	C	T	T	T	D	C	C	G	A	G	G	A	A	G	A	C	A	A	G	C	C	C	T	C	C	G	T	G	A	G	G	C	C	G	A	A
A	G	T	T	D	T	T	I	T	T	C	T	T	T	D	C	C	G	A	G	G	A	A	G	A	C	A	A	G	C	C	C	T	C	C	G	T	G	A	G	G	C	C	G	A	A
#54
A	G	T	T	D	T	T	I	T	T	C	T	T	T	D	C	C	G	A	G	G	A	A	G	A	C	A	A	G	C	C	C	T	C	C	G	T	G	A	G	G	C	C	G	A	A
A	G	T	T	D	T	T	I	T	T	C	T	T	T	D	C	C	G	A	G	G	A	A	G	A	C	A	A	G	C	C	C	T	C	C	G	T	G	A	G	G	C	C	G	A	A
#56
A	G	T	T	D	T	T	I	T	T	C	T	T	T	D	C	C	G	A	G	G	A	A	G	A	C	A	A	G	C	C	C	T	C	C	G	T	G	G	G	G	C	C	G	A	A
A	G	T	T	D	T	T	I	T	T	C	T	T	T	D	C	C	G	A	G	G	A	A	G	A	C	A	A	G	C	C	C	T	C	C	G	T	G	G	G	G	C	C	G	A	A
#58
C	A	C	T	I	C	C	D	T	T	G	T	G	C	I	C	C	G	G	G	G	A	A	G	A	C	A	A	G	C	C	T	T	C	C	G	T	G	G	G	A	C	G	G	G	A
C	A	C	T	I	C	C	D	T	T	G	T	G	C	I	C	C	G	G	G	G	A	A	G	A	C	A	A	G	C	C	T	T	C	C	G	T	G	G	G	A	C	G	G	G	A
#64
C	G	T	T	I	T	T	I	T	T	G	T	T	T	I	C	C	G	G	G	G	A	A	G	A	C	A	A	G	C	C	T	T	C	C	G	T	G	G	G	G	C	G	G	G	A
A	A	C	T	D	C	C	D	T	T	C	T	G	C	D	C	C	G	A	G	G	A	A	G	A	C	A	A	G	C	C	C	T	C	C	G	T	G	A	G	A	C	C	G	A	A
#65
A	G	T	T	D	T	T	I	T	T	C	T	T	T	D	C	C	G	A	G	G	A	A	G	A	C	A	A	G	C	C	C	T	C	C	G	T	G	A	G	G	C	C	G	A	A
A	G	T	T	D	T	T	I	T	T	C	T	T	T	D	C	C	G	A	G	G	A	A	G	A	C	A	A	G	C	C	C	T	C	C	G	T	G	A	G	G	C	C	G	A	A
#66
C	G	T	T	I	T	T	I	T	T	G	T	T	T	D	C	C	G	G	G	G	A	A	G	A	C	A	A	G	C	C	T	T	C	C	G	T	G	G	G	G	C	G	G	G	A
A	A	C	T	D	C	C	D	T	T	C	T	G	C	D	C	C	G	A	G	G	A	A	G	A	C	A	A	G	C	C	C	T	C	C	G	T	G	A	G	A	C	C	G	A	A
#68
C	G	T	T	I	T	T	I	T	T	G	T	T	T	D	C	C	G	G	G	G	A	A	G	A	C	G	G	G	C	C	T	T	C	C	G	T	G	G	G	G	T	C	G	A	A
A	A	T	C	D	C	C	D	T	T	C	T	G	C	D	C	C	G	A	G	G	A	A	G	A	C	A	A	G	C	C	C	C	C	C	G	C	C	A	G	G	C	C	G	A	A
#69
C	G	T	T	I	T	T	I	T	T	G	T	T	T	I	C	C	G	G	G	G	A	A	G	A	C	A	A	G	C	C	T	T	C	C	G	T	G	G	G	G	C	G	G	G	A
A	A	C	T	D	C	C	D	T	T	C	T	G	C	D	C	C	G	A	G	G	A	A	G	A	C	A	A	G	C	C	C	T	C	C	G	T	G	A	G	A	C	C	G	A	A
#70
A	G	T	T	D	T	T	I	T	T	C	T	T	T	D	C	C	G	A	G	G	A	A	G	A	C	A	A	G	C	C	C	T	C	C	G	T	G	A	G	G	C	C	G	A	A
A	G	T	T	D	T	T	I	T	T	C	T	T	T	D	C	C	G	A	G	G	A	A	G	A	C	A	A	G	C	C	C	T	C	C	G	T	G	A	G	G	C	C	G	A	A
#71
C	G	T	T	I	T	T	I	T	T	G	T	T	T	I	C	C	G	G	G	G	A	A	G	A	C	A	A	G	C	C	T	T	C	C	G	T	G	G	G	G	C	G	G	G	A
A	A	C	T	D	C	C	D	T	T	C	T	G	C	D	C	C	G	A	G	G	A	A	G	A	C	A	A	G	C	C	C	T	C	C	G	T	G	A	G	A	C	C	G	A	A
#73
A	G	T	T	D	T	T	I	T	T	C	T	T	T	D	C	C	G	A	G	G	A	A	G	A	C	A	A	G	C	C	C	T	G	C	G	T	G	G	G	G	C	C	G	A	A
A	G	T	T	D	T	T	I	T	T	C	T	T	T	D	C	C	G	A	G	G	A	A	G	A	C	A	A	G	C	C	C	T	C	C	G	T	G	A	G	G	C	C	G	A	A
#74
A	G	T	T	D	T	T	I	T	T	C	T	T	T	D	C	C	G	A	G	G	A	A	G	A	C	A	A	G	C	C	C	T	C	C	G	T	G	G	G	G	C	C	G	A	A
A	G	T	T	D	T	T	I	T	T	C	T	T	T	D	C	C	G	A	G	G	A	A	G	A	C	A	A	G	C	C	C	T	C	C	G	T	G	G	G	G	C	C	G	A	A
#75
C	G	T	T	I	T	T	I	T	T	G	T	T	T	D	C	C	G	G	G	G	A	A	G	A	C	A	A	G	C	C	T	T	C	C	G	T	G	G	G	G	C	G	G	G	A
A	A	C	T	D	C	C	D	T	T	C	T	G	C	D	C	C	G	A	G	G	A	A	G	A	C	A	A	G	C	C	C	T	C	C	G	T	G	G	G	A	C	C	G	A	A
#76
A	G	T	T	D	T	T	I	T	T	C	T	T	T	D	C	C	G	A	G	G	A	A	G	A	C	A	A	G	C	C	C	T	C	C	G	T	G	A	G	G	C	C	G	A	A
A	G	T	T	D	T	T	I	T	T	C	T	T	T	D	C	C	G	A	G	G	A	A	G	A	C	A	A	G	C	C	C	T	C	C	G	T	G	A	G	G	C	C	G	A	A
#81
C	G	T	T	I	T	T	I	T	T	G	T	T	T	I	C	C	G	G	G	G	A	A	G	A	C	A	A	G	C	C	T	T	C	C	G	T	G	G	G	G	C	G	G	G	A
A	A	C	T	D	C	C	D	T	T	C	T	G	C	D	C	C	G	A	G	G	A	A	G	A	C	A	A	G	C	C	C	T	C	C	G	T	G	A	G	A	C	C	G	A	A
#83
C	G	T	T	I	T	T	I	T	T	G	T	T	T	I	C	C	G	G	G	G	A	A	G	A	C	A	A	G	C	C	T	T	C	C	G	T	G	G	G	G	C	G	G	G	A
A	A	C	T	D	C	C	D	T	T	C	T	G	C	D	C	C	G	A	G	G	A	A	G	A	C	A	A	G	C	C	C	T	C	C	G	T	G	A	G	A	C	C	G	A	A
#84
A	G	T	T	D	T	T	I	T	T	C	T	T	T	D	C	C	G	A	G	G	A	A	G	A	C	A	A	G	C	C	C	T	C	C	G	T	G	G	G	G	C	C	G	A	A
A	G	T	T	D	T	T	I	T	T	C	T	T	T	D	C	C	G	A	G	G	A	A	G	A	C	A	A	G	C	C	C	T	C	C	G	T	G	A	G	G	C	C	G	A	A
#85
C	A	T	T	I	C	C	I	T	T	G	T	T	T	D	C	C	G	G	G	G	A	A	G	A	C	G	G	G	T	C	T	T	C	C	G	T	G	G	G	G	T	C	G	A	A
C	A	T	C	D	C	C	D	G	G	C	C	G	C	D	C	C	G	G	G	A	A	A	A	A	C	A	A	G	C	C	T	C	C	C	G	C	C	G	G	G	C	C	G	A	A
#86
C	A	T	T	I	C	C	D	T	T	G	T	G	C	D	T	C	T	G	G	G	A	A	G	A	C	G	G	G	C	T	T	T	C	C	G	T	C	G	G	G	T	C	G	A	G
C	A	T	C	I	C	C	D	T	T	G	T	G	C	D	C	C	G	G	G	G	A	A	G	A	C	A	A	G	C	C	T	T	C	C	A	C	C	G	A	G	T	C	A	A	A
#87
C	G	T	T	I	T	T	I	T	T	G	T	T	T	I	C	C	G	G	G	G	A	A	G	A	C	A	A	G	C	C	T	T	C	C	G	T	G	G	G	G	C	G	G	G	A
A	A	C	T	D	C	C	D	T	T	C	T	G	C	D	C	C	G	A	G	G	A	A	G	A	C	A	A	G	C	C	C	T	C	C	G	T	G	G	G	A	C	C	G	A	A
#91
C	A	C	T	I	C	C	D	T	T	G	T	G	C	I	C	C	G	G	G	G	A	A	G	A	C	A	A	G	C	C	T	T	C	C	G	T	G	G	G	A	C	G	G	G	A
C	A	C	T	I	C	C	D	T	T	G	T	G	C	I	C	C	G	G	G	G	A	A	G	A	C	A	A	G	C	C	T	T	C	C	G	T	G	G	G	A	C	G	G	G	A
#92
C	G	T	T	I	T	T	I	T	T	G	T	T	T	I	C	C	G	G	G	G	A	A	G	A	C	A	A	G	C	C	T	T	C	C	G	T	G	G	G	G	C	G	G	G	A
A	A	C	T	D	C	C	D	T	T	C	T	G	C	D	C	C	G	A	G	G	A	A	G	A	C	A	A	G	C	C	C	T	C	C	G	T	G	G	G	A	C	C	G	A	A
#93
C	G	T	T	I	T	T	I	T	T	G	T	T	T	I	C	T	G	G	G	G	A	A	G	A	C	A	A	G	C	C	T	T	C	C	G	T	G	G	G	G	C	G	G	G	A
A	A	C	T	D	C	C	D	T	T	C	T	G	C	D	C	C	G	A	G	G	A	A	G	A	C	A	A	G	C	C	C	T	C	C	G	T	G	A	G	A	C	C	G	A	A
#94
C	G	T	T	I	T	T	I	T	T	G	T	T	T	D	C	C	G	G	G	G	A	A	G	A	C	G	G	G	C	C	T	T	C	C	G	T	G	G	G	G	T	C	G	A	A
A	A	T	C	D	C	C	D	T	T	C	T	G	C	D	C	C	G	A	G	G	A	A	G	A	C	A	A	G	C	C	C	C	C	C	G	C	C	A	G	G	C	C	G	A	A
#95
C	G	T	T	I	T	T	I	T	T	G	T	T	T	I	C	C	G	G	G	G	A	A	G	A	C	A	A	G	C	C	T	T	C	C	G	T	G	G	G	G	C	G	G	G	A
A	A	C	T	D	C	C	D	T	T	C	T	G	C	D	C	C	G	A	G	G	A	A	G	A	C	A	A	G	C	C	C	T	C	C	G	T	G	A	G	A	C	C	G	A	A
#96
C	G	T	T	I	T	T	I	T	T	G	T	T	T	I	C	C	G	G	G	G	A	C	G	A	C	A	A	G	C	C	T	T	C	C	G	T	G	G	G	G	C	G	G	G	A
A	A	C	T	D	C	C	D	T	T	C	T	G	C	D	C	C	G	A	G	G	A	A	G	A	C	A	A	A	C	C	C	T	C	C	G	T	G	G	G	A	C	C	G	A	A
#97
C	A	C	T	I	T	T	I	T	T	G	T	T	T	I	C	C	G	G	G	G	A	A	G	A	C	A	A	G	C	C	T	T	C	C	G	T	G	G	G	G	C	G	G	G	A
A	A	C	T	D	C	C	D	T	T	C	T	G	C	D	C	C	G	A	G	G	A	A	G	A	C	A	A	G	C	C	C	T	C	C	G	T	G	G	G	A	C	C	G	A	A
#99
C	G	T	T	I	T	T	I	T	T	G	T	T	T	D	C	C	G	G	G	G	?	A	G	A	C	G	G	G	C	C	T	T	C	C	G	T	G	G	G	G	T	C	G	A	A
A	A	T	C	D	C	C	D	T	T	C	T	G	C	D	C	C	G	A	G	G	?	A	A	A	C	A	A	G	C	C	C	T	C	C	G	C	C	A	G	G	C	C	G	A	A
#100
A	G	T	T	D	T	T	I	T	T	C	T	T	T	D	C	C	G	A	G	G	A	A	G	A	C	A	A	G	C	C	C	T	C	C	G	T	G	A	G	G	C	C	G	A	A
A	G	T	T	D	T	T	I	T	T	C	T	T	T	D	C	C	G	A	G	G	A	A	G	A	C	A	A	G	C	C	C	T	C	C	G	T	G	A	G	G	C	C	G	A	A
#103
A	G	T	T	D	T	T	I	T	T	C	T	T	T	D	C	C	G	A	G	G	A	A	G	A	C	A	A	G	C	C	C	T	C	C	G	T	G	G	G	G	C	C	G	A	A
A	G	T	T	D	T	T	I	T	T	C	T	T	T	D	C	C	G	A	G	G	A	A	G	A	C	A	A	G	C	C	C	T	C	C	G	T	G	A	G	G	C	C	G	A	A
#104
C	G	T	T	I	T	T	I	T	T	G	T	T	T	D	C	C	G	G	G	G	A	A	G	A	C	G	G	G	C	C	T	T	C	C	G	T	G	G	G	G	T	C	G	A	A
A	A	T	C	D	C	C	D	T	T	C	T	G	C	D	C	C	G	A	G	G	A	A	G	A	C	A	A	G	C	C	C	C	C	C	G	C	C	G	G	G	C	C	G	A	A
#105
A	G	T	T	D	T	T	I	T	T	C	T	T	T	D	C	C	G	A	G	G	A	A	G	A	C	A	A	G	C	C	C	T	C	C	G	T	G	G	G	G	C	C	G	A	A
A	G	T	T	D	T	T	I	T	T	C	T	T	T	D	C	C	G	A	G	G	A	A	G	A	C	A	A	G	C	C	C	T	C	C	G	T	G	A	G	G	C	C	G	A	A
#112
C	G	T	T	I	T	T	I	T	T	G	T	T	T	I	C	C	G	G	G	G	A	A	G	A	C	A	A	G	C	C	T	T	C	C	G	T	G	G	G	G	C	G	G	G	A
A	A	C	T	D	C	C	D	T	T	C	T	G	C	D	C	C	G	A	G	G	A	A	G	A	C	A	A	G	C	C	C	T	C	C	G	T	G	A	G	A	C	C	G	A	A
#122
C	A	T	T	I	C	C	D	T	T	G	T	G	C	I	T	C	T	G	G	G	A	A	G	A	C	A	A	G	C	T	T	T	C	C	G	T	G	G	G	G	T	G	G	G	G
C	A	C	T	I	C	C	D	T	T	G	T	G	C	D	C	C	G	G	G	G	A	A	G	A	C	A	A	G	C	C	T	T	C	C	A	T	C	G	A	A	C	C	A	A	A
#123
A	G	T	T	D	T	T	I	T	T	C	T	T	T	D	C	C	G	A	G	G	A	A	G	A	C	A	A	G	C	C	C	T	C	C	G	T	G	G	G	G	C	C	G	A	A
A	G	T	T	D	T	T	I	T	T	C	T	T	T	D	C	C	G	A	G	G	A	A	G	A	C	A	A	G	C	C	C	T	C	C	G	T	G	A	G	G	C	C	G	A	A
#128
C	G	T	T	I	T	T	I	T	T	G	T	T	T	I	C	C	G	G	G	G	A	A	G	A	C	A	A	G	C	C	T	T	C	C	G	T	G	G	G	G	C	G	G	G	A
A	A	C	T	D	C	C	D	T	T	C	T	G	C	D	C	C	G	A	G	G	A	A	G	A	C	A	A	G	C	C	C	T	C	C	G	T	G	A	G	A	C	C	G	A	A
#130
C	G	T	T	I	T	T	I	T	T	G	T	T	T	I	C	C	G	G	G	G	A	A	G	A	C	A	A	G	C	C	T	T	C	C	G	T	G	G	G	G	C	G	G	G	A
A	A	C	T	D	C	C	D	T	T	C	T	G	C	D	C	C	G	A	G	G	A	A	G	A	C	A	A	G	C	C	C	T	C	C	G	T	G	G	G	A	C	C	G	A	A
#134
C	A	C	T	I	C	C	D	T	T	G	T	G	C	I	C	C	G	G	G	G	A	A	G	A	C	A	A	G	C	C	T	T	C	C	G	T	G	G	G	A	C	G	G	G	A
C	A	C	T	I	C	C	D	T	T	G	T	G	C	I	C	C	G	G	G	G	A	A	G	A	C	A	A	G	C	C	T	T	C	C	G	T	G	G	G	A	C	G	G	G	A
#135
C	G	T	T	I	T	T	I	T	T	G	T	T	T	I	C	C	G	G	G	G	A	A	G	A	C	A	A	G	C	C	T	T	C	C	G	T	G	G	G	G	C	G	G	G	A
A	A	C	T	D	C	C	D	T	T	C	T	G	C	D	C	C	G	A	G	G	A	A	G	A	C	A	A	G	C	C	C	T	C	C	G	T	G	G	G	A	C	C	G	A	A
#136
C	A	C	T	I	C	C	D	T	T	G	T	G	C	I	C	C	G	G	G	G	A	A	G	A	C	A	A	G	C	C	T	T	C	C	G	T	G	G	G	A	C	G	G	G	A
C	A	C	T	I	C	C	D	T	T	G	T	G	C	I	C	C	G	G	G	G	A	A	G	A	C	A	A	G	C	C	T	T	C	C	G	T	G	G	G	A	C	G	G	G	A
#138
C	A	C	T	I	C	C	D	T	T	G	T	G	C	I	C	C	G	G	G	G	A	A	G	A	C	A	A	G	C	C	T	T	C	C	G	T	G	G	G	A	C	G	G	G	A
C	A	C	T	I	C	C	D	T	T	G	T	G	C	I	C	C	G	G	G	G	A	A	G	A	C	A	A	G	C	C	T	T	C	C	G	T	G	G	G	A	C	G	G	G	A
#139
C	G	T	T	I	T	T	I	T	T	G	T	T	T	I	C	C	G	G	G	G	A	A	G	A	C	A	A	G	C	C	T	T	C	C	G	T	G	G	G	G	C	G	G	G	A
A	A	C	T	D	C	C	D	T	T	C	T	G	C	D	C	C	G	A	G	G	A	A	G	A	C	A	A	G	C	C	C	T	C	C	G	T	G	G	G	A	C	C	G	A	A
#140
A	G	T	T	D	T	T	I	T	T	C	T	T	T	D	C	C	G	A	G	G	A	A	G	A	C	A	A	G	C	C	C	T	C	C	G	T	G	G	G	G	C	C	G	A	A
A	G	T	T	D	T	T	I	T	T	C	T	T	T	D	C	C	G	A	G	G	A	A	G	A	C	A	A	G	C	C	C	T	C	C	G	T	G	G	G	G	C	C	G	A	A
#141
A	G	T	T	D	T	T	I	T	T	C	T	T	T	D	C	C	G	A	G	G	A	A	G	A	C	A	A	G	C	C	C	T	C	C	G	T	G	G	G	G	C	C	G	A	A
A	G	T	T	D	T	T	I	T	T	C	T	T	T	D	C	C	G	A	G	G	A	A	G	A	C	A	A	G	C	C	C	T	C	C	G	T	G	A	G	G	C	C	G	A	A
#142
C	G	T	T	I	T	T	I	T	T	G	T	T	T	I	C	C	G	G	G	G	A	A	G	A	C	A	A	G	C	C	T	T	C	C	G	T	G	G	G	G	C	G	G	G	A
A	A	C	T	D	C	C	D	T	T	C	T	G	C	D	C	C	G	A	G	G	A	A	G	A	C	A	A	G	C	C	C	T	C	C	G	T	G	G	G	A	C	C	G	A	A
#144
C	A	C	T	?	C	C	I	T	T	G	T	G	C	I	C	C	G	G	G	G	A	A	G	A	C	A	A	G	C	C	T	T	C	C	G	T	G	G	G	A	C	G	G	G	A
C	A	C	T	?	C	C	D	T	T	G	T	G	C	I	C	C	G	G	G	G	A	A	G	A	C	A	A	G	C	C	T	T	C	C	G	T	G	G	G	A	C	G	G	G	A
#145
C	A	C	T	?	C	C	I	T	T	G	T	G	C	I	C	C	G	G	G	G	A	A	G	A	C	A	A	G	C	C	T	T	C	C	G	T	G	G	G	A	C	G	G	G	A
C	A	C	T	?	C	C	D	T	T	G	T	G	C	I	C	C	G	G	G	G	A	A	G	A	C	A	A	A	C	C	T	T	C	C	G	T	G	G	G	A	C	G	G	G	A
#147
C	G	T	T	I	T	T	I	T	T	G	T	T	T	I	C	C	G	G	G	G	A	A	G	A	C	A	A	G	C	C	T	T	C	C	G	T	G	G	G	G	C	G	G	G	?
A	A	C	T	D	C	C	D	T	T	C	T	G	C	D	C	C	G	A	G	G	A	A	G	A	C	A	A	G	C	C	C	T	C	C	G	T	G	A	G	A	C	C	G	A	?
#148
C	G	T	T	I	T	T	I	T	T	G	T	T	T	D	C	C	G	G	G	G	A	A	G	A	C	G	G	G	C	C	T	T	C	C	G	T	G	G	G	G	T	C	G	A	A
A	A	T	C	D	C	C	D	T	T	C	T	G	C	D	C	C	G	A	G	G	A	A	G	A	C	A	A	G	C	C	C	T	C	C	G	C	C	A	G	G	C	C	G	A	A
#149
C	G	T	T	I	T	T	I	T	T	G	T	T	T	D	C	C	G	G	G	G	A	A	G	A	C	A	A	G	C	C	T	T	C	C	G	T	G	G	G	G	T	C	G	A	A
A	A	T	T	D	C	C	D	T	T	C	T	G	C	D	C	C	G	A	G	G	A	A	G	A	C	A	A	G	C	C	C	T	C	C	G	T	C	A	A	G	C	C	G	A	A
#150
C	G	T	T	I	T	T	I	T	T	G	T	T	T	I	C	C	G	G	G	G	A	A	G	A	C	A	A	G	C	C	T	T	C	C	G	T	G	G	G	G	C	G	G	G	A
A	A	C	T	D	C	C	D	T	T	C	T	G	C	D	C	C	G	A	G	G	A	A	G	A	C	A	A	G	C	C	C	T	C	C	G	T	G	A	G	A	C	C	G	A	A
#154
A	G	T	T	D	T	T	I	T	T	C	T	T	T	D	C	C	G	A	G	G	A	A	G	A	C	A	A	G	C	C	C	T	C	C	G	T	G	G	G	G	C	C	G	A	A
A	G	T	T	D	T	T	I	T	T	C	T	T	T	D	C	C	G	A	G	G	A	A	G	A	C	A	A	G	C	C	C	T	C	C	G	T	G	G	G	G	C	C	G	A	A
#156
C	A	T	T	D	C	C	I	G	G	C	C	T	T	D	C	C	G	G	G	A	G	A	A	A	C	A	A	G	T	C	T	T	C	C	G	T	G	G	G	G	C	C	G	A	A
C	A	T	T	D	C	C	I	G	G	C	C	T	T	D	C	C	G	G	G	A	A	A	A	A	C	A	A	G	T	C	T	T	C	C	G	T	G	G	G	G	C	C	G	A	A
#158
C	G	T	T	I	T	T	I	T	T	G	T	T	T	?	C	C	G	G	G	G	A	A	G	A	C	A	A	G	C	C	T	T	C	C	G	T	G	G	G	G	C	G	G	G	A
A	A	C	T	D	C	C	D	T	T	C	T	G	C	?	C	C	G	A	G	G	A	A	G	A	C	A	A	G	C	C	C	T	C	C	G	T	G	G	G	A	C	C	G	A	A
#159
C	A	C	T	I	C	C	D	T	T	G	T	G	C	I	C	C	G	G	G	G	A	A	G	A	C	A	A	G	C	C	T	T	C	C	G	T	G	G	G	A	C	G	G	G	A
C	A	C	T	I	C	C	D	T	T	G	T	G	C	I	C	C	G	G	G	G	A	A	G	A	C	A	A	G	C	C	T	T	C	C	G	T	G	G	G	A	C	G	G	G	A
#160
A	G	T	T	D	T	T	I	T	T	C	T	T	T	D	C	C	G	A	G	G	A	A	G	A	C	A	A	G	C	C	C	T	C	C	G	T	G	A	G	G	C	C	G	A	A
A	G	T	T	D	T	T	I	T	T	C	T	T	T	D	C	C	G	A	G	G	A	A	G	A	C	A	A	G	C	C	C	T	C	C	G	T	G	A	G	G	C	C	G	A	A
#163
C	G	T	T	I	T	T	I	T	T	G	T	T	T	I	C	C	G	G	G	G	A	A	G	A	C	A	A	?	C	C	T	T	C	?	G	T	G	G	G	G	C	G	G	G	A
A	A	C	T	D	C	C	D	T	T	C	T	G	C	D	C	C	G	A	G	G	A	A	G	A	C	A	A	?	C	C	C	T	C	?	G	T	G	A	G	A	C	C	G	A	A
#164
C	A	T	T	I	C	C	D	T	T	G	T	G	C	I	C	C	G	G	G	G	A	A	G	A	C	G	G	G	C	C	T	T	C	C	G	T	G	G	G	G	T	G	G	G	A
C	A	C	C	I	C	C	D	T	T	G	T	G	C	D	C	C	G	G	G	G	A	A	A	A	C	A	A	G	C	C	T	T	C	C	G	C	C	G	G	A	C	C	G	A	A
#165
C	A	T	T	I	C	C	D	T	T	G	T	G	C	I	C	C	G	G	?	G	A	A	G	A	C	A	A	G	C	C	T	T	C	C	G	T	G	G	G	G	T	G	G	G	A
C	A	C	T	I	C	C	D	T	T	G	T	G	C	D	C	C	G	G	?	G	A	A	G	A	C	A	A	G	C	C	T	T	C	C	G	C	C	G	G	A	C	C	G	A	A
#166
C	A	T	T	I	C	C	D	T	T	G	T	G	C	I	C	C	G	G	G	G	A	A	G	A	C	G	G	G	C	C	T	T	C	C	G	T	G	G	G	G	T	G	G	G	A
C	A	C	C	I	C	C	D	T	T	G	T	G	C	D	C	C	G	G	G	G	A	A	G	A	C	A	A	G	C	C	T	T	C	C	G	C	C	G	G	A	C	C	G	A	A
#893
A	G	T	T	D	T	T	I	T	T	C	T	T	T	D	C	C	G	A	G	G	A	A	G	A	C	A	A	G	C	C	C	T	C	C	G	T	G	A	G	G	C	C	G	A	A
A	G	T	T	D	T	T	I	T	T	C	T	T	T	D	C	C	G	A	G	G	A	A	G	A	C	A	A	G	C	C	C	T	C	C	G	T	G	A	G	G	C	C	G	A	A
#1166
C	G	T	T	I	T	T	I	T	T	G	T	T	T	I	C	C	G	G	G	G	A	A	G	A	T	A	A	G	C	C	T	T	C	C	G	T	G	G	G	G	C	G	G	G	A
A	A	C	T	D	C	C	D	T	T	C	T	G	C	D	C	C	G	A	G	G	A	A	G	A	C	A	A	G	C	C	C	T	C	C	G	T	G	A	G	A	C	C	G	A	A
#1917
C	A	T	T	I	C	C	D	T	T	G	T	G	C	I	C	C	G	G	G	G	A	A	G	A	C	G	G	G	C	C	T	T	C	C	G	T	G	G	G	G	T	G	G	G	A
C	A	C	C	I	C	C	D	T	T	G	T	G	C	D	C	C	G	G	G	G	A	A	G	A	C	A	A	G	C	C	T	T	C	C	G	C	C	G	G	A	C	C	G	A	A
#1921
C	A	T	T	I	C	C	D	T	T	G	T	G	C	D	T	C	T	G	G	G	A	A	G	A	C	A	A	G	C	T	T	T	C	C	A	T	C	G	A	G	T	C	A	A	G
C	A	T	T	I	C	C	D	T	T	G	T	G	C	D	T	C	T	G	G	G	A	A	G	A	C	A	A	G	C	T	T	T	C	C	A	T	C	G	A	G	T	C	A	A	G
#1922
C	G	T	T	I	T	T	I	T	T	G	T	T	T	D	C	C	G	G	G	G	A	A	G	A	C	G	G	G	C	C	T	T	C	C	G	T	G	G	G	G	T	C	G	A	A
A	A	T	C	D	C	C	D	T	T	C	T	G	C	D	C	C	G	A	G	G	A	A	G	A	C	A	A	G	C	C	C	T	C	C	G	C	C	A	G	G	C	C	G	A	A
#1925
C	A	T	T	I	C	C	D	T	T	G	T	G	C	D	T	C	T	G	G	G	A	A	G	A	C	G	G	G	C	T	T	T	C	T	G	T	C	G	G	G	T	C	G	A	G
C	A	T	C	I	C	C	D	T	T	G	T	G	C	D	C	C	G	G	G	G	A	A	G	A	C	A	A	G	C	C	T	T	C	C	A	C	C	G	A	G	T	C	A	A	A
#2199
A	G	T	T	D	T	T	I	T	T	C	T	T	T	D	C	C	G	A	G	G	A	A	G	A	C	A	A	G	C	C	C	T	C	C	G	T	G	G	G	G	C	C	G	A	A
A	G	T	T	D	T	T	I	T	T	C	T	T	T	D	C	C	G	A	G	G	A	A	G	A	C	A	A	G	C	C	C	T	C	C	G	T	G	A	G	G	C	C	G	A	A
#7710
A	G	T	T	D	T	T	I	T	T	C	T	T	T	D	C	C	G	A	G	G	A	A	G	A	C	A	A	G	C	C	C	T	C	C	G	T	G	G	G	G	C	C	G	A	A
A	G	T	T	D	T	T	I	T	T	C	T	T	T	D	C	C	G	A	G	G	A	A	G	A	C	A	A	G	C	C	C	T	C	C	G	T	G	A	G	G	C	C	G	A	A
#20823
A	G	T	T	D	T	T	I	T	T	C	T	T	T	D	C	C	G	A	G	G	A	A	G	A	C	A	A	G	C	C	C	T	C	C	G	T	G	G	G	G	C	C	G	A	A
A	G	T	T	D	T	T	I	T	T	C	T	T	T	D	C	C	G	A	G	G	A	A	G	A	C	A	A	G	C	C	C	T	C	C	G	T	G	A	G	G	C	C	G	A	A
#20842
C	A	C	T	I	C	C	D	T	T	G	T	G	C	I	C	C	G	G	G	G	A	A	G	A	C	A	A	G	C	C	T	T	C	C	G	T	G	G	G	A	C	G	G	G	A
C	A	C	T	I	C	C	D	T	T	G	T	G	C	I	C	C	G	G	G	G	A	A	G	A	C	A	A	G	C	C	T	T	C	C	G	T	G	G	G	A	C	G	G	G	A
#KY2008-1
A	G	T	T	D	T	T	I	T	T	C	T	T	T	D	C	C	G	A	G	G	A	A	G	A	C	A	A	G	C	C	C	T	C	C	G	T	G	G	G	G	C	C	G	A	A
A	G	T	T	D	T	T	I	T	T	C	T	T	T	D	C	C	G	A	G	G	A	A	G	A	C	A	A	G	C	C	C	T	C	C	G	T	G	A	G	G	C	C	G	A	A
#KY2008-2
A	G	T	T	D	T	T	I	T	T	C	T	T	T	D	C	C	G	A	G	G	A	A	G	A	C	A	A	G	C	C	C	T	C	C	G	T	G	A	G	G	C	C	G	A	A
A	G	T	T	D	T	T	I	T	T	C	T	T	T	D	C	C	G	A	G	G	A	A	G	A	C	A	A	G	C	C	C	T	C	C	G	T	G	A	G	G	C	C	G	A	A
#KY2008-3
A	G	T	T	D	T	T	I	T	T	C	T	T	T	D	C	C	G	A	G	G	A	A	G	A	C	A	A	G	C	C	C	T	C	C	G	T	G	A	G	G	C	C	G	A	A
A	G	T	T	D	T	T	I	T	T	C	T	T	T	D	C	C	G	A	G	G	A	A	G	A	C	A	A	G	C	C	C	T	C	C	G	T	G	A	G	G	C	C	G	A	A
#KY2008-4
A	G	T	T	D	T	T	I	T	T	C	T	T	T	D	C	C	G	A	G	G	A	A	G	A	C	A	A	G	C	C	C	T	C	C	G	T	G	A	G	G	C	C	G	A	A
A	G	T	T	D	T	T	I	T	T	C	T	T	T	D	C	C	G	A	G	G	A	A	G	A	C	A	A	G	C	C	C	T	C	C	G	T	G	A	G	G	C	C	G	A	A
#KY2008-5
A	G	T	T	D	T	T	I	T	T	C	T	T	T	D	C	C	G	A	G	G	A	A	G	A	C	A	A	G	C	C	C	T	C	C	G	T	G	G	G	G	C	C	G	A	A
A	G	T	T	D	T	T	I	T	T	C	T	T	T	D	C	C	G	A	G	G	A	A	G	A	C	A	A	G	C	C	C	T	C	C	G	T	G	G	G	G	C	C	G	A	A
#KY2008-6
C	G	T	T	I	T	T	I	T	T	G	T	T	T	I	C	C	G	G	G	G	A	A	G	A	C	A	A	G	C	C	T	T	C	C	G	T	G	G	G	G	C	G	G	G	A
A	A	C	T	D	C	C	D	T	T	C	T	G	C	D	C	C	G	A	G	G	A	A	G	A	C	A	A	G	C	C	C	T	C	C	G	T	G	G	G	A	C	C	G	A	A
#KY2008-7
A	G	T	T	D	T	T	I	T	T	C	T	T	T	D	C	C	G	A	G	G	A	A	G	A	C	A	A	G	C	C	C	T	C	C	G	T	G	G	G	G	C	C	G	A	A
A	G	T	T	D	T	T	I	T	T	C	T	T	T	D	C	C	G	A	G	G	A	A	G	A	C	A	A	G	C	C	C	T	C	C	G	T	G	A	G	G	C	C	G	A	A
#KY2008-8
C	G	T	T	I	T	T	I	T	T	G	T	T	T	I	C	C	G	G	G	G	A	A	G	A	C	A	A	G	C	C	T	T	C	C	G	T	G	G	G	G	C	G	G	G	A
A	A	C	T	D	C	C	D	T	T	C	T	G	C	D	C	C	G	A	G	G	A	A	G	A	C	A	A	G	C	C	C	T	C	C	G	T	G	G	G	A	C	C	G	A	A
#KY2008-9
A	G	T	T	D	T	T	I	T	T	C	T	T	T	D	C	C	G	A	G	G	A	A	G	A	C	A	A	G	C	C	C	T	C	C	G	T	G	G	G	G	C	C	G	A	A
A	G	T	T	D	T	T	I	T	T	C	T	T	T	D	C	C	G	A	G	G	A	A	G	A	C	A	A	G	C	C	C	T	C	C	G	T	G	A	G	G	C	C	G	A	A
#KY2008-10
A	G	T	T	D	T	T	I	T	T	C	T	T	T	D	C	C	G	A	G	G	A	A	G	A	C	A	A	G	C	C	C	T	C	C	G	T	G	G	G	G	C	C	G	A	A
A	G	T	T	D	T	T	I	T	T	C	T	T	T	D	C	C	G	A	G	G	A	A	G	A	C	A	A	G	C	C	C	T	C	C	G	T	G	A	G	G	C	C	G	A	A
#KY2008-11
C	A	C	T	I	C	C	D	T	T	G	T	G	C	I	C	C	G	G	G	G	A	A	G	A	C	A	A	G	C	C	T	T	C	C	G	T	G	G	G	A	C	G	G	G	A
C	A	C	T	I	C	C	D	T	T	G	T	G	C	I	C	C	G	G	G	G	A	A	G	A	C	A	A	G	C	C	T	T	C	C	G	T	G	G	G	A	C	G	G	G	A
#KY2008-12
C	A	C	T	I	C	C	D	T	T	G	T	G	C	I	C	C	G	G	G	G	A	A	G	A	C	A	A	G	C	C	T	T	C	C	G	T	G	G	G	A	C	G	G	G	A
C	A	C	T	I	C	C	D	T	T	G	T	G	C	I	C	C	G	G	G	G	A	A	G	A	C	A	A	G	C	C	T	T	C	C	G	T	G	G	G	A	C	G	G	G	A
#KY2008-13
C	G	T	T	I	T	T	I	T	T	G	T	T	T	I	C	C	G	G	G	G	A	A	G	A	C	A	A	G	C	C	T	T	C	C	G	T	?	G	G	G	C	G	G	G	A
A	A	C	T	D	C	C	D	T	T	C	T	G	C	D	C	C	G	A	G	G	A	A	G	A	C	A	A	G	C	C	C	T	C	C	G	T	?	G	G	A	C	C	G	A	A
#KY2008-14
A	G	T	T	D	T	T	I	T	T	C	T	T	T	D	C	C	G	A	G	G	A	A	G	A	C	A	A	G	C	C	C	T	C	C	G	T	G	G	G	G	C	C	G	A	A
A	G	T	T	D	T	T	I	T	T	C	T	T	T	D	C	C	G	A	G	G	A	A	G	A	C	A	A	G	C	C	C	T	C	C	G	T	G	A	G	G	C	C	G	A	A
#KY2008-15
C	G	T	T	I	T	T	I	T	T	G	T	T	T	I	C	?	G	G	G	G	A	A	G	A	C	A	A	G	C	C	T	T	C	C	G	T	G	G	G	G	C	G	G	G	A
A	A	C	T	D	C	C	D	T	T	C	T	G	T	D	C	?	G	A	G	G	A	A	G	A	C	A	A	G	C	C	C	T	C	C	G	T	G	G	G	A	C	C	A	A	A
#KY2008-16
C	G	T	T	I	T	T	I	T	T	G	T	T	T	I	C	C	G	G	G	G	A	A	G	A	C	A	A	G	C	C	T	T	C	C	G	T	G	G	G	G	C	G	G	G	A
A	A	C	T	D	C	C	D	T	T	C	T	G	C	D	C	C	G	A	G	G	A	A	G	A	C	A	A	G	C	C	C	T	C	C	G	T	G	A	G	A	C	C	G	A	A
#KY2008-17
A	G	T	T	D	T	T	I	T	T	C	T	T	T	D	C	C	G	A	G	G	A	A	G	A	C	A	A	G	C	C	C	T	C	C	G	T	G	G	G	G	C	C	G	A	A
A	G	T	T	D	T	T	I	T	T	C	T	T	T	D	C	C	G	A	G	G	A	A	G	A	C	A	A	G	C	C	C	T	C	C	G	T	G	A	G	G	C	C	G	A	A
#KY2008-18
C	G	T	T	I	T	T	I	T	T	G	T	T	T	I	C	C	G	G	G	G	A	A	G	A	C	A	A	G	C	C	T	T	C	T	G	T	G	G	G	G	C	G	G	G	A
A	A	C	T	D	C	C	D	T	T	C	T	G	C	D	C	C	G	A	G	G	A	A	G	A	C	A	A	G	C	C	C	T	C	C	G	T	G	G	G	A	C	C	G	A	A
#KY2008-19
C	G	T	T	I	T	T	I	T	T	G	T	T	T	I	C	C	G	G	G	G	A	A	G	A	C	A	A	G	C	C	T	T	C	C	G	T	G	G	G	G	C	G	G	G	A
A	A	C	T	D	C	C	D	T	T	C	T	G	C	D	C	C	G	A	G	G	A	A	G	A	C	A	A	G	C	C	C	T	C	C	G	T	G	A	G	A	C	C	G	A	A
#KY2008-20
C	G	T	T	I	T	T	I	T	T	G	T	T	T	I	C	C	G	G	G	G	A	A	G	A	C	A	A	G	C	C	T	T	C	C	G	T	G	G	G	G	C	G	G	G	A
A	A	C	T	D	C	C	D	T	T	C	T	G	C	D	C	C	G	A	G	G	A	A	G	A	C	A	A	G	C	C	C	T	C	C	G	T	G	A	G	A	C	C	G	A	A
#KY2008-21
A	G	T	T	D	T	T	I	T	T	C	T	T	T	D	C	C	G	A	G	G	A	A	G	A	C	A	A	G	C	C	C	T	C	C	G	T	G	G	G	G	C	C	G	A	A
A	G	T	T	D	T	T	I	T	T	C	T	T	T	D	C	C	G	A	G	G	A	A	G	A	C	A	A	G	C	C	C	T	C	C	G	T	G	G	G	G	C	C	G	A	A
#KY2008-22
A	G	T	T	D	T	T	I	T	T	C	T	T	T	D	C	C	G	A	G	G	A	A	G	A	C	A	A	G	C	C	C	T	C	C	G	T	G	A	G	G	C	C	G	A	A
A	G	T	T	D	T	T	I	T	T	C	T	T	T	D	C	C	G	A	G	G	A	A	G	A	C	A	A	G	C	C	C	T	C	C	G	T	G	A	G	G	C	C	G	A	A
#KY2008-23
C	G	T	T	I	T	T	I	T	T	G	T	T	T	I	C	C	G	G	G	G	A	A	G	A	C	A	A	G	C	C	T	T	C	C	G	T	G	G	G	G	C	G	G	G	A
A	A	C	T	D	C	C	D	T	T	C	T	G	C	D	C	C	G	A	G	G	A	A	G	A	C	A	A	G	C	C	C	T	C	C	G	T	G	G	G	A	C	C	G	A	A
#KY2008-24
A	G	T	T	D	T	T	I	T	T	C	T	T	T	D	C	C	G	A	G	G	A	A	G	A	C	A	A	G	C	C	C	T	C	C	G	T	G	A	G	G	C	C	G	A	A
A	G	T	T	D	T	T	I	T	T	C	T	T	T	D	C	C	G	A	G	G	A	A	G	A	C	A	A	G	C	C	C	T	C	C	G	T	G	A	G	G	C	C	G	A	A
#KY2008-25
C	G	T	T	I	T	T	I	T	T	G	T	T	T	I	C	C	G	G	G	G	A	A	G	A	C	A	A	G	C	C	T	T	C	C	G	T	G	G	G	G	C	G	G	G	A
A	A	C	T	D	C	C	D	T	T	C	T	G	C	D	C	C	G	A	G	G	A	A	G	A	C	A	A	G	C	C	C	T	C	C	G	T	G	A	G	A	C	C	G	A	A
#KY2008-26
A	G	T	T	D	T	T	I	T	T	C	T	T	T	I	C	C	G	A	G	G	A	A	G	A	C	A	A	G	C	C	C	T	C	C	G	T	G	G	G	G	C	C	G	A	A
A	G	T	T	D	T	T	I	T	T	C	T	T	T	D	C	C	G	A	G	G	A	A	G	A	C	A	A	G	C	C	C	T	C	C	G	T	G	A	G	G	C	C	G	A	A
#KY2008-27
A	G	T	T	D	T	T	I	T	T	C	T	T	T	D	C	C	G	A	G	G	A	A	G	A	C	A	A	G	C	C	C	T	C	C	G	T	G	G	G	G	C	C	G	A	A
A	G	T	T	D	T	T	I	T	T	C	T	T	T	D	C	C	G	A	G	G	A	A	G	A	C	A	A	G	C	C	C	T	C	C	G	T	G	A	G	G	C	C	G	A	A
#KY2008-28
A	G	T	T	D	T	T	I	T	T	C	T	T	T	D	C	C	G	A	G	G	A	A	G	A	C	A	A	G	C	C	C	T	C	C	G	T	G	A	G	G	C	?	G	A	A
A	G	T	T	D	T	T	I	T	T	C	T	T	T	D	C	C	G	A	G	G	A	A	G	A	C	A	A	G	C	C	C	T	C	C	G	T	G	A	G	G	C	?	G	A	A
#KY2008-29
C	G	T	T	I	T	T	I	T	T	G	T	T	T	I	C	C	G	G	G	G	?	A	G	A	C	A	A	G	C	C	T	T	C	C	G	T	G	G	G	G	C	G	G	G	A
A	A	C	T	D	C	C	D	T	T	C	T	G	C	D	C	C	G	A	G	G	?	A	G	A	C	A	A	G	C	C	C	T	C	C	G	T	G	A	G	A	C	C	G	A	A
#KY2008-30
C	G	T	T	I	T	T	I	T	T	G	T	T	T	I	C	C	G	G	G	G	A	A	G	A	C	A	A	G	C	C	T	T	C	C	G	T	G	G	G	G	C	G	G	G	A
A	A	C	T	D	C	C	D	T	T	C	T	G	C	D	C	C	G	A	G	G	A	A	G	A	C	A	A	G	C	C	C	T	C	C	G	T	G	A	G	A	C	C	G	A	A
#KY2008-31
C	G	T	T	I	T	T	I	T	T	G	T	T	T	I	C	C	G	G	G	G	A	A	G	A	C	A	A	G	C	C	T	T	C	C	G	T	G	G	G	G	C	G	G	G	A
A	A	C	T	D	C	C	D	T	T	C	T	G	C	D	C	C	G	A	G	G	A	A	G	A	C	A	A	G	C	C	C	T	C	C	G	T	G	G	G	A	C	C	G	A	A
#KY2008-32
C	G	T	T	I	T	T	I	T	T	G	T	T	T	I	C	C	G	G	G	G	A	A	G	A	C	A	A	G	C	C	T	T	C	C	G	T	G	G	G	G	C	G	G	G	A
A	A	C	T	D	C	C	D	T	T	C	T	G	C	D	C	C	G	A	G	G	A	A	G	A	C	A	A	G	C	C	C	T	C	C	G	T	G	A	G	A	C	C	G	A	A
#KY2008-33
A	G	T	T	D	T	T	I	T	T	C	T	T	T	D	C	C	G	A	G	G	A	A	?	A	C	A	A	G	C	C	C	T	C	C	G	T	G	G	G	G	C	C	G	A	A
A	G	T	T	D	T	T	I	T	T	C	T	T	T	D	C	C	G	A	G	G	A	A	?	A	C	A	A	G	C	C	C	T	C	C	G	T	G	A	G	G	C	C	G	A	A
#KY2008-34
A	G	T	T	D	T	T	I	T	T	C	T	T	T	D	C	C	G	A	G	G	A	A	G	A	C	A	A	G	C	C	C	T	C	C	G	T	G	G	G	G	C	C	G	A	A
A	G	T	T	D	T	T	I	T	T	C	T	T	T	D	C	C	G	A	G	G	A	A	G	A	C	A	A	G	C	C	C	T	C	C	G	T	G	A	G	G	C	C	G	A	A
#KY2008-35
C	G	T	T	I	T	T	I	T	T	G	T	T	T	I	C	C	G	G	G	G	A	A	G	A	C	A	A	G	C	C	T	T	C	C	G	T	G	G	G	G	C	G	G	G	A
A	A	C	T	D	C	C	D	T	T	C	T	G	C	D	C	C	G	A	G	G	A	A	G	A	C	A	A	G	C	C	C	T	C	C	G	T	G	A	G	A	C	C	G	A	A
#KY2008-36
C	G	T	T	I	T	T	I	T	T	G	T	T	T	I	C	C	G	G	G	G	A	A	G	A	C	A	A	G	C	C	T	T	C	C	G	T	G	G	G	G	C	G	G	G	A
A	A	C	T	D	C	C	D	T	T	C	T	G	C	D	C	C	G	A	G	G	A	A	G	A	C	A	A	G	C	C	C	T	C	C	G	T	G	G	G	A	C	C	G	A	A
#KY2008-37
A	G	T	T	D	T	T	I	T	T	C	T	T	T	D	C	C	G	A	G	G	A	A	G	A	C	A	A	G	C	C	C	T	C	C	G	T	G	G	G	G	C	C	G	A	A
A	G	T	T	D	T	T	I	T	T	C	T	T	T	D	C	C	G	A	G	G	A	A	G	A	C	A	A	G	C	C	C	T	C	C	G	T	G	A	G	G	C	C	G	A	A
#KY2008-38
A	G	T	T	D	T	T	I	T	T	C	T	T	T	D	C	C	G	A	G	G	A	A	G	A	C	A	A	G	C	C	C	T	C	C	G	T	G	A	G	G	C	C	G	A	A
A	G	T	T	D	T	T	I	T	T	C	T	T	T	D	C	C	G	A	G	G	A	A	G	A	C	A	A	G	C	C	C	T	C	C	G	T	G	A	G	G	C	C	G	A	A
#KY2008-39
A	G	T	T	D	T	T	I	T	T	C	T	T	T	D	C	C	G	A	G	G	A	A	G	A	C	A	A	G	C	C	?	T	C	C	G	T	G	A	G	G	C	C	G	A	A
A	G	T	T	D	T	T	I	T	T	C	T	T	T	D	C	C	G	A	G	G	A	A	G	A	C	A	A	G	C	C	?	T	C	C	G	T	G	A	G	G	C	C	G	A	A
#KY2008-40
A	G	T	T	D	T	T	I	T	T	C	T	T	T	D	C	C	G	A	G	G	A	A	G	A	C	A	A	G	C	C	C	T	C	C	G	T	G	G	G	G	C	C	G	A	A
A	G	T	T	D	T	T	I	T	T	C	T	T	T	D	C	C	G	A	G	G	A	A	G	A	C	A	A	G	C	C	C	T	C	C	G	T	G	A	G	G	C	C	G	A	A
#KY2008-41
C	G	T	T	I	T	T	I	T	T	G	T	T	T	I	C	C	G	G	G	G	A	A	G	A	C	A	A	G	C	C	T	T	C	C	G	T	G	G	G	G	C	G	G	G	A
A	A	C	T	D	C	C	D	T	T	C	T	G	C	D	C	C	G	A	G	G	A	A	G	A	C	A	A	G	C	C	C	T	C	C	G	T	G	A	G	A	C	C	G	A	A
#KY2008-42
C	G	T	T	I	T	T	I	T	T	G	T	T	T	I	C	C	G	G	G	G	A	A	G	A	C	A	A	G	C	C	T	T	C	C	G	T	G	G	G	G	C	G	G	G	A
A	A	C	T	D	C	C	D	T	T	C	T	G	C	D	C	C	G	A	G	G	A	A	G	A	C	A	A	G	C	C	C	T	C	C	G	T	G	A	G	A	C	C	G	A	A
#KY2008-43
C	G	T	T	I	T	T	I	T	T	G	T	T	T	I	C	C	G	G	G	G	A	A	G	A	C	A	A	G	C	C	T	T	C	C	G	T	G	G	G	G	C	G	G	G	A
A	A	C	T	D	C	C	D	T	T	C	T	G	C	D	C	C	G	A	G	G	A	A	G	A	C	A	A	G	C	C	C	T	C	C	G	T	G	G	G	A	C	C	G	A	A
#KY2008-44
A	G	T	T	D	T	T	I	T	T	C	T	T	T	D	C	C	G	A	G	G	A	A	G	A	C	A	A	G	C	C	C	T	C	C	G	T	G	G	G	G	C	C	G	A	A
A	G	T	T	D	T	T	I	T	T	C	T	T	T	D	C	C	G	A	G	G	A	A	G	A	C	A	A	G	C	C	C	T	C	C	G	T	G	A	G	G	C	C	G	A	A
#KY2008-45
C	G	T	T	I	T	T	I	T	T	G	T	T	T	I	C	C	G	G	G	G	A	A	G	A	C	A	A	G	C	C	T	T	C	C	G	T	G	G	G	G	C	G	G	G	A
A	A	C	T	D	C	C	D	T	T	C	T	G	C	D	C	C	G	A	G	G	A	A	G	A	C	A	A	G	C	C	C	T	C	C	G	T	G	A	G	A	C	C	G	A	A
#KY2008-46
?	G	T	T	I	T	T	I	T	T	G	T	T	T	I	C	C	G	G	G	G	A	A	G	A	C	A	A	G	C	C	T	T	C	C	G	T	G	G	G	G	C	G	G	G	A
?	A	C	T	D	C	C	D	T	T	C	T	G	C	D	C	C	G	A	G	G	A	A	G	A	C	A	A	G	C	C	C	T	C	C	G	T	G	A	G	A	C	C	G	A	A
#KY2008-47
A	G	T	T	D	T	T	I	T	T	C	T	T	T	D	C	C	G	A	G	G	A	A	G	A	C	A	A	G	C	C	C	T	C	C	G	T	G	G	G	G	C	C	G	A	A
A	G	T	T	D	T	T	I	T	T	C	T	T	T	D	C	C	G	A	G	G	A	A	G	A	C	A	A	G	C	C	C	T	C	C	G	T	G	G	G	G	C	C	G	A	A
#KY2008-48
C	G	T	T	I	T	T	I	T	T	G	T	T	T	I	C	C	G	G	G	G	A	A	G	A	C	A	A	G	C	C	T	T	C	C	G	T	G	G	G	G	C	G	G	G	A
A	A	C	T	D	C	C	D	T	T	C	T	G	C	D	C	C	G	A	G	G	A	A	G	A	C	A	A	G	C	C	C	T	C	C	G	T	G	A	G	A	C	C	G	A	A
#TLR-1
A	G	T	T	D	T	T	I	T	T	C	T	T	T	D	C	C	G	A	G	G	A	A	G	A	C	A	A	G	C	C	C	T	C	C	G	T	G	A	G	G	C	C	G	A	A
A	G	T	T	D	T	T	I	T	T	C	T	T	T	D	C	C	G	A	G	G	A	A	G	A	C	A	A	G	C	C	C	T	C	C	G	T	G	A	G	G	C	C	G	A	A
#TLR-2
C	G	T	?	I	T	T	D	T	T	G	T	T	T	I	C	C	G	G	G	G	A	A	G	A	C	A	A	G	C	C	T	T	?	C	G	T	G	G	G	G	C	G	G	G	A
A	A	C	?	D	C	C	D	T	T	C	T	G	C	D	C	C	G	A	G	G	A	A	G	A	C	A	A	G	C	C	C	T	?	C	G	T	G	A	G	A	C	C	G	A	A
#TLR-3
C	A	C	T	I	C	C	D	T	T	G	T	G	C	I	C	C	G	G	G	G	A	A	G	A	C	A	A	G	C	C	T	T	C	C	G	T	G	G	G	A	C	G	G	G	A
C	A	C	T	I	C	C	D	T	T	G	T	G	C	D	C	C	G	G	G	G	A	A	G	A	C	A	A	G	C	C	T	T	C	C	G	T	G	G	G	A	C	G	G	G	A
#TLR-4
C	G	T	T	I	T	T	I	T	T	G	T	T	T	I	C	C	G	G	G	G	A	A	G	A	C	A	A	G	C	C	T	T	C	C	G	T	G	G	G	G	C	G	G	G	A
A	A	C	T	D	C	C	D	T	T	C	T	G	C	D	C	C	G	A	G	G	A	A	G	A	C	A	A	G	C	C	C	T	C	C	G	T	G	A	G	A	C	C	G	A	A
#TLR-5
C	G	T	T	I	T	T	I	T	T	G	T	T	T	I	C	C	G	G	G	G	A	A	G	A	C	A	A	G	C	C	T	T	C	C	G	T	G	G	G	G	C	G	G	G	A
A	A	C	T	D	C	C	D	T	T	C	T	G	C	D	C	C	G	A	G	G	A	A	G	A	C	A	A	G	C	C	C	T	C	C	G	T	G	G	G	A	C	C	G	A	A
#TLR-6
C	G	T	T	I	T	T	I	T	T	G	T	T	T	I	C	C	G	G	G	G	A	A	G	A	C	A	A	G	C	C	T	T	C	C	G	T	G	G	G	G	C	G	G	G	A
A	A	C	T	D	C	C	D	T	T	C	T	G	C	D	C	C	G	A	G	G	A	A	G	A	C	A	A	G	C	C	C	T	C	C	G	T	G	G	G	A	C	C	G	A	A
#TLR-7
C	G	T	T	I	T	T	I	T	T	G	T	T	T	D	C	C	G	G	G	G	A	A	G	A	C	A	A	G	C	C	T	T	C	C	G	T	G	G	G	G	C	G	G	G	A
A	A	C	T	D	C	C	D	T	T	C	T	G	C	D	C	C	G	A	G	G	A	A	G	A	C	A	A	G	C	C	C	T	C	C	G	T	G	G	G	A	C	C	G	A	A
#TLR-8
A	G	T	T	D	T	T	I	T	T	C	T	T	T	D	C	C	G	A	G	G	A	C	G	A	C	A	A	G	C	C	C	T	C	C	G	T	G	G	G	G	C	C	G	A	A
A	G	T	T	D	T	T	I	T	T	C	T	T	T	D	C	C	G	A	G	G	A	A	G	A	C	A	A	G	C	C	C	T	C	C	G	T	G	G	G	G	C	C	G	A	A
#TLR-9
C	G	T	T	I	T	T	I	T	T	G	T	T	T	D	C	C	G	G	G	G	A	A	G	A	C	A	A	G	C	C	T	T	C	C	G	T	G	G	G	G	C	G	G	G	A
A	A	C	T	D	C	C	D	T	T	C	T	G	C	D	C	C	G	A	G	G	A	A	G	A	C	A	A	G	C	C	C	T	C	C	G	T	G	A	G	A	C	C	G	A	A
#TLR-10
C	G	T	T	I	T	T	I	T	T	G	T	T	T	I	C	C	G	G	G	G	A	A	G	A	C	A	A	G	C	C	T	T	C	C	G	T	G	G	G	G	C	G	G	G	A
A	A	C	T	D	C	C	D	T	T	C	T	G	C	D	C	C	G	A	G	G	A	A	G	A	C	A	A	G	C	C	C	T	C	C	G	T	G	G	G	A	C	C	G	A	A
#TLR-11
A	G	T	T	D	T	T	I	T	T	C	T	T	T	D	C	C	G	A	G	G	A	A	G	A	C	A	A	G	C	C	C	T	C	C	G	T	G	G	G	G	C	C	G	A	A
A	G	T	T	D	T	T	I	T	T	C	T	T	T	D	C	C	G	A	G	G	A	A	G	A	C	A	A	G	C	C	C	T	C	C	G	T	G	G	G	G	C	C	G	A	A
#TLR-12
C	A	C	T	?	C	C	D	T	T	G	T	G	C	I	C	C	G	G	G	G	A	A	G	A	C	A	A	G	C	C	T	T	C	C	G	T	G	G	G	A	C	G	G	G	A
C	A	C	T	?	C	C	D	T	T	G	T	G	C	D	C	C	G	G	G	G	A	A	G	A	C	A	A	G	C	C	T	T	C	C	G	T	G	G	G	A	C	G	G	G	A
#TLR-13
A	G	T	T	D	T	T	I	T	T	C	T	T	T	D	C	C	G	A	G	G	A	A	G	A	C	A	A	G	C	C	C	T	C	C	G	T	G	A	G	G	C	C	G	A	A
A	G	T	T	D	T	T	I	T	T	C	T	T	T	D	C	C	G	A	G	G	A	A	G	A	C	A	A	G	C	C	C	T	C	C	G	T	G	A	G	G	C	C	G	A	A
#TLR-14
A	G	T	T	D	T	T	I	T	T	C	T	T	T	D	C	C	G	A	G	G	A	C	G	A	C	A	A	G	C	C	C	T	C	C	G	T	G	G	G	G	C	C	G	A	A
A	G	T	T	D	T	T	I	T	T	C	T	T	T	D	C	C	G	A	G	G	A	A	G	A	C	A	A	G	C	C	C	T	C	C	G	T	G	G	G	G	C	C	G	A	A
#TLR-15
C	G	T	T	I	T	T	I	T	T	G	T	T	T	I	C	C	G	G	G	G	A	A	G	A	C	A	A	G	C	C	T	T	C	C	G	T	G	G	G	G	C	G	G	G	A
A	A	C	T	D	C	C	D	T	T	C	T	G	C	D	C	C	G	A	G	G	A	A	G	A	C	A	A	G	C	C	C	T	C	C	G	T	G	A	G	A	C	C	G	A	A
#TLR-16
C	G	T	T	I	T	T	I	T	T	G	T	T	T	I	C	C	G	G	G	G	A	A	G	A	C	A	A	G	C	C	T	T	C	C	G	T	G	G	G	G	C	G	G	G	A
A	A	C	T	D	C	C	D	T	T	C	T	G	C	D	C	C	G	A	G	G	A	A	G	A	C	A	A	G	C	C	C	T	C	C	G	T	G	G	G	A	C	C	G	A	A
#TLR-17
C	G	T	T	I	T	T	I	T	T	G	T	T	T	D	C	C	G	G	G	G	A	A	G	A	C	A	A	G	C	C	T	T	C	C	G	T	G	G	G	G	C	G	G	G	A
A	A	C	T	D	C	C	D	T	T	C	T	G	C	D	C	C	G	A	G	G	A	A	G	A	C	A	A	G	C	C	C	T	C	C	G	T	G	G	G	A	C	C	G	A	A
#TLR-18
C	A	C	T	I	C	C	D	T	T	G	T	G	C	I	C	C	G	G	G	G	A	A	G	A	T	A	A	G	C	C	?	T	C	C	G	T	G	G	G	A	C	G	G	G	A
C	A	C	T	I	C	C	D	T	T	G	T	G	C	I	C	C	G	G	G	G	A	A	G	A	T	A	A	G	C	C	?	T	C	C	G	T	G	G	G	A	C	G	G	G	A
#TLR-19
C	A	C	T	I	C	C	D	T	T	G	T	G	C	I	C	C	G	G	G	G	A	A	G	A	C	A	A	G	C	C	T	T	C	C	G	T	G	G	G	A	C	G	G	G	A
C	A	C	T	I	C	C	D	T	T	G	T	G	C	D	C	C	G	G	G	G	A	A	G	A	C	A	A	G	C	C	T	T	C	C	G	T	G	G	G	A	C	G	G	G	A
#TLR-20
C	G	T	T	I	T	T	I	T	T	G	T	T	T	D	C	C	G	G	G	G	A	A	G	A	C	A	A	G	C	C	T	T	C	C	G	T	G	G	G	G	C	G	G	G	A
A	A	C	T	D	C	C	D	T	T	C	T	G	C	D	C	C	G	A	G	G	A	A	G	A	C	A	A	G	C	C	C	T	C	C	G	T	G	A	G	A	C	C	G	A	A
#TLR-21
C	G	T	T	I	T	T	I	T	T	G	T	T	T	I	C	C	G	G	G	G	A	A	G	A	C	A	A	G	C	C	T	T	C	C	G	T	G	G	G	G	C	G	G	G	A
A	A	C	T	D	C	C	D	T	T	C	T	G	C	D	C	C	G	A	G	G	A	A	G	A	C	A	A	G	C	C	C	T	C	C	G	T	G	G	G	A	C	C	G	A	A
#TLR-22
A	G	T	T	D	T	T	I	T	T	C	T	T	T	D	C	C	G	A	G	G	A	A	G	A	C	A	A	G	C	C	C	T	C	C	G	T	G	G	G	G	C	C	G	A	A
A	G	T	T	D	T	T	I	T	T	C	T	T	T	D	C	C	G	A	G	G	A	A	G	A	C	A	A	G	C	C	C	T	C	C	G	T	G	A	G	G	C	C	G	A	A
#TLR-23
A	G	T	T	D	T	T	I	T	T	C	T	T	T	D	C	C	G	A	G	G	A	A	G	A	C	A	A	G	C	C	C	T	C	C	G	T	G	A	G	G	C	C	G	A	A
A	G	T	T	D	T	T	I	T	T	C	T	T	T	D	C	C	G	A	G	G	A	A	G	A	C	A	A	G	C	C	C	T	C	C	G	T	G	A	G	G	C	C	G	A	A
#TLR-24
C	G	T	T	I	T	T	I	T	T	G	T	T	T	I	C	C	G	G	G	G	A	A	G	A	C	A	A	G	C	C	T	T	C	C	G	T	G	G	G	G	C	G	G	G	A
A	A	C	T	D	C	C	D	T	T	C	T	G	C	D	C	C	G	A	G	G	A	A	G	A	C	A	A	G	C	C	C	T	C	C	G	T	G	A	G	A	C	C	G	A	A
#TLR-25
C	A	C	T	I	C	C	D	T	T	G	T	G	C	I	C	C	G	G	G	G	A	A	G	G	C	G	A	G	C	C	T	T	C	C	G	T	G	G	G	A	C	G	G	G	A
C	A	C	T	I	C	C	D	T	T	G	T	G	C	D	C	C	G	G	G	G	A	A	G	G	C	A	A	G	C	C	T	T	C	C	G	T	G	G	G	A	C	G	G	G	A
#TLR-26
C	G	T	T	I	T	T	I	T	T	G	T	T	T	I	C	C	G	G	G	G	A	A	G	A	C	A	A	G	C	C	T	T	C	C	G	T	G	G	G	G	C	G	G	G	A
A	A	C	T	D	C	C	D	T	T	C	T	G	C	D	C	C	G	A	G	G	A	A	G	A	C	A	A	G	C	C	C	T	C	C	G	T	G	A	G	A	C	C	G	A	A
#TLR-27
C	A	C	T	I	C	C	D	T	T	G	T	G	C	I	C	C	G	G	G	G	A	A	G	A	T	A	A	G	C	C	T	T	C	C	G	T	G	G	G	A	C	G	G	G	A
C	A	C	T	I	C	C	D	T	T	G	T	G	C	D	C	C	G	G	G	G	A	A	G	A	C	A	A	G	C	C	T	T	C	C	G	T	G	G	G	A	C	G	G	G	A
#TLR-28
C	G	T	T	I	T	T	I	T	T	G	T	T	T	I	C	C	G	G	G	G	A	A	G	A	C	A	A	G	C	C	T	T	C	C	G	T	G	G	G	G	C	G	G	G	A
A	A	C	T	D	C	C	D	T	T	C	T	G	C	D	C	C	G	A	G	G	A	A	G	A	C	A	A	G	C	C	C	T	C	C	G	T	G	A	G	A	C	C	G	A	A
#TLR-29
A	G	T	T	D	T	T	I	T	T	C	T	T	T	D	C	C	G	A	G	G	A	A	G	A	C	A	A	G	C	C	C	T	C	C	G	T	G	A	G	G	C	C	G	A	A
A	G	T	T	D	T	T	I	T	T	C	T	T	T	D	C	C	G	A	G	G	A	A	G	A	C	A	A	G	C	C	C	T	C	C	G	T	G	A	G	G	C	C	G	A	A
#TLR-30
A	G	T	T	D	T	T	I	T	T	C	T	T	T	D	C	C	G	A	G	G	A	A	G	A	C	A	A	G	C	C	C	T	C	C	G	T	G	A	G	G	C	C	G	A	A
A	G	T	T	D	T	T	I	T	T	C	T	T	T	D	C	C	G	A	G	G	A	A	G	A	C	A	A	G	C	C	C	T	C	C	G	T	G	A	G	G	C	C	G	A	A
#TLR-31
C	G	T	T	I	T	T	I	T	T	G	T	T	T	D	C	C	G	G	G	G	A	A	G	A	C	A	A	G	C	C	T	T	C	C	G	T	G	G	G	G	C	G	G	G	A
A	A	C	T	D	C	C	D	T	T	C	T	G	C	D	C	C	G	A	G	G	A	A	G	A	C	A	A	G	C	C	C	T	C	C	G	T	G	A	G	A	C	C	G	A	A
#TLR-32
A	G	T	T	D	T	T	I	T	T	C	T	T	T	D	C	C	G	A	G	G	A	A	G	A	C	A	A	G	C	C	C	T	C	C	G	T	G	A	G	G	C	C	G	A	A
A	G	T	T	D	T	T	I	T	T	C	T	T	T	D	C	C	G	A	G	G	A	A	G	A	C	A	A	G	C	C	C	T	C	C	G	T	G	A	G	G	C	C	G	A	A
#TLR-33
C	G	T	T	I	T	T	I	T	T	G	T	T	T	D	C	C	G	G	G	G	A	A	G	A	C	A	A	G	C	C	T	T	C	C	G	T	G	G	G	G	C	G	G	G	A
A	A	C	T	D	C	C	D	T	T	C	T	G	C	D	C	C	G	A	G	G	A	A	G	A	C	A	A	G	C	C	C	T	C	C	G	T	G	A	G	A	C	C	G	A	A
#TLR-34
A	G	T	T	D	T	T	I	T	T	C	T	T	T	D	C	C	G	A	G	G	A	A	G	A	C	A	A	G	C	C	C	T	C	C	G	T	G	G	G	G	C	C	G	A	A
A	G	T	T	D	T	T	I	T	T	C	T	T	T	D	C	C	G	A	G	G	A	A	G	A	C	A	A	G	C	C	C	T	C	C	G	T	G	G	G	G	C	C	G	A	A
#TLR-35
A	G	T	T	D	T	T	I	T	T	C	T	T	T	D	C	C	G	A	G	G	A	A	G	A	C	A	A	G	C	C	C	T	C	C	G	T	G	G	G	G	C	C	G	A	A
A	G	T	T	D	T	T	I	T	T	C	T	T	T	D	C	C	G	A	G	G	A	A	G	A	C	A	A	G	C	C	C	T	C	C	G	T	G	A	G	G	C	C	G	A	A
#TLR-36
A	G	T	T	D	T	T	I	T	T	C	T	T	T	D	C	C	G	A	G	G	A	A	G	A	C	A	A	G	C	C	C	T	C	C	G	T	G	G	G	G	C	C	G	A	A
A	G	T	T	D	T	T	I	T	T	C	T	T	T	D	C	C	G	A	G	G	A	A	G	A	C	A	A	G	C	C	C	T	C	C	G	T	G	A	G	G	C	C	G	A	A
#TLR-37
C	G	T	T	I	T	T	I	T	T	G	T	T	T	I	C	C	G	G	G	G	A	A	G	A	C	A	A	G	C	C	T	T	C	C	G	T	G	G	G	G	C	G	G	G	A
A	A	C	T	D	C	C	D	T	T	C	T	G	C	D	C	C	G	A	G	G	A	A	G	A	C	A	A	G	C	C	C	T	C	C	G	T	G	A	G	A	C	C	G	A	A
#TLR-38
C	?	C	T	I	C	C	D	T	T	G	T	G	C	I	C	C	G	G	G	G	A	A	G	A	T	A	A	G	C	C	T	T	C	C	G	T	G	G	G	A	C	G	G	G	A
C	?	C	T	I	C	C	D	T	T	G	T	G	C	D	C	C	G	G	G	G	A	A	G	A	C	A	A	G	C	C	T	T	C	C	G	T	G	G	G	A	C	G	G	G	A
#TLR-39
C	A	C	T	I	C	C	D	T	T	G	T	G	C	I	C	C	G	G	G	G	A	A	G	A	T	A	A	G	C	C	T	T	C	C	G	T	G	G	G	A	C	G	G	G	A
C	A	C	T	I	C	C	D	T	T	G	T	G	C	I	C	C	G	G	G	G	A	A	G	A	T	A	A	G	C	C	T	T	C	C	G	T	G	G	G	A	C	G	G	G	A
#TLR-40
A	G	T	T	D	T	T	I	T	T	C	T	T	T	D	C	C	G	A	G	G	A	A	G	A	C	A	A	G	C	C	C	T	C	C	G	T	G	G	G	G	C	C	G	A	A
A	G	T	T	D	T	T	I	T	T	C	T	T	T	D	C	C	G	A	G	G	A	A	G	A	C	A	A	G	C	C	C	T	C	C	G	T	G	A	G	G	C	C	G	A	A
#TLR-41
C	G	T	T	I	T	T	I	T	T	G	T	T	T	I	C	C	G	G	G	G	A	A	G	A	C	A	A	G	C	C	T	T	C	C	G	T	G	G	G	G	C	G	G	G	A
A	A	C	T	D	C	C	D	T	T	C	T	G	C	D	C	C	G	A	G	G	A	A	G	A	C	A	A	G	C	C	C	T	C	C	G	T	G	A	G	A	C	C	G	A	A
#TLR-42
C	G	T	T	I	T	T	I	T	T	G	T	T	T	I	C	C	G	G	G	G	A	A	G	A	C	A	A	G	C	C	T	T	C	C	G	T	G	G	G	G	C	G	G	G	A
A	A	C	T	D	C	C	D	T	T	C	T	G	C	D	C	C	G	A	G	G	A	A	G	A	C	A	A	G	C	C	C	T	C	C	G	T	G	A	G	A	C	C	G	A	A
#TLR-43
A	G	T	T	D	T	T	I	T	T	C	T	T	T	D	C	C	G	A	G	G	A	A	G	A	C	A	A	G	C	C	C	T	C	C	G	T	G	G	G	G	C	C	G	A	A
A	G	T	T	D	T	T	I	T	T	C	T	T	T	D	C	C	G	A	G	G	A	A	G	A	C	A	A	G	C	C	C	T	C	C	G	T	G	A	G	G	C	C	G	A	A
#TLR-44
A	G	T	T	D	T	T	I	T	T	C	T	T	T	D	C	C	G	A	G	G	A	A	G	A	C	A	A	G	C	C	C	T	C	C	G	T	G	A	G	G	C	C	G	A	A
A	G	T	T	D	T	T	I	T	T	C	T	T	T	D	C	C	G	A	G	G	A	A	G	A	C	A	A	G	C	C	C	T	C	C	G	T	G	A	G	G	C	C	G	A	A
#TLR-45
C	G	T	T	I	T	T	I	T	T	G	T	T	T	D	C	C	G	G	G	G	A	A	G	A	C	A	A	G	C	C	T	T	C	C	G	T	G	G	G	G	C	G	G	G	A
A	A	C	T	D	C	C	D	T	T	C	T	G	C	D	C	C	G	A	G	G	A	A	G	A	C	A	A	G	C	C	C	T	C	C	G	T	G	A	G	A	C	C	G	A	A
#TLR-46
A	G	T	T	D	T	T	I	T	T	C	T	T	T	D	C	C	G	A	G	G	A	A	G	A	C	A	A	G	C	C	C	T	C	C	G	T	G	G	G	G	C	C	G	A	A
A	G	T	T	D	T	T	I	T	T	C	T	T	T	D	C	C	G	A	G	G	A	A	G	A	C	A	A	G	C	C	C	T	C	C	G	T	G	A	G	G	C	C	G	A	A
#TLR-47
A	G	T	T	D	T	T	I	T	T	C	T	T	T	D	C	C	G	A	G	G	A	A	G	A	C	A	A	G	C	C	C	T	C	C	G	T	G	A	G	G	C	C	G	A	A
A	G	T	T	D	T	T	I	T	T	C	T	T	T	D	C	C	G	A	G	G	A	A	G	A	C	A	A	G	C	C	C	T	C	C	G	T	G	A	G	G	C	C	G	A	A
#TLR-48
C	G	T	T	I	T	T	I	T	T	G	T	T	T	I	C	C	G	G	G	G	A	A	G	A	T	A	A	G	C	C	T	T	C	C	G	T	G	G	G	G	C	G	G	G	A
A	A	C	T	D	C	C	D	T	T	C	T	G	C	D	C	C	G	A	G	G	A	A	G	A	C	A	A	G	C	C	C	T	C	C	G	T	G	A	G	A	C	C	G	A	A
#TLR-49
C	G	T	T	I	T	T	I	T	T	G	T	T	T	I	C	C	G	G	G	G	A	A	G	A	C	A	A	G	C	C	T	T	C	C	G	T	G	G	G	G	C	G	G	G	A
A	A	C	T	D	C	C	D	T	T	C	T	G	C	D	C	C	G	A	G	G	A	A	G	A	C	A	A	G	C	C	C	T	C	C	G	T	G	A	G	A	C	C	G	A	A
#TLR-50
C	G	T	T	I	T	T	I	T	T	G	T	T	T	I	C	C	G	G	G	G	A	A	G	A	C	A	A	G	C	C	T	T	C	C	G	T	G	G	G	G	C	G	G	G	A
A	A	C	T	D	C	C	D	T	T	C	T	G	C	D	C	C	G	A	G	G	A	A	G	A	C	A	A	G	C	C	C	T	C	C	G	T	G	A	G	A	C	C	G	A	A
#TLR-51
A	G	T	T	D	T	T	I	T	T	C	T	T	T	D	C	C	G	A	G	G	A	A	G	A	C	A	A	G	C	C	C	T	C	C	G	T	G	G	G	G	C	C	G	A	A
A	G	T	T	D	T	T	I	T	T	C	T	T	T	D	C	C	G	A	G	G	A	A	G	A	C	A	A	G	C	C	C	T	C	C	G	T	G	G	G	G	C	C	G	A	A
#TLR-52
C	G	T	T	I	T	T	I	T	T	G	T	T	T	D	C	C	G	G	G	G	A	A	G	A	C	A	A	G	C	C	T	T	C	C	G	T	G	G	G	G	C	G	G	G	A
A	A	C	T	D	C	C	D	T	T	C	T	G	C	D	C	C	G	A	G	G	A	A	G	A	C	A	A	G	C	C	C	T	C	C	G	T	G	A	G	A	C	C	G	A	A
#TLR-53
A	G	T	T	D	T	T	I	T	T	C	T	T	T	D	C	C	G	A	G	G	A	A	G	A	C	A	A	G	C	C	C	T	C	C	G	T	G	G	G	G	C	C	G	A	A
A	G	T	T	D	T	T	I	T	T	C	T	T	T	D	C	C	G	A	G	G	A	A	G	A	C	A	A	G	C	C	C	T	C	C	G	T	G	A	G	G	C	C	G	A	A
#TLR-54
C	A	C	T	I	C	C	D	T	T	G	T	G	C	I	C	C	G	G	G	G	A	A	G	A	T	A	A	G	C	C	T	T	C	C	G	T	G	G	G	A	C	G	G	G	A
C	A	C	T	I	C	C	D	T	T	G	T	G	C	I	C	C	G	G	G	G	A	A	G	A	C	A	A	G	C	C	T	T	C	C	G	T	G	G	G	A	C	G	G	G	A
#TLR-55
C	G	T	T	I	T	T	I	T	T	G	T	T	T	I	C	C	G	G	G	G	A	C	G	A	C	A	A	G	C	C	T	T	C	C	G	T	G	G	G	G	C	G	G	G	A
A	A	C	T	D	C	C	D	T	T	C	T	G	C	D	C	C	G	A	G	G	A	A	G	A	C	A	A	G	C	C	C	T	C	C	G	T	G	G	G	A	C	C	G	A	A
#TLR-56
A	G	T	T	D	T	T	I	T	T	C	T	T	T	D	C	C	G	A	G	G	A	A	G	A	C	A	A	G	C	C	C	T	C	C	G	T	G	G	G	G	C	C	G	A	A
A	G	T	T	D	T	T	I	T	T	C	T	T	T	D	C	C	G	A	G	G	A	A	G	A	C	A	A	G	C	C	C	T	C	C	G	T	G	A	G	G	C	C	G	A	A
#TLR-57
C	A	C	T	I	C	C	D	T	T	G	T	G	C	I	C	C	G	G	G	G	A	A	G	A	C	A	A	G	C	C	T	T	C	C	G	T	G	G	G	A	C	G	G	G	A
C	A	C	T	I	C	C	D	T	T	G	T	G	C	I	C	C	G	G	G	G	A	A	A	A	C	A	A	G	C	C	T	T	C	C	G	T	G	G	G	A	C	G	G	G	A
#TLR-58
A	G	T	T	D	T	T	I	T	T	C	T	T	T	D	C	C	G	A	G	G	A	A	G	A	C	A	A	G	C	C	C	T	C	C	G	T	G	A	G	G	C	C	G	A	A
A	G	T	T	D	T	T	I	T	T	C	T	T	T	D	C	C	G	A	G	G	A	A	G	A	C	A	A	G	C	C	C	T	C	C	G	T	G	A	G	G	C	C	G	A	A
#TLR-59
A	G	T	T	D	T	T	I	T	T	C	T	T	T	D	C	C	G	A	G	G	A	A	G	A	C	A	A	G	C	C	C	T	C	C	G	T	G	A	G	G	C	C	G	A	A
A	G	T	T	D	T	T	I	T	T	C	T	T	T	D	C	C	G	A	G	G	A	A	G	A	C	A	A	G	C	C	C	T	C	C	G	T	G	A	G	G	C	C	G	A	A
#TLR-60
C	A	C	T	I	C	C	D	T	T	G	T	G	C	I	C	C	G	G	G	G	A	A	G	A	C	A	A	G	C	C	T	T	C	C	G	T	G	G	G	A	C	G	G	G	A
C	A	C	T	I	C	C	D	T	T	G	T	G	C	D	C	C	G	G	G	G	A	A	G	A	C	A	A	G	C	C	T	T	C	C	G	T	G	G	G	A	C	G	G	G	A
#TLR-61
C	G	T	T	I	T	T	I	T	T	G	T	T	T	I	C	C	G	G	G	G	A	A	G	A	C	A	A	G	C	C	T	T	C	C	G	T	G	G	G	G	C	G	G	G	A
A	A	C	T	D	C	C	D	T	T	C	T	G	C	D	C	C	G	A	G	G	A	A	G	A	C	A	A	G	C	C	C	T	C	C	G	T	G	A	G	A	C	C	G	A	A
#TLR-62
C	G	T	T	I	T	T	I	T	T	G	T	T	T	I	C	C	G	G	G	G	A	A	G	A	C	A	A	G	C	C	T	T	C	C	G	T	G	G	G	G	C	G	G	G	A
A	A	C	T	D	C	C	D	T	T	C	T	G	C	D	C	C	G	A	G	G	A	A	G	A	C	A	A	G	C	C	C	T	C	C	G	T	G	A	G	A	C	C	G	A	A
#TLR-63
C	G	T	T	I	T	T	I	T	T	G	T	T	T	I	C	C	G	G	G	G	A	A	G	A	T	A	A	G	C	C	T	T	C	C	G	T	G	G	G	G	C	G	G	G	A
A	A	C	T	D	C	C	D	T	T	C	T	G	C	D	C	C	G	A	G	G	A	A	G	A	C	A	A	G	C	C	C	T	C	C	G	T	G	A	G	A	C	C	G	A	A
#TLR-64
C	A	C	T	I	C	C	D	T	T	G	T	G	C	I	C	C	G	G	G	G	A	A	G	A	T	A	A	G	C	C	T	T	C	C	G	T	G	G	G	A	C	G	G	G	A
C	A	C	T	I	C	C	D	T	T	G	T	G	C	I	C	C	G	G	G	G	A	A	G	A	C	A	A	G	C	C	T	T	C	C	G	T	G	G	G	A	C	G	G	G	A
#TLR-65
A	G	T	T	D	T	T	I	T	T	C	T	T	T	D	C	C	G	A	G	G	A	A	G	A	C	A	A	G	C	C	C	T	C	C	G	T	G	A	G	G	C	C	G	A	A
A	G	T	T	D	T	T	I	T	T	C	T	T	T	D	C	C	G	A	G	G	A	A	G	A	C	A	A	G	C	C	C	T	C	C	G	T	G	A	G	G	C	C	G	A	A
#TLR-66
A	G	T	T	D	T	T	I	T	T	C	T	T	T	D	C	C	G	A	G	G	A	A	G	A	C	A	A	G	C	C	C	T	C	C	G	T	G	A	G	G	C	C	G	A	A
A	G	T	T	D	T	T	I	T	T	C	T	T	T	D	C	C	G	A	G	G	A	A	G	A	C	A	A	G	C	C	C	T	C	C	G	T	G	A	G	G	C	C	G	A	A
#TLR-67
C	A	C	T	I	C	C	D	T	T	G	T	G	C	I	C	C	G	G	G	G	?	A	G	A	T	A	A	G	C	C	T	T	C	C	G	T	G	G	G	A	C	G	G	G	A
C	A	C	T	I	C	C	D	T	T	G	T	G	C	D	C	C	G	G	G	G	?	A	G	A	C	A	A	G	C	C	T	T	C	C	G	T	G	G	G	A	C	G	G	G	A
#TLR-68
C	A	C	T	I	C	C	D	T	T	G	T	G	C	I	C	C	G	G	G	G	A	A	G	A	C	A	A	G	C	C	T	T	C	C	G	T	G	G	G	A	C	G	G	G	A
C	A	C	T	I	C	C	D	T	T	G	T	G	C	D	C	C	G	G	G	G	A	A	G	A	C	A	A	G	C	C	T	T	C	C	G	T	G	G	G	A	C	G	G	G	A
#TLR-69
C	A	C	T	I	T	T	I	T	T	G	T	T	T	I	C	C	G	G	G	G	A	A	G	A	T	A	A	G	C	C	T	T	C	C	G	T	G	G	G	G	C	G	G	G	A
A	A	C	T	D	C	C	D	T	T	C	T	G	C	D	C	C	G	A	G	G	A	A	G	A	C	A	A	G	C	C	C	T	C	C	G	T	G	G	G	A	C	C	G	A	A
#TLR-70
C	G	T	T	I	T	T	I	T	T	G	T	T	T	D	C	C	G	G	G	G	A	A	G	A	C	A	A	G	C	C	T	T	C	C	G	T	G	G	G	G	C	G	G	G	A
A	A	C	T	D	C	C	D	T	T	C	T	G	C	D	C	C	G	A	G	G	A	A	G	A	C	A	A	G	C	C	C	T	C	C	G	T	G	A	G	A	C	C	G	A	A
#TLR-71
C	G	T	T	I	T	T	I	T	T	G	T	T	T	I	C	C	G	G	G	G	A	A	G	A	T	A	A	G	C	C	T	T	C	C	G	T	G	G	G	G	C	G	G	G	A
A	A	C	T	D	C	C	D	T	T	C	T	G	C	D	C	C	G	A	G	G	A	A	G	A	C	A	A	G	C	C	C	T	C	C	G	T	G	A	G	A	C	C	G	A	A
#TLR-72
C	G	T	T	I	T	T	I	T	T	G	T	T	T	I	C	C	G	G	G	G	A	A	G	A	C	A	A	G	C	C	T	T	C	C	G	T	G	G	G	G	C	G	G	G	A
A	A	C	T	D	C	C	D	T	T	C	T	G	C	D	C	C	G	A	G	G	A	A	G	A	C	A	A	G	C	C	C	T	C	C	G	T	G	A	G	A	C	C	G	A	A
#TLR-73
C	A	C	T	?	T	C	D	T	T	G	?	G	C	I	C	C	G	G	G	G	A	A	G	A	C	A	A	G	C	C	T	T	C	C	G	T	G	G	G	A	C	G	G	G	A
A	A	C	T	?	C	C	D	T	T	C	?	G	C	D	C	C	G	G	G	G	A	A	G	A	C	A	A	G	C	C	C	T	C	C	G	T	G	G	G	A	C	G	G	A	A
#TLR-74
A	G	T	T	D	T	T	I	T	T	C	T	T	T	D	C	C	G	A	G	G	A	A	G	A	C	A	A	G	C	C	C	T	C	C	G	T	G	A	G	G	C	C	G	A	A
A	G	T	T	D	T	T	I	T	T	C	T	T	T	D	C	C	G	A	G	G	A	A	G	A	C	A	A	G	C	C	C	T	C	C	G	T	G	A	G	G	C	C	G	A	A
#TLR-75
C	G	T	T	I	T	T	I	T	T	G	T	T	T	D	C	C	G	G	G	G	A	A	G	A	C	A	A	G	C	C	T	T	C	C	G	T	G	G	G	G	C	G	G	G	A
A	A	C	T	D	C	C	D	T	T	C	T	G	C	D	C	C	G	A	G	G	A	A	G	A	C	A	A	G	C	C	C	T	C	C	G	T	G	A	G	A	C	C	G	A	A
#TLR-76
C	A	C	T	I	C	C	D	T	T	G	T	G	C	D	C	C	G	G	G	G	A	A	G	A	C	A	A	G	C	C	T	T	C	C	G	T	G	G	G	A	C	G	G	G	A
C	A	C	T	I	C	C	D	T	T	G	T	G	C	D	C	C	G	G	G	G	A	A	G	A	C	A	A	G	C	C	T	T	C	C	G	T	G	G	G	A	C	G	G	G	A
#TLR-77
C	G	T	T	I	T	T	I	T	T	G	T	T	T	I	C	C	G	G	G	G	A	A	G	A	T	A	A	G	C	C	T	T	C	C	G	T	G	G	G	G	C	G	G	G	A
A	A	C	T	D	C	C	D	T	T	C	T	G	C	D	C	C	G	A	G	G	A	A	G	A	C	A	A	G	C	C	C	T	C	C	G	T	G	A	G	A	C	C	G	A	A
#TLR-78
C	G	T	T	I	T	T	I	T	T	G	T	T	T	I	C	C	G	G	G	G	A	A	G	A	C	A	A	G	C	C	T	T	C	C	G	T	G	G	G	G	C	G	G	G	A
A	A	C	T	D	C	C	D	T	T	C	T	G	C	D	C	C	G	A	G	G	A	A	G	A	C	A	A	G	C	C	C	T	C	C	G	T	G	A	G	A	C	C	G	A	A
#TLR-79
C	G	T	T	I	T	T	I	T	T	G	T	T	T	D	C	C	G	G	G	G	A	A	G	A	C	A	A	G	C	C	T	T	C	C	G	T	G	G	G	G	C	G	G	G	A
A	A	C	T	D	C	C	D	T	T	C	T	G	C	D	C	C	G	A	G	G	A	A	G	A	C	A	A	G	C	C	C	T	C	C	G	T	G	A	G	A	C	C	G	A	A
#TLR-80
A	G	T	T	D	T	T	I	T	T	C	T	T	T	D	C	C	G	A	G	G	A	A	G	A	C	A	A	G	C	C	C	T	C	C	G	T	G	G	G	G	C	C	G	A	A
A	G	T	T	D	T	T	I	T	T	C	T	T	T	D	C	C	G	A	G	G	A	A	G	A	C	A	A	G	C	C	C	T	C	C	G	T	G	G	G	G	C	C	G	A	A
#TLR-81
C	G	T	T	I	T	T	I	T	T	G	T	T	T	I	C	C	G	G	G	G	A	A	G	A	C	A	A	G	C	C	T	T	C	C	G	T	G	G	G	G	C	G	G	G	A
A	A	C	T	D	C	C	D	T	T	C	T	G	C	D	C	C	G	A	G	G	A	A	G	A	C	A	A	G	C	C	C	T	C	C	G	T	G	A	G	A	C	C	G	A	A
#TLR-82
C	G	T	T	I	T	T	I	T	T	G	T	T	T	I	C	C	G	G	G	G	A	A	G	A	T	A	A	G	C	C	T	T	C	C	G	T	G	G	G	G	C	G	G	G	A
A	A	C	T	D	C	C	D	T	T	C	T	G	C	D	C	C	G	A	G	G	A	A	G	A	C	A	A	G	C	C	C	T	C	C	G	T	G	A	G	A	C	C	G	A	A
#TLR-83
A	G	T	T	D	T	T	I	T	T	C	T	T	T	D	C	C	G	A	G	G	A	A	G	A	C	A	A	G	C	C	C	T	C	C	G	T	G	A	G	G	C	C	G	A	A
A	G	T	T	D	T	T	I	T	T	C	T	T	T	D	C	C	G	A	G	G	A	A	G	A	C	A	A	G	C	C	C	T	C	C	G	T	G	A	G	G	C	C	G	A	A
#TLR-84
C	G	T	T	I	T	T	I	T	T	G	T	T	T	I	C	C	G	G	G	G	A	A	G	A	C	A	A	G	C	C	T	T	C	C	G	T	G	G	G	G	C	G	G	G	A
A	A	C	T	D	C	C	D	T	T	C	T	G	C	D	C	C	G	A	G	G	A	A	G	A	C	A	A	G	C	C	C	T	C	C	G	T	G	G	G	A	C	C	G	A	A
#TLR-85
C	G	T	?	I	T	T	I	T	T	G	T	T	T	I	C	C	G	G	G	G	A	A	G	A	C	A	A	G	C	C	T	T	C	C	G	T	G	G	G	G	C	G	G	G	A
A	A	C	?	D	C	C	D	T	T	C	T	G	C	D	C	C	G	A	G	G	A	A	G	A	C	A	A	G	C	C	C	T	C	C	G	T	G	A	G	A	C	C	G	A	A
#TLR-86
C	G	T	T	I	T	T	I	T	T	G	T	T	T	I	C	C	G	G	G	G	A	A	G	A	C	A	A	G	C	C	T	T	C	C	G	T	G	G	G	G	C	G	G	G	A
A	A	C	T	D	C	C	D	T	T	C	T	G	C	D	C	C	G	A	G	G	A	A	G	A	C	A	A	G	C	C	C	T	C	C	G	T	G	A	G	A	C	C	G	A	A
#TLR-87
C	G	T	T	I	T	T	I	T	T	G	T	T	T	I	C	C	G	G	G	G	A	A	G	A	C	A	A	G	C	C	T	T	C	C	G	T	G	G	G	G	C	G	G	G	A
A	A	C	T	D	C	C	D	T	T	C	T	G	C	D	C	C	G	A	G	G	A	A	G	A	C	A	A	G	C	C	C	T	C	C	G	T	G	A	G	A	C	C	G	A	A
#TLR-88
A	G	T	T	D	T	T	I	T	T	C	T	T	T	D	C	C	G	A	G	G	A	A	G	A	C	A	A	G	C	C	C	T	C	C	G	T	G	A	G	G	C	C	G	A	A
A	G	T	T	D	T	T	I	T	T	C	T	T	T	D	C	C	G	A	G	G	A	A	G	A	C	A	A	G	C	C	C	T	C	C	G	T	G	A	G	G	C	C	G	A	A
#TLR-89
C	A	C	T	I	C	C	D	T	T	G	T	G	C	I	C	C	G	G	G	G	A	A	G	A	T	A	A	G	C	C	T	T	C	C	G	T	G	G	G	A	C	G	G	G	A
C	A	C	T	I	C	C	D	T	T	G	T	G	C	I	C	C	G	G	G	G	A	A	G	A	C	A	A	G	C	C	T	T	C	C	G	T	G	G	G	A	C	G	G	G	A
#TLR-90
A	G	T	T	D	T	T	I	T	T	C	T	T	T	D	C	C	G	A	G	G	A	C	G	A	C	A	A	G	C	C	C	T	C	C	G	T	G	G	G	G	C	C	G	A	A
A	G	T	T	D	T	T	I	T	T	C	T	T	T	D	C	C	G	A	G	G	A	A	G	A	C	A	A	G	C	C	C	T	C	C	G	T	G	A	G	G	C	C	G	A	A
#TLR-91
C	G	T	T	I	T	T	I	T	T	G	T	T	T	I	C	C	G	G	G	G	A	A	G	A	C	A	A	G	C	C	T	T	C	C	G	T	G	G	G	G	C	G	G	G	A
A	A	C	T	D	C	C	D	T	T	C	T	G	C	D	C	C	G	A	G	G	A	A	G	A	C	A	A	G	C	C	C	T	C	C	G	T	G	G	G	A	C	C	G	A	A
#TLR-92
C	G	T	T	I	T	T	I	T	T	G	T	T	T	I	C	C	G	G	G	G	A	A	G	A	C	A	A	G	C	C	T	T	C	C	G	T	G	G	G	G	C	G	G	G	A
A	A	C	T	D	C	C	D	T	T	C	T	G	C	D	C	C	G	A	G	G	A	A	G	A	C	A	A	G	C	C	C	T	C	C	G	T	G	G	G	A	C	C	G	A	A
#TLR-93
C	A	C	T	I	C	C	D	T	T	G	T	G	C	I	C	C	G	G	G	G	A	A	G	A	C	A	A	G	C	C	T	T	C	C	G	T	G	G	G	A	C	G	G	G	A
C	A	C	T	I	C	C	D	T	T	G	T	G	C	D	C	C	G	G	G	G	A	A	G	A	C	A	A	G	C	C	T	T	C	C	G	T	G	G	G	A	C	G	G	G	A
#TLR-94
C	G	T	T	I	T	T	I	T	T	G	T	T	T	I	C	C	G	G	G	G	A	A	G	A	C	A	A	G	C	C	T	T	C	C	G	T	G	G	G	G	C	G	G	G	A
A	A	C	T	D	C	C	D	T	T	C	T	G	C	D	C	C	G	A	G	G	A	A	G	A	C	A	A	G	C	C	C	T	C	C	G	T	G	A	G	A	C	C	G	A	A
#TLR-95
C	G	T	T	I	T	T	I	T	T	G	T	T	T	I	C	C	G	G	G	G	A	A	G	A	T	A	A	G	C	C	T	T	C	C	G	T	G	G	G	G	C	?	G	G	A
A	A	C	T	D	C	C	D	T	T	C	T	G	C	D	C	C	G	A	G	G	A	A	G	A	C	A	A	G	C	C	C	T	C	C	G	T	G	G	G	A	C	?	G	A	A
#TLR-96
A	G	T	T	D	T	T	I	T	T	C	T	T	T	D	C	C	G	A	G	G	A	A	G	A	C	A	A	G	C	C	C	T	C	C	G	T	G	G	G	G	C	C	G	A	A
A	G	T	T	D	T	T	I	T	T	C	T	T	T	D	C	C	G	A	G	G	A	A	G	A	C	A	A	G	C	C	C	T	C	C	G	T	G	A	G	G	C	C	G	A	A
#TLR-97
C	A	C	T	I	C	C	D	T	T	G	T	G	C	I	C	C	G	G	G	G	A	A	G	A	C	A	A	G	C	C	T	T	C	C	G	T	G	G	G	A	C	G	G	G	A
C	A	C	T	I	C	C	D	T	T	G	T	G	C	D	C	C	G	G	G	G	A	A	G	A	C	A	A	G	C	C	T	T	C	C	G	T	G	G	G	A	C	G	G	G	A
#TLR-98
C	G	T	T	I	T	T	D	T	T	G	T	T	T	D	C	C	G	G	G	G	A	A	G	A	C	A	A	G	C	C	T	T	C	C	G	T	G	G	G	G	C	G	G	G	A
A	A	C	T	D	C	C	D	T	T	C	T	G	C	D	C	C	G	A	G	G	A	A	G	A	C	A	A	G	C	C	C	T	C	C	G	T	G	A	G	A	C	C	G	A	A
#TLR-99
A	G	T	T	D	T	T	I	T	T	C	T	T	T	D	C	C	G	A	G	G	A	A	G	A	C	A	A	G	C	C	C	T	C	C	G	T	G	A	G	G	C	C	G	A	A
A	G	T	T	D	T	T	I	T	T	C	T	T	T	D	C	C	G	A	G	G	A	A	G	A	C	A	A	G	C	C	C	T	C	C	G	T	G	A	G	G	C	C	G	A	A
#TLR-100
A	G	T	T	D	T	T	I	T	T	C	T	T	T	D	C	C	G	A	G	G	A	A	G	A	C	A	A	G	C	C	C	T	C	C	G	T	G	A	G	G	C	C	G	A	A
A	G	T	T	D	T	T	I	T	T	C	T	T	T	D	C	C	G	A	G	G	A	A	G	A	C	A	A	G	C	C	C	T	C	C	G	T	G	A	G	G	C	C	G	A	A
#TLR-101
C	G	T	T	I	T	T	I	T	T	G	T	T	T	I	C	T	G	G	G	G	A	A	G	A	T	A	A	G	C	C	T	T	C	C	G	T	G	G	G	G	C	G	G	G	A
A	A	C	T	D	C	C	D	T	T	C	T	G	C	D	C	C	G	A	G	G	A	A	G	A	C	A	A	G	C	C	C	T	C	C	G	T	G	G	G	A	C	C	G	A	A
#TLR-102
C	A	C	T	I	C	C	D	T	T	G	T	G	C	I	C	C	G	G	G	G	A	A	G	A	C	A	A	G	C	C	T	T	C	C	G	T	G	G	G	A	C	G	G	G	A
C	A	C	T	I	C	C	D	T	T	G	T	G	C	I	C	C	G	G	G	G	A	A	G	A	C	A	A	G	C	C	T	T	C	C	G	T	G	G	G	A	C	G	G	G	A
#TLR-103
A	G	T	T	D	T	T	I	T	T	C	T	T	T	D	C	C	G	A	G	G	A	A	G	A	C	A	A	G	C	C	C	T	C	C	G	T	G	A	G	G	C	C	G	A	A
A	G	T	T	D	T	T	I	T	T	C	T	T	T	D	C	C	G	A	G	G	A	A	G	A	C	A	A	G	C	C	C	T	C	C	G	T	G	A	G	G	C	C	G	A	A
#TLR-104
A	G	T	T	D	T	T	I	T	T	C	T	T	T	D	C	C	G	A	G	G	A	A	G	A	C	A	A	G	C	C	C	T	C	C	G	T	G	G	G	G	C	C	G	A	A
A	G	T	T	D	T	T	I	T	T	C	T	T	T	D	C	C	G	A	G	G	A	A	G	A	C	A	A	G	C	C	C	T	C	C	G	T	G	G	G	G	C	C	G	A	A
#TLR-105
A	G	T	T	D	T	T	I	T	T	C	T	T	T	D	C	C	G	A	G	G	A	A	G	A	C	A	A	G	C	C	C	T	C	C	G	T	G	A	G	G	C	C	G	A	A
A	G	T	T	D	T	T	I	T	T	C	T	T	T	D	C	C	G	A	G	G	A	A	G	A	C	A	A	G	C	C	C	T	C	C	G	T	G	A	G	G	C	C	G	A	A
#TLR-106
C	A	C	T	I	C	C	D	T	T	G	T	G	C	I	C	C	G	G	G	G	A	A	G	A	C	A	A	G	C	C	T	T	C	C	G	T	G	G	G	A	C	G	G	G	A
C	A	C	T	I	C	C	D	T	T	G	T	G	C	D	C	C	G	G	G	G	A	A	G	A	C	A	A	G	C	C	T	T	C	C	G	T	G	G	G	A	C	G	G	G	A
#TLR-107
A	G	T	T	D	T	T	I	T	T	C	T	T	T	D	C	C	G	A	G	G	A	A	G	A	C	A	A	G	C	C	C	T	C	C	G	T	G	A	G	G	C	C	G	A	A
A	G	T	T	D	T	T	I	T	T	C	T	T	T	D	C	C	G	A	G	G	A	A	G	A	C	A	A	G	C	C	C	T	C	C	G	T	G	A	G	G	C	C	G	A	A
#TLR-108
A	G	T	T	?	T	T	I	T	T	C	T	T	T	D	C	C	G	A	G	G	A	A	G	A	C	A	A	G	C	C	C	T	C	C	G	T	G	G	G	G	C	C	G	A	A
A	G	T	T	?	T	T	I	T	T	C	T	T	T	D	C	C	G	A	G	G	A	A	G	A	C	A	A	G	C	C	C	T	C	C	G	T	G	A	G	G	C	C	G	A	A
#TLR-109
C	G	T	T	I	T	T	I	T	T	G	T	T	T	I	C	C	G	G	G	G	A	A	G	A	C	A	A	G	C	C	T	T	C	C	G	T	G	G	G	G	C	G	G	G	A
A	A	C	T	D	C	C	D	T	T	C	T	G	C	D	C	C	G	A	G	G	A	A	G	A	C	A	A	G	C	C	C	T	C	C	G	T	G	A	G	A	C	C	G	A	A
#TLR-110
A	G	T	T	D	T	T	I	T	T	C	T	T	T	D	C	C	G	A	G	G	A	A	G	A	C	A	A	G	C	C	C	T	C	C	G	T	G	G	G	G	C	C	G	A	A
A	G	T	T	D	T	T	I	T	T	C	T	T	T	D	C	C	G	A	G	G	A	A	G	A	C	A	A	G	C	C	C	T	C	C	G	T	G	A	G	G	C	C	G	A	A
#TLR-111
C	G	T	T	I	T	T	I	T	T	G	T	T	T	I	C	C	G	G	G	G	A	A	G	A	C	A	A	G	C	C	T	T	C	C	G	T	G	G	G	G	C	G	G	G	A
A	A	C	T	D	C	C	D	T	T	C	T	G	C	D	C	C	G	A	G	G	A	A	G	A	C	A	A	G	C	C	C	T	C	C	G	T	G	A	G	A	C	C	G	A	A
#TLR-112
C	G	T	T	I	T	T	I	T	T	G	T	T	T	I	C	C	G	G	G	G	A	A	G	A	C	A	A	G	C	C	T	T	C	C	G	T	G	G	G	G	C	G	G	G	A
A	A	C	T	D	C	C	D	T	T	C	T	G	C	D	C	C	G	A	G	G	A	A	G	A	C	A	A	G	C	C	C	T	C	C	G	T	G	G	G	A	C	C	G	A	A
#TLR-113
C	A	C	T	I	C	C	D	T	T	G	T	G	C	I	C	C	G	G	G	G	A	A	G	A	C	A	A	G	C	C	T	T	C	C	G	T	G	G	G	A	C	G	G	G	A
C	A	C	T	I	C	C	D	T	T	G	T	G	C	I	C	C	G	G	G	G	A	A	G	A	C	A	A	G	C	C	T	T	C	C	G	T	G	G	G	A	C	G	G	G	A
#TLR-114
C	G	T	T	I	T	T	I	T	T	G	T	T	T	I	C	C	G	G	G	G	A	A	G	A	T	A	A	G	C	C	T	T	C	C	G	T	G	G	G	G	C	G	G	G	A
A	A	C	T	D	C	C	D	T	T	C	T	G	C	D	C	C	G	A	G	G	A	A	G	A	C	A	A	G	C	C	C	T	C	C	G	T	G	A	G	A	C	C	G	A	A
#TLR-115
C	G	T	T	I	T	T	I	T	T	G	T	T	T	I	C	C	G	G	G	G	A	A	G	A	T	A	A	G	C	C	T	T	C	C	G	T	G	G	G	G	C	G	G	G	A
A	A	C	T	D	C	C	D	T	T	C	T	G	C	D	C	C	G	A	G	G	A	A	G	A	C	A	A	G	C	C	C	T	C	C	G	T	G	A	G	A	C	C	G	A	A
#TLR-116
C	G	T	T	I	T	T	I	T	T	G	T	T	T	I	C	C	G	G	G	G	A	A	G	A	C	A	A	G	C	C	T	T	C	C	G	T	G	G	G	G	C	G	G	G	A
A	A	C	T	D	C	C	D	T	T	C	T	G	C	D	C	C	G	A	G	G	A	A	G	A	C	A	A	G	C	C	C	T	C	C	G	T	G	G	G	A	C	C	G	A	A
#TLR-117
A	G	T	T	D	T	T	I	T	T	C	T	T	T	D	C	C	G	A	G	G	A	A	G	A	C	A	A	G	C	C	C	T	C	C	G	T	G	A	G	G	C	C	G	A	A
A	G	T	T	D	T	T	I	T	T	C	T	T	T	D	C	C	G	A	G	G	A	A	G	A	C	A	A	G	C	C	C	T	C	C	G	T	G	A	G	G	C	C	G	A	A
#TLR-118
C	G	T	T	I	T	T	D	T	T	G	T	T	T	D	C	C	G	G	G	G	A	A	G	A	C	A	A	G	C	C	T	T	C	C	G	T	G	G	G	G	C	G	G	G	A
A	A	C	T	D	C	C	D	T	T	C	T	G	C	D	C	C	G	A	G	G	A	A	G	A	C	A	A	G	C	C	C	T	C	C	G	T	G	A	G	A	C	C	G	A	A
#TLR-119
A	G	T	T	D	T	T	I	T	T	C	T	T	T	D	C	C	G	A	G	G	A	A	G	A	C	A	A	G	C	C	C	T	C	C	G	T	G	A	G	G	C	C	G	A	A
A	G	T	T	D	T	T	I	T	T	C	T	T	T	D	C	C	G	A	G	G	A	A	G	A	C	A	A	G	C	C	C	T	C	C	G	T	G	A	G	G	C	C	G	A	A
#TLR-120
A	G	T	T	D	T	T	I	T	T	C	T	T	T	D	C	C	G	A	G	G	A	A	G	A	C	A	A	G	C	C	C	T	C	C	G	T	G	A	G	G	C	C	G	A	A
A	G	T	T	D	T	T	I	T	T	C	T	T	T	D	C	C	G	A	G	G	A	A	G	A	C	A	A	G	C	C	C	T	C	C	G	T	G	A	G	G	C	C	G	A	A
#TLR-121
C	G	T	T	I	T	T	I	T	T	G	T	T	T	I	C	C	G	G	G	G	A	A	G	A	C	A	A	G	C	C	T	T	C	C	G	T	G	G	G	G	C	G	G	G	A
A	A	C	T	D	C	C	D	T	T	C	T	G	C	D	C	C	G	A	G	G	A	A	G	A	C	A	A	G	C	C	C	T	C	C	G	T	G	A	G	A	C	C	G	A	A
#TLR-122
C	G	T	T	I	T	T	I	T	T	G	T	T	T	I	C	C	G	G	G	G	A	A	G	A	T	A	A	G	C	C	T	T	C	C	G	T	G	G	G	G	C	G	G	G	A
A	A	C	T	D	C	C	D	T	T	C	T	G	C	D	C	C	G	A	G	G	A	A	G	A	C	A	A	G	C	C	C	T	C	C	G	T	G	G	G	A	C	C	G	A	A
#TLR-123
C	G	T	T	I	T	T	I	T	T	G	T	T	T	I	C	C	G	G	G	G	A	A	G	A	C	A	A	G	C	C	T	T	C	C	G	T	G	G	G	G	C	G	G	G	A
A	A	C	T	D	C	C	D	T	T	C	T	G	C	D	C	C	G	A	G	G	A	A	G	A	C	A	A	G	C	C	C	T	C	C	G	T	G	G	G	A	C	C	G	A	A
#TLR-124
A	G	T	T	D	T	T	I	T	T	C	T	T	T	D	C	C	G	A	G	G	A	A	G	A	C	A	A	G	C	C	C	T	C	C	G	T	G	G	G	G	C	C	G	A	A
A	G	T	T	D	T	T	I	T	T	C	T	T	T	D	C	C	G	A	G	G	A	A	G	A	C	A	A	G	C	C	C	T	C	C	G	T	G	A	G	G	C	C	G	A	A
#TLR-125
C	G	T	T	I	T	T	I	T	T	G	T	T	T	I	C	C	G	G	G	G	A	A	G	A	C	A	A	G	C	C	T	T	C	C	G	T	G	G	G	G	C	G	G	G	A
A	A	C	T	D	C	C	D	T	T	C	T	G	C	D	C	C	G	A	G	G	A	A	G	A	C	A	A	G	C	C	C	T	C	C	G	T	G	A	G	A	C	C	G	A	A
#TLR-126
C	G	T	T	I	T	T	I	T	T	G	T	T	T	I	C	C	G	G	G	G	A	A	G	A	C	A	A	?	C	C	T	T	C	C	G	T	G	G	G	G	C	G	G	G	A
A	A	C	T	D	C	C	D	T	T	C	T	G	C	D	C	C	G	A	G	G	A	A	G	A	C	A	A	?	C	C	C	T	C	C	G	T	G	A	G	A	C	C	G	A	A
#TLR-127
C	G	T	T	I	T	T	I	T	T	G	T	T	T	I	C	C	G	G	G	G	A	A	G	A	C	A	A	G	C	C	T	T	C	C	G	T	G	G	G	G	C	G	G	G	A
A	A	C	T	D	C	C	D	T	T	C	T	G	C	D	C	C	G	A	G	G	A	A	G	A	C	A	A	G	C	C	C	T	C	C	G	T	G	A	G	A	C	C	G	A	A
#TLR-128
C	A	C	T	I	C	C	D	T	T	G	T	G	C	I	C	C	G	G	G	G	A	A	G	A	T	A	A	G	C	C	T	T	C	C	G	T	G	G	G	A	C	G	G	G	A
C	A	C	T	I	C	C	D	T	T	G	T	G	C	I	C	C	G	G	G	G	A	A	G	A	C	A	A	G	C	C	T	T	C	C	G	T	G	G	G	A	C	G	G	G	A
#TLR-129
C	G	T	T	I	T	T	I	T	T	G	T	T	T	I	C	C	G	G	?	G	A	A	G	A	C	A	A	G	C	C	T	T	C	C	G	T	G	G	G	G	C	G	G	G	A
A	A	C	T	D	C	C	D	T	T	C	T	G	C	D	C	C	G	A	?	G	A	A	G	A	C	A	A	G	C	C	C	T	C	C	G	T	G	G	G	A	C	C	G	A	A
#TLR-130
C	G	T	T	I	T	T	I	T	T	G	T	T	T	I	C	C	G	G	G	G	A	A	G	A	C	A	A	G	C	C	T	T	C	C	G	T	G	G	G	G	C	G	G	G	A
A	A	C	T	D	C	C	D	T	T	C	T	G	C	D	C	C	G	A	G	G	A	A	G	A	C	A	A	G	C	C	C	T	C	C	G	T	G	A	G	A	C	C	G	A	A
#TLR-131
C	G	T	T	I	T	T	I	T	T	G	T	T	T	I	C	C	G	G	G	G	A	A	G	A	C	A	A	G	C	C	T	?	C	C	G	T	G	G	G	G	C	G	G	G	A
A	A	C	T	D	C	C	D	T	T	C	T	G	C	D	C	C	G	A	G	G	A	A	G	A	C	A	A	G	C	C	C	?	C	C	G	T	G	A	G	A	C	C	G	A	A
#TLR-132
A	G	T	T	D	T	T	I	T	T	C	T	T	T	D	C	C	G	A	G	G	A	A	G	A	C	A	A	G	C	C	C	T	C	C	G	T	G	A	G	G	C	C	G	A	A
A	G	T	T	D	T	T	I	T	T	C	T	T	T	D	C	C	G	A	G	G	A	A	G	A	C	A	A	G	C	C	C	T	C	C	G	T	G	A	G	G	C	C	A	A	A
#TLR-133
C	A	C	T	I	C	C	D	T	T	G	T	G	C	I	C	C	G	G	G	G	A	A	G	A	C	A	A	G	C	C	T	T	C	C	G	T	G	G	G	A	C	G	G	G	A
C	A	C	T	I	C	C	D	T	T	G	T	G	C	I	C	C	G	G	G	G	A	A	G	A	C	A	A	G	C	C	T	T	C	C	G	T	G	G	G	A	C	G	G	G	A
#TLR-134
A	G	T	T	D	T	T	I	T	T	C	T	T	T	D	C	C	G	A	G	G	A	A	G	A	C	A	A	G	C	C	C	T	C	C	G	T	G	A	G	G	C	C	G	A	A
A	G	T	T	D	T	T	I	T	T	C	T	T	T	D	C	C	G	A	G	G	A	A	G	A	C	A	A	G	C	C	C	T	C	C	G	T	G	A	G	G	C	C	G	A	A
#TLR-135
A	G	T	T	D	T	T	I	T	T	C	T	T	T	D	C	C	G	A	G	G	A	A	G	A	C	A	A	G	C	C	C	T	C	C	G	T	G	G	G	G	C	C	G	A	A
A	G	T	T	D	T	T	I	T	T	C	T	T	T	D	C	C	G	A	G	G	A	A	G	A	C	A	A	G	C	C	C	T	C	C	G	T	G	A	G	G	C	C	G	A	A
#TLR-136
C	A	C	T	I	C	C	D	T	T	G	T	G	C	I	C	C	G	G	G	G	A	A	G	A	C	A	A	G	C	C	T	T	C	C	G	T	G	G	G	A	C	G	G	G	A
C	A	C	T	I	C	C	D	T	T	G	T	G	C	D	C	C	G	G	G	G	A	A	G	A	C	A	A	G	C	C	T	T	C	C	G	T	G	G	G	A	C	G	G	G	A
#TLR-137
A	G	T	T	D	T	T	I	T	T	C	T	T	T	D	C	C	G	A	G	G	G	A	G	A	C	A	A	G	C	C	C	T	C	C	G	T	G	G	G	G	C	C	G	G	A
A	G	T	T	D	T	T	I	T	T	C	T	T	T	D	C	C	G	A	G	G	G	A	G	A	C	A	A	G	C	C	C	T	C	C	G	T	G	G	G	G	C	C	G	A	A
#TLR-138
C	A	C	T	I	C	C	D	T	T	G	T	G	C	I	C	C	G	G	G	G	A	A	G	A	T	A	A	G	C	C	T	T	C	C	G	T	G	G	G	A	C	G	G	G	A
C	A	C	T	I	C	C	D	T	T	G	T	G	C	I	C	C	G	G	G	G	A	A	G	A	C	A	A	G	C	C	T	T	C	C	G	T	G	G	G	A	C	G	G	G	A
#TLR-139
C	A	C	T	I	C	C	D	T	T	G	T	G	C	I	C	C	G	G	G	G	A	A	G	A	T	A	A	G	C	C	T	T	C	C	G	T	G	G	G	A	C	G	G	G	A
C	A	C	T	I	C	C	D	T	T	G	T	G	C	I	C	C	G	G	G	G	A	A	G	A	C	A	A	G	C	C	T	T	C	C	G	T	G	G	G	A	C	G	G	G	A
#TLR-140
C	G	T	T	I	T	T	I	T	T	G	T	T	T	I	C	C	G	G	G	G	A	A	G	A	T	A	A	G	C	C	T	T	C	C	G	T	G	G	G	G	C	G	G	G	A
A	A	C	T	D	C	C	D	T	T	C	T	G	C	D	C	C	G	A	G	G	A	A	G	A	C	A	A	G	C	C	C	T	C	C	G	T	G	A	G	A	C	C	G	A	A
#TLR-141
A	G	T	T	D	T	T	I	T	T	C	T	T	T	D	C	C	G	A	G	G	A	A	G	A	C	A	A	G	C	C	C	T	C	C	G	T	G	G	G	G	C	C	G	A	A
A	G	T	T	D	T	T	I	T	T	C	T	T	T	D	C	C	G	A	G	G	A	A	G	A	C	A	A	G	C	C	C	T	C	C	G	T	G	G	G	G	C	C	G	A	A
#TLR-142
C	G	T	T	I	T	T	I	T	T	G	T	T	T	I	C	C	G	G	G	G	A	A	G	A	C	A	A	G	C	C	T	T	C	C	G	T	G	G	G	G	C	G	G	G	A
A	A	C	T	D	C	C	D	T	T	C	T	G	C	D	C	C	G	A	G	G	A	A	G	A	C	A	A	G	C	C	C	T	C	C	G	T	G	A	G	A	C	C	G	A	A
#TLR-143
C	G	T	T	I	T	T	I	T	T	G	T	T	T	D	C	C	G	G	G	G	A	A	G	A	C	A	A	G	C	C	T	T	C	C	G	T	G	G	G	G	C	G	G	G	A
A	A	C	T	D	C	C	D	T	T	C	T	G	C	D	C	C	G	A	G	G	A	A	G	A	C	A	A	G	C	C	C	T	C	C	G	T	G	G	G	A	C	C	G	A	A
#TLR-144
A	G	T	T	D	T	T	I	T	T	C	T	T	T	D	C	C	G	A	G	G	A	A	G	A	C	A	A	G	C	C	C	T	C	C	G	T	G	G	G	G	C	C	G	A	A
A	G	T	T	D	T	T	I	T	T	C	T	T	T	D	C	C	G	A	G	G	A	A	G	A	C	A	A	G	C	C	C	T	C	C	G	T	G	A	G	G	C	C	G	A	A
#TLR-145
A	G	T	T	D	T	T	I	T	T	C	T	T	T	D	C	C	G	A	G	G	A	A	G	A	C	A	A	G	C	C	C	T	C	C	G	T	G	G	G	G	C	C	G	A	A
A	G	T	T	D	T	T	I	T	T	C	T	T	T	D	C	C	G	A	G	G	A	A	G	A	C	A	A	G	C	C	C	T	C	C	G	T	G	A	G	G	C	C	G	A	A
#TLR-146
C	G	T	T	I	T	T	I	T	T	G	T	T	T	I	C	C	G	G	G	G	A	A	G	A	C	A	A	G	C	C	T	T	C	C	G	T	G	G	G	G	C	G	G	G	A
A	A	C	T	D	C	C	D	T	T	C	T	G	C	D	C	C	G	A	G	G	A	A	G	A	C	A	A	G	C	C	C	T	C	C	G	T	G	G	G	A	C	C	G	A	A
#TLR-147
C	G	T	T	I	T	T	I	T	T	G	T	T	T	I	C	C	G	G	G	G	A	A	G	A	T	A	A	G	C	C	T	T	C	C	G	T	G	G	G	G	C	G	G	G	A
A	A	C	T	D	C	C	D	T	T	C	T	G	C	D	C	C	G	A	G	G	A	A	G	A	C	A	A	G	C	C	C	T	C	C	G	T	G	A	G	A	C	C	G	A	A
#TLR-148
C	G	T	T	I	T	T	I	T	T	G	T	T	T	I	C	C	G	G	G	G	A	A	G	A	T	A	A	G	C	C	T	T	C	C	G	T	G	G	G	G	C	G	G	G	A
A	A	C	T	D	C	C	D	T	T	C	T	G	C	D	C	C	G	A	G	G	A	A	G	A	C	A	A	G	C	C	C	T	C	C	G	T	G	A	G	A	C	C	G	A	A
#TLR-149
A	G	T	T	D	T	T	I	T	T	C	T	T	T	D	C	C	G	A	G	G	A	A	G	A	C	A	A	G	C	C	C	T	C	C	G	T	G	G	G	G	C	C	G	A	A
A	G	T	T	D	T	T	I	T	T	C	T	T	T	D	C	C	G	A	G	G	A	A	G	A	C	A	A	G	C	C	C	T	C	C	G	T	G	A	G	G	C	C	G	A	A
#TLR-150
C	G	T	T	I	T	T	I	T	T	G	T	T	T	D	C	T	G	G	G	G	A	A	G	A	C	A	A	G	C	C	T	T	C	C	G	T	G	G	G	G	C	G	G	G	A
A	A	C	T	D	C	C	D	T	T	C	T	G	C	D	C	C	G	A	G	G	A	A	G	A	C	A	A	G	C	C	C	T	C	C	G	T	G	A	G	A	C	C	G	A	A
#TLR-151
A	G	T	T	D	T	T	I	T	T	C	T	T	T	D	C	C	G	A	?	G	A	A	G	A	C	A	A	G	C	C	C	T	C	C	G	T	G	A	G	G	C	C	G	A	A
A	G	T	T	D	T	T	I	T	T	C	T	T	T	D	C	C	G	A	?	G	A	A	G	A	C	A	A	G	C	C	C	T	C	C	G	T	G	A	G	G	C	C	G	A	A
#TLR-152
C	A	C	T	I	C	C	D	T	T	G	T	G	C	D	C	C	G	G	G	G	A	A	G	A	C	A	A	G	C	C	T	T	C	C	G	T	G	G	G	A	C	G	G	G	A
C	A	C	T	I	C	C	D	T	T	G	T	G	C	D	C	C	G	G	G	G	A	A	G	A	C	A	A	G	C	C	T	T	C	C	G	T	G	G	G	A	C	G	G	G	A
#TLR-153
A	G	T	T	D	T	T	I	T	T	C	T	T	T	D	C	C	G	A	G	G	A	A	G	A	C	A	A	G	C	C	C	T	C	C	G	T	G	A	G	G	C	C	G	A	A
A	G	T	T	D	T	T	I	T	T	C	T	T	T	D	C	C	G	A	G	G	A	A	G	A	C	A	A	G	C	C	C	T	C	C	G	T	G	A	G	G	C	C	G	A	A
#TLR-154
A	G	T	T	D	T	T	I	T	T	C	T	T	T	D	C	C	G	A	G	G	A	A	G	A	C	A	A	G	C	C	C	T	C	C	G	T	G	G	G	G	C	C	G	A	A
A	G	T	T	D	T	T	I	T	T	C	T	T	T	D	C	C	G	A	G	G	A	A	G	A	C	A	A	G	C	C	C	T	C	C	G	T	G	G	G	G	C	C	G	A	A
#TLR-155
C	G	T	T	I	T	T	I	T	T	G	T	T	T	D	C	C	G	G	G	G	A	A	G	A	C	A	A	G	C	C	T	T	C	C	G	T	G	G	G	G	C	G	G	G	A
A	A	C	T	D	C	C	D	T	T	C	T	G	C	D	C	C	G	A	G	G	A	A	G	A	C	A	A	G	C	C	C	T	C	C	G	T	G	G	G	A	C	C	G	A	A
#TLR-156
A	G	T	T	D	T	T	I	T	T	C	T	T	T	D	C	C	G	A	G	G	A	A	G	A	C	A	A	G	C	C	C	T	C	C	G	T	G	G	G	G	C	C	G	A	A
A	G	T	T	D	T	T	I	T	T	C	T	T	T	D	C	C	G	A	G	G	A	A	G	A	C	A	A	G	C	C	C	T	C	C	G	T	G	A	G	G	C	C	G	A	A
#TLR-157
C	G	T	T	I	T	T	I	T	T	G	T	T	T	D	C	C	G	G	G	G	A	A	G	A	C	A	A	G	C	C	T	T	C	C	G	T	G	G	G	G	C	G	G	G	A
A	A	C	T	D	C	C	D	T	T	C	T	G	C	D	C	C	G	A	G	G	A	A	G	A	C	A	A	G	C	C	C	T	C	C	G	T	G	G	G	A	C	C	G	A	A
#TLR-158
A	G	T	T	D	T	T	I	T	T	C	T	T	T	D	C	C	G	A	G	G	A	A	G	A	C	A	A	G	C	C	C	T	C	C	G	T	G	G	G	G	C	C	G	A	A
A	G	T	T	D	T	T	I	T	T	C	T	T	T	D	C	C	G	A	G	G	A	A	G	A	C	A	A	G	C	C	C	T	C	C	G	T	G	A	G	G	C	C	G	A	A
#TLR-159
C	A	C	T	I	C	C	D	T	T	G	T	G	C	I	C	C	G	G	G	G	A	A	G	A	C	A	A	G	C	C	T	T	C	C	G	T	G	G	G	A	C	G	G	G	A
C	A	C	T	I	C	C	D	T	T	G	T	G	C	I	C	C	G	G	G	G	A	A	G	A	C	A	A	G	C	C	T	T	C	C	G	T	G	G	G	A	C	G	G	G	A
#TLR-160
C	A	C	T	I	C	C	D	T	T	G	T	G	C	I	?	C	G	G	G	G	A	A	G	A	T	A	A	G	C	C	T	T	C	C	G	T	G	G	G	A	C	G	G	G	A
C	A	C	T	I	C	C	D	T	T	G	T	G	C	I	?	C	G	G	G	G	A	A	G	A	T	A	A	G	C	C	T	T	C	C	G	T	G	G	G	A	C	G	G	G	A
#TLR-161
C	G	T	T	I	T	T	I	T	T	G	T	T	T	I	C	C	G	G	G	G	A	A	G	A	T	A	A	G	C	C	T	T	C	C	G	T	G	G	G	G	C	G	G	G	A
A	A	C	T	D	C	C	D	T	T	C	T	G	C	D	C	C	G	A	G	G	A	A	G	A	C	A	A	G	C	C	C	T	C	C	G	T	G	A	G	A	C	C	G	A	A
#TLR-162
A	G	T	T	D	T	T	I	T	T	C	T	T	T	D	C	C	G	A	G	G	A	A	G	A	C	A	A	G	C	C	C	T	C	C	G	T	G	A	G	G	C	C	G	A	A
A	G	T	T	D	T	T	I	T	T	C	T	T	T	D	C	C	G	A	G	G	A	A	G	A	C	A	A	G	C	C	C	T	C	C	G	T	G	A	G	G	C	C	G	A	A
#TLR-163
A	G	T	T	D	T	T	I	T	T	C	T	T	T	D	C	C	G	A	G	G	A	A	G	A	C	A	A	G	C	C	C	T	C	C	G	T	G	G	G	G	C	C	G	A	A
A	G	T	T	D	T	T	I	T	T	C	T	T	T	D	C	C	G	A	G	G	A	A	G	A	C	A	A	G	C	C	C	T	C	C	G	T	G	A	G	G	C	C	G	A	A
#TLR-164
C	A	C	T	I	C	C	D	T	T	G	T	G	C	I	C	C	G	G	G	G	A	A	G	A	C	A	A	G	C	C	T	T	C	C	G	T	G	G	G	A	C	G	G	G	A
C	A	C	T	I	C	C	D	T	T	G	T	G	C	I	C	C	G	G	G	G	A	A	G	A	C	A	A	G	C	C	T	T	C	C	G	T	G	G	G	A	C	G	G	G	A
#TLR-165
A	G	T	T	D	T	T	I	T	T	C	T	T	T	D	C	C	G	A	?	G	A	A	G	A	C	A	A	G	C	C	C	T	C	C	G	T	G	G	G	G	C	C	G	A	A
A	G	T	T	D	T	T	I	T	T	C	T	T	T	D	C	C	G	A	?	G	A	A	G	A	C	A	A	G	C	C	C	T	C	C	G	T	G	A	G	G	C	C	G	A	A
#TLR-166
C	A	C	T	I	C	C	D	T	T	?	T	G	C	I	C	C	G	G	G	G	A	A	G	A	C	A	A	G	C	C	T	T	C	C	G	T	G	G	G	A	C	G	G	G	A
C	A	C	T	I	C	C	D	T	T	?	T	G	C	D	C	C	G	G	G	G	A	A	G	A	C	A	A	G	C	C	T	T	C	C	G	T	G	G	G	A	C	G	G	G	A
#TLR-167
C	G	T	T	I	T	T	I	T	T	G	T	T	T	D	C	C	G	G	G	G	A	A	G	A	C	A	A	G	C	C	T	T	C	C	G	T	G	G	G	G	C	G	G	G	A
A	A	C	T	D	C	C	D	T	T	C	T	G	C	D	C	C	G	A	G	G	A	A	G	A	C	A	A	G	C	C	C	T	C	C	G	T	G	G	G	A	C	C	G	A	A
#TLR-168
C	A	C	T	I	C	C	D	T	T	G	T	G	C	I	C	C	G	G	G	G	A	A	G	A	T	A	A	G	C	C	T	T	C	C	G	T	G	G	G	A	C	G	G	G	A
C	A	C	T	I	C	C	D	T	T	G	T	G	C	I	C	C	G	G	G	G	A	A	G	A	C	A	A	G	C	C	T	T	C	C	G	T	G	G	G	A	C	G	G	G	A
#TLR-169
A	G	T	T	D	T	T	I	T	T	C	T	T	T	D	C	C	G	A	G	G	A	A	G	A	C	A	A	G	C	C	C	T	C	C	G	T	G	A	G	G	C	C	G	A	A
A	G	T	T	D	T	T	I	T	T	C	T	T	T	D	C	C	G	A	G	G	A	A	G	A	C	A	A	G	C	C	C	T	C	C	G	T	G	A	G	G	C	C	G	A	A
#TLR-170
C	G	T	T	I	T	T	I	T	T	G	T	T	T	I	C	C	G	G	G	G	A	A	G	A	C	A	A	G	C	C	T	T	C	C	G	T	G	G	G	G	C	G	G	G	A
A	A	C	T	D	C	C	D	T	T	C	T	G	C	D	C	C	G	A	G	G	A	A	G	A	C	A	A	G	C	C	C	T	C	C	G	T	G	A	G	A	C	C	G	A	A
#TLR-171
C	G	T	T	I	T	T	I	T	T	G	T	T	T	I	C	C	G	G	G	G	A	A	G	A	C	A	A	G	C	C	T	T	C	C	G	T	G	G	G	G	C	G	G	G	A
A	A	C	T	D	C	C	D	T	T	C	T	G	C	D	C	C	G	A	G	G	A	A	G	A	C	A	A	G	C	C	C	T	C	C	G	T	G	A	G	A	C	C	G	A	A
#TLR-172
C	G	T	T	I	T	T	I	T	T	G	T	T	T	D	C	C	G	G	G	G	A	A	G	A	C	A	A	G	C	C	T	T	C	C	G	T	G	G	G	G	C	G	G	G	A
A	A	C	T	D	C	C	D	T	T	C	T	G	C	D	C	C	G	A	G	G	A	A	G	A	C	A	A	G	C	C	C	T	C	C	G	T	G	A	G	A	C	C	G	A	A
#TLR-173
A	G	T	T	D	T	T	I	T	T	C	T	T	T	D	C	C	G	A	G	G	A	A	G	A	C	A	A	G	C	C	C	T	C	C	G	T	G	A	G	G	C	C	G	A	A
A	G	T	T	D	T	T	I	T	T	C	T	T	T	D	C	C	G	A	G	G	A	A	G	A	C	A	A	G	C	C	C	T	C	C	G	T	G	A	G	G	C	C	G	A	A
#TLR-174
C	G	T	T	I	T	T	I	T	T	G	T	T	T	I	C	C	G	G	G	G	A	A	G	A	C	A	A	G	C	C	T	T	C	C	G	T	G	G	G	G	C	G	G	G	A
A	A	C	T	D	C	C	D	T	T	C	T	G	C	D	C	C	G	A	G	G	A	A	G	A	C	A	A	G	C	C	C	T	C	C	G	T	G	A	G	A	C	C	G	A	A
#TLR-175
C	G	T	T	I	T	T	I	T	T	G	T	T	T	D	C	C	G	G	G	G	A	A	G	A	C	A	A	G	C	C	T	T	C	C	G	T	G	G	G	G	C	G	G	G	A
A	A	C	T	D	C	C	D	T	T	C	T	G	C	D	C	C	G	A	G	G	A	A	G	A	C	A	A	G	C	C	C	T	C	C	G	T	G	G	G	A	C	C	G	A	A
#TLR-176
A	G	T	T	D	T	T	I	T	T	C	T	T	T	D	C	C	G	A	G	G	A	A	G	A	C	A	A	G	C	C	C	T	C	C	G	T	G	G	G	G	C	C	G	A	A
A	G	T	T	D	T	T	I	T	T	C	T	T	T	D	C	C	G	A	G	G	A	A	G	A	C	A	A	G	C	C	C	T	C	C	G	T	G	G	G	G	C	C	G	A	A
#TLR-177
C	G	T	T	I	T	T	I	T	T	G	T	T	T	I	C	C	G	G	G	G	A	A	G	A	C	A	A	G	C	C	T	T	C	C	G	T	G	G	G	G	C	G	G	G	?
A	A	C	T	D	C	C	D	T	T	C	T	G	C	D	C	C	G	A	G	G	A	A	G	A	C	A	A	G	C	C	C	T	C	C	G	T	G	A	G	A	C	C	G	A	?
#TLR-178
C	G	T	T	I	T	T	I	T	T	G	T	T	T	I	C	C	G	G	G	G	A	A	G	A	T	A	A	G	C	C	T	T	C	C	G	T	G	G	G	G	C	G	G	G	A
A	A	C	T	D	C	C	D	T	T	C	T	G	C	D	C	C	G	A	G	G	A	A	G	A	C	A	A	G	C	C	C	T	C	C	G	T	G	A	G	A	C	C	G	A	A
#TLR-179
C	G	T	T	I	T	T	I	T	T	G	T	T	T	D	C	C	G	G	G	G	A	A	G	A	C	A	?	G	C	C	T	T	C	C	G	T	G	G	G	G	C	G	G	G	A
A	A	C	T	D	C	C	D	T	T	C	T	G	C	D	C	C	G	A	G	G	A	A	G	A	C	A	?	G	C	C	C	T	C	C	G	T	G	A	G	A	C	C	G	A	A
#TLR-180
A	G	T	T	D	T	T	I	T	T	C	T	T	T	D	C	C	G	A	G	G	A	A	G	A	C	A	A	G	C	C	C	T	C	C	G	T	G	A	G	G	C	C	G	A	A
A	G	T	T	D	T	T	I	T	T	C	T	T	T	D	C	C	G	A	G	G	A	A	G	A	C	A	A	G	C	C	C	T	C	C	G	T	G	A	G	G	C	C	G	A	A
#TLR-181
A	G	T	T	D	T	T	I	T	T	C	T	T	T	D	C	C	G	A	G	G	A	A	G	A	C	A	A	G	C	C	C	T	C	C	G	T	G	A	G	G	C	C	G	A	A
A	G	T	T	D	T	T	I	T	T	C	T	T	T	D	C	C	G	A	G	G	A	A	G	A	C	A	A	G	C	C	C	T	C	C	G	T	G	A	G	G	C	C	G	A	A
#TLR-182
C	G	T	T	I	T	T	I	T	T	G	T	T	T	I	C	C	G	G	G	G	A	A	G	A	T	A	A	G	C	C	T	T	C	C	G	T	G	G	G	G	C	G	G	G	A
A	A	C	T	D	C	C	D	T	T	C	T	G	C	D	C	C	G	A	G	G	A	A	G	A	C	A	A	G	C	C	C	T	C	C	G	T	G	A	G	A	C	C	G	A	A
#TLR-183
A	G	T	T	D	T	T	I	T	T	C	T	T	T	D	C	C	G	A	G	G	A	A	G	A	C	A	A	G	C	C	C	T	C	C	G	T	G	A	G	G	C	C	G	A	A
A	G	T	T	D	T	T	I	T	T	C	T	T	T	D	C	C	G	A	G	G	A	A	G	A	C	A	A	G	C	C	C	T	C	C	G	T	G	A	G	G	C	C	G	A	A
#TLR-184
C	A	C	T	I	C	C	D	T	T	G	T	G	C	I	C	C	G	G	G	G	A	A	G	A	C	A	A	G	C	C	T	T	C	C	G	T	G	G	G	A	C	G	G	G	A
C	A	C	T	I	C	C	D	T	T	G	T	G	C	I	C	C	G	G	G	G	A	A	G	A	C	A	A	G	C	C	T	T	C	C	G	T	G	G	G	A	C	G	G	G	A
#TLR-185
A	G	T	T	D	T	T	I	T	T	C	T	T	T	D	C	C	G	A	G	G	A	A	G	A	C	A	A	G	C	C	C	T	C	C	G	T	G	G	G	G	C	C	G	A	A
A	G	T	T	D	T	T	I	T	T	C	T	T	T	D	C	C	G	A	G	G	A	A	G	A	C	A	A	G	C	C	C	T	C	C	G	T	G	A	G	G	C	C	G	A	A
#TLR-186
C	G	T	T	I	T	T	I	T	T	G	T	T	T	D	C	C	G	G	G	G	A	A	G	A	C	A	A	G	C	C	T	T	C	C	G	T	G	G	G	G	C	G	G	G	A
A	A	C	T	D	C	C	D	T	T	C	T	G	C	D	C	C	G	A	G	G	A	A	G	A	C	A	A	G	C	C	C	T	C	C	G	T	G	A	G	A	C	C	G	A	A
#TLR-187
A	G	T	T	D	T	T	I	T	T	C	T	T	T	D	C	C	G	A	G	G	A	A	G	A	C	A	A	G	C	C	C	T	C	C	G	T	G	G	G	G	C	C	G	A	A
A	G	T	T	D	T	T	I	T	T	C	T	T	T	D	C	C	G	A	G	G	A	A	G	A	C	A	A	G	C	C	C	T	C	C	G	T	G	A	G	G	C	C	G	A	A
#TLR-188
C	A	C	T	I	C	C	D	T	T	G	T	G	C	I	C	C	G	G	G	G	A	A	G	A	C	A	A	G	C	C	T	T	C	C	G	T	G	G	G	A	C	G	G	G	A
C	A	C	T	I	C	C	D	T	T	G	T	G	C	D	C	C	G	G	G	G	A	A	G	A	C	A	A	G	C	C	T	T	C	C	G	T	G	G	G	A	C	G	G	G	A
#TLR-189
A	G	T	T	D	T	T	I	T	T	C	T	T	T	D	C	C	G	A	G	G	A	A	G	A	?	A	A	G	C	C	C	T	C	C	G	T	G	A	G	G	C	C	G	A	A
A	G	T	T	D	T	T	I	T	T	C	T	T	T	D	C	C	G	A	G	G	A	A	G	A	?	A	A	G	C	C	C	T	C	C	G	T	G	A	G	G	C	C	G	A	A
#TLR-190
C	G	T	T	I	T	T	I	T	T	G	T	T	T	I	C	C	G	G	G	G	A	A	G	A	T	A	A	G	C	C	T	T	C	C	G	T	G	G	G	G	C	G	G	G	A
A	A	C	T	D	C	C	D	T	T	C	T	G	C	D	C	C	G	A	G	G	A	A	G	A	C	A	A	G	C	C	C	T	C	C	G	T	G	G	G	A	C	C	G	A	A
#TLR-191
C	A	C	T	I	C	C	D	T	T	G	T	G	C	I	C	C	G	G	G	G	A	A	G	A	T	A	A	G	C	C	T	T	C	C	G	T	G	G	G	A	C	G	G	G	A
C	A	C	T	I	C	C	D	T	T	G	T	G	C	I	C	C	G	G	G	G	A	A	G	A	C	A	A	G	C	C	T	T	C	C	G	T	G	G	G	A	C	G	G	G	A
#TLR-192
A	G	T	T	D	T	T	I	T	T	C	T	T	T	D	C	C	G	A	G	G	A	A	G	A	C	A	A	G	C	C	C	T	C	C	G	T	G	G	G	G	C	C	G	A	A
A	G	T	T	D	T	T	I	T	T	C	T	T	T	D	C	C	G	A	G	G	A	A	G	A	C	A	A	G	C	C	C	T	C	C	G	T	G	A	G	G	C	C	G	A	A
#TLR-193
A	G	T	T	D	T	T	I	T	T	C	T	T	T	D	C	C	G	A	G	G	A	A	G	A	C	A	A	G	C	C	C	T	C	C	G	T	G	A	G	G	C	C	G	A	A
A	G	T	T	D	T	T	I	T	T	C	T	T	T	D	C	C	G	A	G	G	A	A	G	A	C	A	A	G	C	C	C	T	C	C	G	T	G	A	G	G	C	C	G	A	A
#TLR-194
A	G	T	T	D	T	T	I	T	T	C	T	T	T	D	C	C	G	?	G	G	A	A	G	A	C	A	A	G	C	C	C	T	C	C	G	T	G	G	G	G	C	C	G	A	A
A	G	T	T	D	T	T	I	T	T	C	T	T	T	D	C	C	G	?	G	G	A	A	G	A	C	A	A	G	C	C	C	T	C	C	G	T	G	A	G	G	C	C	G	A	A
#TLR-195
C	G	T	T	I	T	T	I	T	T	G	T	T	T	D	C	C	G	G	G	G	A	A	G	A	C	A	A	G	C	C	T	T	C	C	G	T	G	G	G	G	C	G	G	G	A
A	A	C	T	D	C	C	D	T	T	C	T	G	C	D	C	C	G	A	G	G	A	A	G	A	C	A	A	G	C	C	C	T	C	C	G	T	G	A	G	A	C	C	G	A	A
#TLR-196
C	G	T	T	I	T	T	I	T	T	G	T	T	T	I	C	T	G	G	G	G	G	A	G	A	T	A	A	G	C	C	T	T	C	T	G	T	G	G	G	G	C	G	G	G	A
A	A	C	T	D	C	C	D	T	T	C	T	G	C	D	C	C	G	A	G	G	A	A	G	A	C	A	A	G	C	C	C	T	C	C	G	T	G	A	G	A	C	C	G	A	A
#TLR-197
C	G	T	T	I	T	T	I	T	T	G	T	T	T	D	C	T	G	G	G	G	A	A	G	A	C	A	A	G	C	C	T	T	C	C	G	T	G	G	G	G	C	G	G	G	A
A	A	C	T	D	C	C	D	T	T	C	T	G	C	D	C	C	G	A	G	G	A	A	G	A	C	A	A	G	C	C	C	T	C	C	G	T	G	G	G	A	C	C	G	A	A
#TLR-198
C	G	T	T	I	T	T	I	T	T	G	T	T	T	I	C	C	G	G	G	G	A	A	G	A	C	A	A	G	C	C	T	T	C	C	G	T	G	G	G	G	C	G	G	G	A
A	A	C	T	D	C	C	D	T	T	C	T	G	C	D	C	C	G	A	G	G	A	A	G	A	C	A	A	G	C	C	C	T	C	C	G	T	G	A	G	A	C	C	G	A	A
#TLR-199
C	G	T	T	I	T	T	I	T	T	G	T	T	T	I	C	C	G	G	G	G	A	A	G	A	C	A	A	G	C	C	T	T	C	C	G	T	G	G	G	G	C	G	G	G	A
A	A	C	T	D	C	C	D	T	T	C	T	G	C	D	C	C	G	A	G	G	A	A	G	A	C	A	A	G	C	C	C	T	C	C	G	T	G	A	G	A	C	C	G	A	A
#TLR-200
C	G	T	T	I	T	T	I	T	T	G	T	T	T	I	C	C	G	G	G	G	A	A	G	A	T	A	A	G	C	C	T	T	C	C	G	T	G	G	G	G	C	G	G	G	A
A	A	C	T	D	C	C	D	T	T	C	T	G	C	D	C	C	G	A	G	G	A	A	G	A	C	A	A	G	C	C	C	T	C	C	G	T	G	A	G	A	C	C	G	A	A
#TLR-201
C	G	T	T	I	T	T	I	T	T	G	T	T	T	I	C	C	G	G	G	G	A	A	G	A	C	A	A	G	C	C	T	T	C	C	G	T	G	G	G	G	C	G	G	G	A
A	A	C	T	D	C	C	D	T	T	C	T	G	C	D	C	C	G	A	G	G	A	A	G	A	C	A	A	G	C	C	C	T	C	C	G	T	G	A	G	A	C	C	G	A	A
#TLR-202
A	G	T	T	D	T	T	I	T	T	C	T	T	T	D	C	C	G	A	G	G	A	A	G	A	C	A	A	G	C	C	C	T	C	C	G	T	G	G	G	G	C	C	G	A	A
A	G	T	T	D	T	T	I	T	T	C	T	T	T	D	C	C	G	A	G	G	A	A	G	A	C	A	A	G	C	C	C	T	C	C	G	T	G	A	G	G	C	C	G	A	A
#TLR-203
C	G	T	T	I	T	T	I	T	T	G	T	T	T	D	C	C	G	G	G	G	A	A	G	A	C	A	A	G	C	C	T	T	C	C	G	T	G	G	G	G	C	G	G	G	A
A	A	C	T	D	C	C	D	T	T	C	T	G	C	D	C	C	G	A	G	G	A	A	G	A	C	A	A	G	C	C	C	T	C	C	G	T	G	A	G	A	C	C	G	A	A
#TLR-204
C	A	C	T	I	C	C	D	T	T	G	T	G	C	I	C	C	G	G	G	G	A	A	G	A	C	A	A	G	C	C	T	T	C	C	G	T	G	G	G	A	C	G	G	G	A
C	A	C	T	I	C	C	D	T	T	G	T	G	C	I	C	C	G	G	G	G	A	A	G	A	C	A	A	G	C	C	T	T	C	C	G	T	G	G	G	A	C	G	G	G	A
#TLR-205
A	G	T	T	D	T	T	I	T	T	C	T	T	T	D	C	C	G	A	G	G	A	A	G	A	C	A	A	G	C	C	C	T	C	?	G	T	G	A	G	G	C	C	G	A	A
A	G	T	T	D	T	T	I	T	T	C	T	T	T	D	C	C	G	A	G	G	A	A	G	A	C	A	A	G	C	C	C	T	C	?	G	T	G	A	G	G	C	C	G	A	A
#TLR-206
A	G	T	T	D	T	T	I	T	T	C	T	T	T	D	C	C	G	A	G	G	A	A	G	A	C	A	A	G	C	C	C	T	C	C	G	T	G	G	G	G	C	C	G	A	A
A	G	T	T	D	T	T	I	T	T	C	T	T	T	D	C	C	G	A	G	G	A	A	G	A	C	A	A	G	C	C	C	T	C	C	G	T	G	A	G	G	C	C	G	A	A
#TLR-207
A	G	T	T	D	T	T	I	T	T	C	T	T	?	D	C	C	G	A	G	G	A	A	G	A	C	A	A	G	C	C	C	T	C	C	G	T	G	G	G	G	C	C	G	A	A
A	G	T	T	D	T	T	I	T	T	C	T	T	?	D	C	C	G	A	G	G	A	A	G	A	C	A	A	G	C	C	C	T	C	C	G	T	G	A	G	G	C	C	G	A	A
#TLR-208
C	G	T	T	I	T	T	I	T	T	G	T	T	T	D	C	C	G	G	G	G	A	A	G	A	C	A	A	G	C	C	T	T	C	C	G	T	G	G	G	G	C	G	G	G	A
A	A	C	T	D	C	C	D	T	T	C	T	G	C	D	C	C	G	A	G	G	A	A	G	A	C	A	A	G	C	C	C	T	C	C	G	T	G	A	G	A	C	C	G	A	A
#TLR-209
C	G	T	T	I	T	T	I	T	T	G	T	T	T	I	C	C	G	G	G	G	A	A	G	A	C	A	A	G	C	C	T	T	C	C	G	T	G	G	G	G	C	G	G	G	A
A	A	C	T	D	C	C	D	T	T	C	T	G	C	D	C	C	G	A	G	G	A	A	G	A	C	A	A	G	C	C	C	T	C	C	G	T	G	A	G	A	C	C	G	A	A
#TLR-210
C	G	T	T	I	T	T	I	T	T	G	T	T	T	I	C	C	G	G	G	G	A	A	G	A	C	A	A	G	C	C	T	T	C	C	G	T	G	G	G	G	C	G	G	G	A
A	A	C	T	D	C	C	D	T	T	C	T	G	C	D	C	C	G	A	G	G	A	A	G	A	C	A	A	G	C	C	C	T	C	C	G	T	G	A	G	A	C	C	G	A	A
#TLR-211
C	G	T	T	I	T	T	I	T	T	G	T	T	T	I	C	C	G	G	G	G	A	A	G	A	C	A	A	G	C	C	T	T	C	C	G	T	G	G	G	G	C	G	G	G	A
A	A	C	T	D	C	C	D	T	T	C	T	G	C	D	C	C	G	A	G	G	A	A	G	A	C	A	A	G	C	C	C	T	C	C	G	T	G	G	G	A	C	C	G	A	A
#TLR-212
C	G	T	T	I	T	T	I	T	T	G	T	T	T	I	C	C	G	G	G	G	A	A	G	A	C	A	A	G	C	C	T	T	C	C	G	T	G	G	G	G	C	G	G	G	A
A	A	C	T	D	C	C	D	T	T	C	T	G	C	D	C	C	G	A	G	G	A	A	G	A	C	A	A	G	C	C	C	T	C	C	G	T	G	A	G	A	C	C	G	A	A
#TLR-213
C	G	T	T	I	T	T	I	T	T	G	T	T	T	I	C	C	G	G	G	G	A	A	G	A	C	A	A	G	C	C	T	T	C	C	G	T	G	G	G	G	C	G	G	G	A
A	A	C	T	D	C	C	D	T	T	C	T	G	C	D	C	C	G	A	G	G	A	A	G	A	C	A	A	G	C	C	C	T	C	C	G	T	G	A	G	A	C	C	G	A	A
#TLR-214
A	G	T	T	D	T	T	I	T	T	C	T	T	T	D	C	C	G	A	G	G	A	A	G	A	C	A	A	G	C	C	C	T	C	C	G	T	G	A	G	G	C	C	G	A	A
A	G	T	T	D	T	T	D	T	T	C	T	T	T	D	C	C	G	A	G	G	A	A	G	A	C	A	A	G	C	C	C	T	C	C	G	T	G	A	G	G	C	C	G	A	A
#TLR-215
C	G	T	T	I	T	T	I	T	T	G	T	T	T	I	C	C	G	G	G	G	A	A	G	A	C	A	A	G	C	C	T	T	C	C	G	T	G	G	G	G	C	G	G	G	A
A	A	C	T	D	C	C	D	T	T	C	T	G	C	D	C	C	G	A	G	G	A	A	G	A	C	A	A	G	C	C	C	T	C	C	G	T	G	A	G	A	C	C	G	A	A
#TLR-216
C	G	T	T	I	T	T	I	T	T	G	T	T	T	I	C	C	G	G	G	G	A	A	G	A	C	A	A	G	C	C	T	T	C	C	G	T	G	G	G	G	C	G	G	G	A
A	A	C	T	D	C	C	D	T	T	C	T	G	C	D	C	C	G	A	G	G	A	A	G	A	C	A	A	G	C	C	C	T	C	C	G	T	G	G	G	A	C	C	G	A	A
#TLR-217
A	G	T	T	D	T	T	I	T	T	C	T	T	T	D	C	C	G	A	G	G	A	A	G	A	C	A	A	G	C	C	C	T	C	C	G	T	G	G	G	G	C	C	G	A	A
A	G	T	T	D	T	T	I	T	T	C	T	T	T	D	C	C	G	A	G	G	A	A	G	A	C	A	A	G	C	C	C	T	C	C	G	T	G	A	G	G	C	C	G	A	A
#TLR-218
C	A	C	T	I	C	C	D	T	T	G	T	G	C	I	C	C	G	G	G	G	A	A	G	A	C	A	A	G	C	C	T	T	C	C	G	T	G	G	G	A	C	G	G	G	A
C	A	C	T	I	C	C	D	T	T	G	T	G	C	D	C	C	G	G	G	G	A	A	G	A	C	A	A	G	C	C	T	T	C	C	G	T	G	G	G	A	C	G	G	G	A
#TLR-219
C	A	C	T	I	C	C	D	T	T	G	T	G	C	I	C	C	G	G	G	G	A	A	G	A	C	A	A	G	C	C	T	T	C	C	G	T	G	G	G	A	C	G	G	G	A
C	A	C	T	I	C	C	D	T	T	G	T	G	C	I	C	C	G	G	G	G	A	A	G	A	C	A	A	G	C	C	T	T	C	C	G	T	G	G	G	A	C	G	G	G	A
#TLR-220
C	G	T	T	I	T	T	I	T	T	G	T	T	T	I	C	C	G	G	G	G	A	A	G	A	C	A	A	G	C	C	T	T	C	C	G	T	G	G	G	G	C	G	G	G	A
A	A	C	T	D	C	C	D	T	T	C	T	G	C	D	C	C	G	A	G	G	A	A	G	A	C	A	A	G	C	C	C	T	C	C	G	T	G	A	G	A	C	C	G	A	A
#TLR-221
A	G	T	T	D	T	T	I	T	T	C	T	T	T	D	C	C	G	A	G	G	A	A	G	A	C	A	A	G	C	C	C	T	C	C	G	T	G	G	G	G	C	C	G	A	A
A	G	T	T	D	T	T	I	T	T	C	T	T	T	D	C	C	G	A	G	G	A	A	G	A	C	A	A	G	C	C	C	T	C	C	G	T	G	A	G	G	C	C	G	A	A
#TLR-222
A	G	T	T	D	T	T	I	T	T	C	T	T	T	D	C	C	G	A	G	G	A	A	G	A	C	A	A	G	C	C	C	T	C	C	G	T	G	G	G	G	C	C	G	A	A
A	G	T	T	D	T	T	I	T	T	C	T	T	T	D	C	C	G	A	G	G	A	A	G	A	C	A	A	G	C	C	C	T	C	C	G	T	G	A	G	G	C	C	G	A	A
#TLR-223
C	G	T	T	I	T	T	I	T	T	G	T	T	T	D	C	C	G	G	G	G	A	A	G	A	C	A	A	G	C	C	T	T	C	C	G	T	G	G	G	G	C	G	G	G	A
A	A	C	T	D	C	C	D	T	T	C	T	G	C	D	C	C	G	A	G	G	A	A	G	A	C	A	A	G	C	C	C	T	C	C	G	T	G	A	G	A	C	C	G	A	A
#TLR-224
A	G	T	T	D	T	T	I	T	T	C	T	T	T	D	C	C	G	A	G	G	A	A	G	A	C	A	A	G	C	C	C	T	C	C	G	T	G	A	G	G	C	C	G	A	A
A	G	T	T	D	T	T	I	T	T	C	T	T	T	D	C	C	G	A	G	G	A	A	G	A	C	A	A	G	C	C	C	T	C	C	G	T	G	A	G	G	C	C	G	A	A
#TLR-225
C	G	T	T	I	T	T	I	T	T	G	T	T	T	I	C	C	G	G	G	G	A	A	G	A	C	A	A	G	C	C	T	T	C	C	G	T	G	G	G	G	C	G	G	G	A
A	A	C	T	D	C	C	D	T	T	C	T	G	C	D	C	C	G	A	G	G	A	A	G	A	C	A	A	G	C	C	C	T	C	C	G	T	G	A	G	A	C	C	G	A	A
#TLR-226
C	A	C	T	I	C	C	D	T	T	G	T	G	C	D	C	C	G	G	G	G	A	A	G	A	C	A	G	G	C	C	T	T	C	C	G	T	G	G	G	A	C	G	G	G	A
C	A	C	T	I	C	C	D	T	T	G	T	G	C	D	C	C	G	G	G	G	A	A	G	A	C	A	A	G	C	C	T	T	C	C	G	T	G	G	G	A	C	G	G	G	A
#TLR-227
C	A	C	T	I	C	C	D	T	T	G	T	G	C	I	C	C	G	G	G	G	A	A	G	A	C	A	A	G	C	C	T	T	C	C	G	T	G	G	G	A	C	G	G	G	A
C	A	C	T	I	C	C	D	T	T	G	T	G	C	D	C	C	G	G	G	G	A	A	G	A	C	A	A	G	C	C	T	T	C	C	G	T	G	G	G	A	C	G	G	G	A
#TLR-228
A	G	T	T	D	T	T	I	T	T	C	T	T	T	D	C	C	G	A	G	G	A	A	G	A	C	A	A	G	C	C	C	T	C	C	G	T	G	G	G	G	C	C	G	A	A
A	G	T	T	D	T	T	I	T	T	C	T	T	T	D	C	C	G	A	G	G	A	A	G	A	C	A	A	G	C	C	C	T	C	C	G	T	G	A	G	G	C	C	G	A	A
#TLR-229
C	G	T	T	I	T	T	I	T	T	G	T	T	T	D	C	C	G	G	G	G	A	A	G	A	C	A	A	G	C	C	T	T	C	C	G	T	G	G	G	G	C	G	G	G	A
A	A	C	T	D	C	C	D	T	T	C	T	G	C	D	C	C	G	A	G	G	A	A	G	A	C	A	A	G	C	C	C	T	C	C	G	T	G	G	G	A	C	C	G	A	A
#TLR-230
A	G	T	T	D	T	T	I	T	T	C	T	T	T	D	C	C	G	A	G	G	A	A	G	A	C	A	A	G	C	C	C	T	C	C	G	T	G	G	G	G	C	C	G	A	A
A	G	T	T	D	T	T	I	T	T	C	T	T	T	D	C	C	G	A	G	G	A	A	G	A	C	A	A	G	C	C	C	T	C	C	G	T	G	A	G	G	C	C	G	A	A
#TLR-231
A	G	T	T	D	T	T	I	T	T	C	T	T	T	D	C	C	G	A	G	G	A	A	G	A	C	A	A	G	C	C	C	T	C	C	G	T	G	A	G	G	C	C	G	A	A
A	G	T	T	D	T	T	I	T	T	C	T	T	T	D	C	C	G	A	G	G	A	A	G	A	C	A	A	G	C	C	C	T	C	C	G	T	G	A	G	G	C	C	G	A	A
#TLR-232
A	G	T	T	D	T	T	I	T	T	C	T	T	T	D	C	C	G	A	G	G	A	A	G	A	C	A	A	G	C	C	C	T	C	C	G	T	G	G	G	G	C	C	G	A	A
A	G	T	T	D	T	T	I	T	T	C	T	T	T	D	C	C	G	A	G	G	A	A	G	A	C	A	A	G	C	C	C	T	C	C	G	T	G	G	G	G	C	C	G	A	A
#TLR-233
C	A	C	T	I	C	C	D	T	T	G	T	G	C	I	C	C	G	G	G	G	A	A	G	A	C	A	A	G	C	C	T	T	C	C	G	T	G	G	G	A	C	G	G	G	A
C	A	C	T	I	C	C	D	T	T	G	T	G	C	D	C	C	G	G	G	G	A	A	G	A	C	A	A	G	C	C	T	T	C	C	G	T	G	G	G	A	C	G	G	G	A
#TLR-234
C	A	C	T	I	C	C	D	T	T	G	T	G	C	I	C	C	G	G	G	G	A	A	G	A	T	A	A	G	C	C	T	T	C	C	G	T	G	G	?	A	C	G	G	G	A
C	A	C	T	I	C	C	D	T	T	G	T	G	C	I	C	C	G	G	G	G	A	A	G	A	C	A	A	G	C	C	T	T	C	C	G	T	G	G	?	A	C	G	G	G	A
#TLR-235
C	G	T	T	I	T	T	I	T	T	G	T	T	T	I	C	C	G	G	G	G	A	A	G	A	C	A	A	G	C	C	T	T	C	C	G	T	G	G	G	G	C	G	G	G	A
A	A	C	T	D	C	C	D	T	T	C	T	G	C	D	C	C	G	A	G	G	A	A	G	A	C	A	A	G	C	C	C	T	C	C	G	T	G	A	G	A	C	C	G	A	A
#TLR-236
C	G	T	T	I	T	T	I	T	T	G	T	T	T	I	C	C	G	G	G	G	A	A	G	A	C	A	A	G	C	C	T	T	C	C	G	T	G	G	G	G	C	G	G	G	A
A	A	C	T	D	C	C	D	T	T	C	T	G	C	D	C	C	G	A	G	G	A	A	G	A	C	A	A	G	C	C	C	T	C	C	G	T	G	G	G	A	C	C	G	A	A
#TLR-237
C	A	C	T	I	C	C	D	T	T	G	T	G	C	I	C	C	G	G	G	G	A	A	G	A	C	A	A	G	C	C	T	T	C	C	G	T	G	G	G	A	C	G	G	G	A
C	A	C	T	I	C	C	D	T	T	G	T	G	C	D	C	C	G	G	G	G	A	A	G	A	C	A	A	G	C	C	T	T	C	C	G	T	G	G	G	A	C	G	G	G	A
#TLR-238
C	G	T	T	I	T	T	I	T	T	G	T	T	T	I	C	C	G	G	G	G	A	A	G	A	C	A	A	G	C	C	T	T	C	C	G	T	G	G	G	G	C	G	G	G	A
A	A	C	T	D	C	C	D	T	T	C	T	G	C	D	C	C	G	A	G	G	A	A	G	A	C	A	A	G	C	C	C	T	C	C	G	T	G	A	G	A	C	C	G	A	A
#TLR-239
C	G	T	T	I	T	T	I	T	T	G	T	T	T	I	C	C	G	G	G	G	A	A	G	A	T	A	A	G	C	C	T	T	C	C	G	T	G	G	G	G	C	G	G	G	A
A	A	C	T	D	C	C	D	T	T	C	T	G	C	D	C	C	G	A	G	G	A	A	G	A	C	A	A	G	C	C	C	T	C	C	G	T	G	A	G	A	C	C	G	A	A
#TLR-240
A	G	T	T	D	T	T	I	T	T	C	T	T	T	D	C	C	G	A	G	G	A	A	G	A	C	A	A	G	C	C	C	T	C	C	G	T	G	G	G	G	C	C	G	A	A
A	G	T	T	D	T	T	I	T	T	C	T	T	T	D	C	C	G	A	G	G	A	A	G	A	C	A	A	G	C	C	C	T	C	C	G	T	G	A	G	G	C	C	G	A	A
#TLR-241
C	G	T	T	I	T	T	I	T	T	G	T	T	T	I	C	C	G	G	G	G	A	A	G	A	C	A	A	G	C	C	T	T	C	C	G	T	G	G	G	G	C	G	G	G	A
A	A	C	T	D	C	C	D	T	T	C	T	G	C	D	C	C	G	A	G	G	A	A	G	A	C	A	A	G	C	C	C	T	C	C	G	T	G	A	G	A	C	C	G	A	A
#TLR-242
C	A	C	T	I	C	C	D	T	T	G	T	G	C	I	C	C	G	G	G	G	A	A	G	A	C	A	A	G	C	C	T	T	G	C	G	T	G	G	G	A	C	G	G	G	A
C	A	C	T	I	C	C	D	T	T	G	T	G	C	I	C	C	G	G	G	G	A	A	G	A	C	A	A	G	C	C	T	T	C	C	G	T	G	G	G	A	C	G	G	G	A
#TLR-243
A	G	T	T	D	T	T	I	T	T	C	T	T	T	D	C	C	G	A	G	G	A	A	G	A	C	A	A	G	C	C	C	T	C	C	G	T	G	A	G	G	C	C	G	A	A
A	G	T	T	D	T	T	I	T	T	C	T	T	T	D	C	C	G	A	G	G	A	A	G	A	C	A	A	G	C	C	C	T	C	C	G	T	G	A	G	G	C	C	G	A	A
#TLR-244
A	G	T	T	D	T	T	I	T	T	C	T	T	T	D	C	C	G	A	G	G	A	A	G	A	C	A	A	G	C	C	C	T	C	C	G	T	G	G	G	G	C	C	G	A	A
A	G	T	T	D	T	T	I	T	T	C	T	T	T	D	C	C	G	A	G	G	A	A	G	A	C	A	A	G	C	C	C	T	C	C	G	T	G	G	G	G	C	C	G	A	A
#TLR-245
A	G	T	T	D	T	T	I	T	T	C	T	T	T	D	C	C	G	A	G	G	A	A	G	A	C	A	A	G	C	C	C	T	C	C	G	T	G	G	G	G	C	C	G	A	A
A	G	T	T	D	T	T	I	T	T	C	T	T	T	D	C	C	G	A	G	G	A	A	G	A	C	A	A	G	C	C	C	T	C	C	G	T	G	A	G	G	C	C	G	A	A
#TLR-246
C	G	T	T	I	T	T	I	T	T	G	T	T	T	I	C	C	G	G	G	G	A	A	G	A	C	A	A	G	C	C	T	T	C	C	G	T	G	G	G	G	C	G	G	G	A
A	A	C	T	D	C	C	D	T	T	C	T	G	C	D	C	C	G	A	G	G	A	A	G	A	C	A	A	G	C	C	C	T	C	C	G	T	G	A	G	A	C	C	G	A	A
#TLR-247
A	G	T	T	D	T	T	I	T	T	C	T	T	T	D	C	C	G	A	G	G	A	A	G	A	C	A	A	G	C	C	C	T	C	C	G	T	G	G	G	G	C	C	G	A	A
A	G	T	T	D	T	T	I	T	T	C	T	T	T	D	C	C	G	A	G	G	A	A	G	A	C	A	A	G	C	C	C	T	C	C	G	T	G	A	G	G	C	C	G	A	A
#TLR-248
C	G	T	T	I	T	T	I	T	T	G	T	T	T	I	C	C	G	G	G	G	A	A	G	A	C	A	A	G	C	C	T	?	C	C	G	T	G	G	G	G	C	G	G	G	A
A	A	C	T	D	C	C	D	T	T	C	T	G	C	D	C	C	G	A	G	G	A	A	G	A	C	A	A	G	C	C	C	?	C	C	G	T	G	G	G	A	C	C	G	A	A
#TLR-249
C	G	T	T	I	T	T	I	T	T	G	T	T	T	I	C	C	G	G	G	G	A	A	G	A	C	A	A	G	C	C	T	T	C	C	G	T	G	G	G	G	C	G	G	G	A
A	A	C	T	D	C	C	D	T	T	C	T	G	C	D	C	C	G	A	G	G	A	A	G	A	C	A	A	G	C	C	C	T	C	C	G	T	G	G	G	A	C	C	G	A	A
#TLR-250
C	A	C	T	I	C	C	D	T	T	G	T	G	C	I	?	C	G	G	G	G	A	A	G	A	T	A	A	G	C	C	T	T	C	C	G	T	G	G	G	A	C	G	G	G	A
C	A	C	T	I	C	C	D	T	T	G	T	G	C	I	?	C	G	G	G	G	A	A	G	A	C	A	A	G	C	C	T	T	C	C	G	T	G	G	G	A	C	G	G	G	A
#TLR-251
C	G	T	T	I	T	T	I	T	T	G	T	T	T	I	C	C	G	G	G	G	A	A	G	A	C	A	A	G	C	C	T	T	C	C	G	T	G	G	G	G	C	G	G	G	A
A	A	C	T	D	C	C	D	T	T	C	T	G	C	D	C	C	G	A	G	G	A	A	G	A	C	A	A	G	C	C	C	T	C	C	G	T	G	A	G	A	C	C	G	A	A
#TLR-252
C	A	C	T	I	C	C	D	T	T	G	T	G	C	I	C	C	G	G	G	G	A	A	G	A	T	A	A	G	C	C	T	T	C	C	G	T	G	G	G	A	C	G	G	G	A
C	A	C	T	I	C	C	D	T	T	G	T	G	C	I	C	C	G	G	G	G	A	A	G	A	T	A	A	G	C	C	T	T	C	C	G	T	G	G	G	A	C	G	G	G	A
#TLR-253
A	G	T	T	D	T	T	I	T	T	C	T	T	T	D	C	C	G	A	G	G	A	A	G	A	C	A	A	G	C	C	C	T	C	C	G	T	G	A	G	G	C	C	G	A	A
A	G	T	T	D	T	T	I	T	T	C	T	T	T	D	C	C	G	A	G	G	A	A	G	A	C	A	A	G	C	C	C	T	C	C	G	T	G	A	G	G	C	C	G	A	A
#TLR-254
C	A	C	T	I	C	C	D	T	T	G	T	G	C	I	C	C	G	G	G	G	A	A	G	A	C	A	A	G	C	C	T	T	C	C	G	T	G	G	G	A	C	G	G	G	A
C	A	C	T	I	C	C	D	T	T	G	T	G	C	D	C	C	G	G	G	G	A	A	G	A	C	A	A	G	C	C	T	T	C	C	G	T	G	G	G	A	C	G	G	G	A
#TLR-255
A	G	T	T	D	T	T	I	T	T	C	T	T	T	D	C	C	G	A	G	G	A	A	G	A	C	A	A	G	C	C	C	T	C	C	G	T	G	A	G	G	C	C	G	A	A
A	G	T	T	D	T	T	I	T	T	C	T	T	T	D	C	C	G	A	G	G	A	A	G	A	C	A	A	G	C	C	C	T	C	C	G	T	G	A	G	G	C	C	G	A	A
#TLR-256
C	G	T	T	I	T	T	I	T	T	G	T	T	T	I	C	C	G	G	G	G	A	A	G	A	C	A	A	G	C	C	T	T	C	C	G	T	G	G	G	G	C	G	G	G	A
A	A	C	T	D	C	C	D	T	T	C	T	G	C	D	C	C	G	A	G	G	A	A	G	A	C	A	A	G	C	C	C	T	C	C	G	T	G	A	G	A	C	C	G	A	A
#TLR-257
A	G	T	T	D	T	T	I	T	T	C	T	T	T	D	C	C	G	A	G	G	A	A	G	A	C	A	A	G	C	C	C	T	C	C	G	T	G	G	G	G	C	C	G	A	A
A	G	T	T	D	T	T	I	T	T	C	T	T	T	D	C	C	G	A	G	G	A	A	G	A	C	A	A	G	C	C	C	T	C	C	G	T	G	A	G	G	C	C	G	A	A
#TLR-258
C	G	T	T	I	T	T	I	T	T	G	T	T	T	D	C	C	G	G	G	G	A	A	G	A	C	A	A	G	C	C	T	T	C	C	G	T	G	G	G	G	C	G	G	G	A
A	A	C	T	D	C	C	D	T	T	C	T	G	C	D	C	C	G	A	G	G	A	A	G	A	C	A	A	G	C	C	C	T	C	C	G	T	G	A	G	A	C	C	G	A	A
#TLR-259
A	G	T	T	D	T	T	I	T	T	C	T	T	T	D	C	C	G	A	G	G	A	A	G	A	C	A	A	G	C	C	C	T	C	C	G	T	G	G	G	G	C	C	G	A	A
A	G	T	T	D	T	T	I	T	T	C	T	T	T	D	C	C	G	A	G	G	A	A	G	A	C	A	A	G	C	C	C	T	C	C	G	T	G	G	G	G	C	C	G	A	A
#TLR-260
C	G	T	T	I	T	T	I	T	T	G	T	T	T	D	C	C	G	G	G	G	A	A	G	A	C	A	A	G	C	C	T	T	C	C	G	T	G	G	G	G	C	G	G	G	A
A	A	C	T	D	C	C	D	T	T	C	T	G	C	D	C	C	G	A	G	G	A	A	G	A	C	A	A	G	C	C	C	T	C	C	G	T	G	A	G	A	C	C	G	A	A
#TLR-261
A	G	T	T	D	T	T	I	T	T	C	T	T	T	D	C	C	G	A	G	G	A	A	G	A	C	A	A	G	C	C	C	T	C	C	G	T	G	A	G	G	C	C	G	A	A
A	G	T	T	D	T	T	I	T	T	C	T	T	T	D	C	C	G	A	G	G	A	A	G	A	C	A	A	G	C	C	C	T	C	C	G	T	G	A	G	G	C	C	G	A	A
#TLR-262
A	G	T	T	D	T	T	I	T	T	C	T	T	T	D	C	C	G	A	G	G	A	A	G	A	C	A	A	G	C	C	C	T	C	C	G	T	G	G	G	G	C	C	G	A	A
A	G	T	T	D	T	T	I	T	T	C	T	T	T	D	C	C	G	A	G	G	A	A	G	A	C	A	A	G	C	C	C	T	C	C	G	T	G	A	G	G	C	C	G	A	A
#TLR-263
C	G	T	T	I	T	T	I	T	T	G	T	T	T	D	C	C	G	G	G	G	A	A	G	A	C	A	A	G	C	C	T	T	C	C	G	T	G	G	G	G	C	G	G	G	A
A	A	C	T	D	C	C	D	T	T	C	T	G	C	D	C	C	G	A	G	G	A	A	G	A	C	A	A	G	C	C	C	T	C	C	G	T	G	A	G	A	C	C	G	A	A
#TLR-264
C	G	T	T	I	T	T	I	T	T	G	T	T	T	I	C	C	G	G	G	G	A	A	G	A	C	A	A	G	C	C	T	T	C	C	G	T	G	G	G	G	C	G	G	G	A
A	A	C	T	D	C	C	D	T	T	C	T	G	C	D	C	C	G	A	G	G	A	A	G	A	C	A	A	G	C	C	C	T	C	C	G	T	G	A	G	A	C	C	G	A	A
#TLR-265
C	G	T	T	I	T	T	I	T	T	G	T	T	T	I	C	C	G	G	G	G	A	A	G	A	C	A	A	G	C	C	T	T	C	C	G	T	G	G	G	G	C	G	G	G	A
A	A	C	T	D	C	C	D	T	T	C	T	G	C	D	C	C	G	A	G	G	A	A	G	A	C	A	A	G	C	C	C	T	C	C	G	T	G	A	G	A	C	C	G	A	A
#TLR-266
C	G	T	T	I	T	T	I	T	T	G	T	T	T	D	C	C	G	G	G	G	A	A	G	A	C	A	A	G	C	C	T	T	C	C	G	T	G	G	G	G	C	G	G	G	A
A	A	C	T	D	C	C	D	T	T	C	T	G	C	D	C	C	G	A	G	G	A	A	G	A	C	A	A	G	C	C	C	T	C	C	G	T	G	A	G	A	C	C	G	A	A
#TLR-267
C	G	T	T	I	T	T	I	T	T	G	T	T	T	I	C	C	G	G	G	G	A	A	G	A	C	A	A	G	C	C	T	T	C	C	G	T	G	G	G	G	C	G	G	G	A
A	A	C	T	D	C	C	D	T	T	C	T	G	C	D	C	C	G	A	G	G	A	A	G	A	C	A	A	G	C	C	C	T	C	C	G	T	G	A	G	A	C	C	G	A	A
#TLR-268
C	A	C	?	I	C	C	D	T	T	G	T	G	C	I	C	C	G	G	G	G	A	A	G	A	C	A	A	G	C	C	T	T	C	C	G	T	G	G	G	A	C	G	G	G	A
C	A	C	?	I	C	C	D	T	T	G	T	G	C	I	C	C	G	G	G	G	A	A	G	A	C	A	A	G	C	C	T	T	C	C	G	T	G	G	G	A	C	G	G	G	A
#TLR-269
C	G	T	T	I	T	T	I	T	T	G	T	T	T	D	C	C	G	G	G	G	A	A	G	A	C	A	A	G	C	C	T	T	C	C	G	T	G	G	G	G	C	G	G	G	A
A	A	C	T	D	C	C	D	T	T	C	T	G	C	D	C	C	G	A	G	G	A	A	G	A	C	A	A	G	C	C	C	T	C	C	G	T	G	A	G	A	C	C	G	A	A
#TLR-270
C	A	C	T	I	T	T	I	T	T	G	T	T	T	D	C	C	G	G	G	G	A	A	G	A	C	A	A	G	C	C	T	T	C	C	G	T	G	G	G	G	C	G	G	G	A
A	A	C	T	D	C	C	D	T	T	C	T	G	C	D	C	C	G	A	G	G	A	A	G	A	C	A	A	G	C	C	C	T	C	C	G	T	G	G	G	A	C	C	G	A	A
#TLR-271
A	G	T	T	D	T	T	I	T	T	C	T	T	T	D	C	C	G	A	G	G	A	A	G	A	C	A	A	G	C	C	C	T	C	C	G	T	G	G	G	G	C	C	G	A	A
A	G	T	T	D	T	T	I	T	T	C	T	T	T	D	C	C	G	A	G	G	A	A	G	A	C	A	A	G	C	C	C	T	C	C	G	T	G	A	G	G	C	C	G	A	A
#TLR-272
A	G	T	T	D	T	T	I	T	T	C	T	T	T	D	C	C	G	A	G	G	A	A	G	A	C	A	A	G	C	C	C	T	C	C	G	T	G	A	G	G	C	C	G	A	A
A	G	T	T	D	T	T	I	T	T	C	T	T	T	D	C	C	G	A	G	G	A	A	G	A	C	A	A	G	C	C	C	T	C	C	G	T	G	A	G	G	C	C	G	A	A
#TLR-273
A	G	T	T	D	T	T	I	T	T	C	T	T	T	D	C	C	G	A	G	G	A	A	G	A	C	A	A	G	C	C	C	T	C	C	G	T	G	G	G	G	C	C	G	A	A
A	G	T	T	D	T	T	I	T	T	C	T	T	T	D	C	C	G	A	G	G	A	A	G	A	C	A	A	G	C	C	C	T	C	C	G	T	G	G	G	G	C	C	G	A	A
#TLR-274
C	G	T	T	I	T	T	I	T	T	G	T	T	T	D	C	C	G	G	G	G	A	A	G	A	C	A	A	G	C	C	T	T	C	C	G	T	G	G	G	G	C	G	G	G	A
A	A	C	T	D	C	C	D	T	T	C	T	G	C	D	C	C	G	A	G	G	A	A	G	A	C	A	A	G	C	C	C	T	C	C	G	T	G	A	G	A	C	C	G	A	A
#TLR-275
C	G	T	T	I	T	T	I	T	T	G	T	T	T	I	C	C	G	G	G	G	A	A	G	A	T	A	A	G	C	C	T	T	C	C	G	T	G	G	G	G	C	G	G	G	A
A	A	C	T	D	C	C	D	T	T	C	T	G	C	D	C	C	G	A	G	G	A	A	G	A	C	A	A	G	C	C	C	T	C	C	G	T	G	A	G	A	C	C	G	A	A
#TLR-276
A	G	T	T	D	T	T	I	T	T	C	T	T	T	D	C	C	G	A	G	G	A	A	G	A	C	A	A	G	C	C	C	T	C	C	G	T	G	G	G	G	C	C	G	A	A
A	G	T	T	D	T	T	I	T	T	C	T	T	T	D	C	C	G	A	G	G	A	A	G	A	C	A	A	G	C	C	C	T	C	C	G	T	G	A	G	G	C	C	G	A	A
#TLR-277
A	G	T	T	D	T	T	I	T	T	G	T	T	T	D	C	C	G	A	G	G	A	A	G	A	C	A	A	G	C	C	T	T	C	C	G	T	G	G	G	G	C	C	G	A	A
A	G	T	T	D	C	T	I	T	T	C	T	T	T	D	C	C	G	A	G	G	A	A	G	A	C	A	A	G	C	C	C	T	C	C	G	T	G	A	G	G	C	C	G	A	A
#TLR-278
C	G	T	T	I	T	T	I	T	T	G	T	T	T	I	C	C	G	G	G	G	A	A	G	A	T	A	A	G	C	C	T	T	C	C	G	T	G	G	G	G	C	G	G	G	A
A	A	C	T	D	C	C	D	T	T	C	T	G	C	D	C	C	G	A	G	G	A	A	G	A	C	A	A	G	C	C	C	T	C	C	G	T	G	G	G	A	C	C	G	A	A
#TLR-279
A	G	T	T	D	T	T	I	T	T	C	T	T	T	D	C	C	G	A	G	G	A	A	G	A	C	A	A	G	C	C	C	T	C	C	G	T	G	A	G	G	C	C	G	A	A
A	G	T	T	D	T	T	I	T	T	C	T	T	T	D	C	C	G	A	G	G	A	A	G	A	C	A	A	G	C	C	C	T	C	C	G	T	G	A	G	G	C	C	G	A	A
#TLR-280
A	G	T	T	D	T	T	I	T	T	C	T	T	T	D	C	C	G	A	G	G	A	A	G	A	C	A	A	G	C	C	C	T	C	C	G	T	G	G	G	G	C	C	G	A	A
A	G	T	T	D	T	T	I	T	T	C	T	T	T	D	C	C	G	A	G	G	A	A	G	A	C	A	A	G	C	C	C	T	C	C	G	T	G	A	G	G	C	C	G	A	A
#TLR-281
C	G	T	T	I	T	T	I	T	T	G	T	T	T	I	C	C	G	G	G	G	A	A	G	A	C	A	A	G	C	C	T	T	C	C	G	T	G	G	G	G	C	G	G	G	A
A	A	C	T	D	C	C	D	T	T	C	T	G	C	D	C	C	G	A	G	G	A	A	G	A	C	A	A	G	C	C	C	T	C	C	G	T	G	G	G	A	C	C	G	A	A
#TLR-282
C	G	T	T	I	T	T	I	T	T	G	T	T	T	I	C	C	G	G	G	G	A	A	G	A	C	A	A	G	C	C	T	T	C	C	G	T	G	G	G	G	C	G	G	G	A
A	A	C	T	D	C	C	D	T	T	C	T	G	C	D	C	C	G	A	G	G	A	A	G	A	C	A	A	G	C	C	C	T	C	C	G	T	G	A	G	A	C	C	G	A	A
#TLR-283
C	G	T	T	I	T	T	I	T	T	G	T	T	T	D	C	C	G	G	G	G	A	A	G	A	C	A	A	G	C	C	T	T	C	C	G	T	G	G	G	G	C	G	G	G	A
A	A	C	T	D	C	C	D	T	T	C	T	G	C	D	C	C	G	A	G	G	A	A	G	A	C	A	A	G	C	C	C	T	C	C	G	T	G	A	G	A	C	C	G	A	A
#TLR-284
C	G	T	T	I	T	T	I	T	T	G	T	T	T	I	C	C	G	G	G	G	A	A	G	A	T	A	A	G	C	C	T	T	C	C	G	T	G	G	G	G	C	G	G	G	A
A	A	C	T	D	C	C	D	T	T	C	T	G	C	D	C	C	G	A	G	G	A	A	G	A	C	A	A	G	C	C	C	T	C	C	G	T	G	A	G	A	C	C	G	A	A
#TLR-285
A	G	T	T	D	T	T	I	T	T	C	T	T	T	D	C	C	G	A	G	G	A	A	G	A	C	A	A	G	C	C	C	T	C	C	G	T	G	A	G	G	C	C	G	A	A
A	G	T	T	D	T	T	I	T	T	C	T	T	T	D	C	C	G	A	G	G	A	A	G	A	C	A	A	G	C	C	C	T	C	C	G	T	G	A	G	G	C	C	G	A	A
#TLR-286
A	G	T	T	D	T	T	I	T	T	C	T	T	T	D	C	C	G	A	G	G	A	A	G	A	C	A	A	G	C	C	C	T	C	C	G	T	G	G	G	G	C	C	G	A	A
A	G	T	T	D	T	T	I	T	T	C	T	T	T	D	C	C	G	A	G	G	A	A	G	A	C	A	A	G	C	C	C	T	C	C	G	T	G	A	G	G	C	C	G	A	A
#TLR-287
A	G	T	T	D	T	T	I	T	T	C	T	T	T	D	C	C	G	A	G	G	A	A	G	A	C	A	A	G	C	C	C	T	C	C	G	T	G	A	G	G	C	C	G	A	A
A	G	T	T	D	T	T	I	T	T	C	T	T	T	D	C	C	G	A	G	G	A	A	G	A	C	A	A	G	C	C	C	T	C	C	G	T	G	A	G	G	C	C	G	A	A
#TLR-288
C	G	T	T	I	T	T	I	T	T	G	T	T	T	I	C	C	G	G	G	G	A	A	G	A	C	A	A	G	C	C	T	T	C	C	G	T	G	G	G	G	C	G	G	G	A
A	A	C	T	D	C	C	D	T	T	C	T	G	C	D	C	C	G	A	G	G	A	A	G	A	C	A	A	G	C	C	C	T	C	C	G	T	G	A	G	A	C	C	G	A	A
#TLR-289
C	A	C	T	I	C	C	D	T	T	G	T	G	C	I	C	C	G	G	G	G	A	A	G	A	C	A	A	G	C	C	T	T	C	C	G	T	G	G	G	A	C	G	G	G	A
C	A	C	T	I	C	C	D	T	T	G	T	G	C	D	C	C	G	G	G	G	A	A	G	A	C	A	A	G	C	C	T	T	C	C	G	T	G	G	G	A	C	G	G	G	A
#TLR-290
A	G	T	T	D	T	T	?	T	T	C	T	T	T	D	C	C	G	A	G	G	A	A	G	A	C	A	A	G	C	C	C	T	C	C	G	T	G	G	G	G	C	C	G	A	A
A	G	T	T	D	T	T	?	T	T	C	T	T	T	D	C	C	G	A	G	G	A	A	G	A	C	A	A	G	C	C	C	T	C	C	G	T	G	A	G	G	C	C	G	A	A
#TLR-291
A	G	T	T	D	T	T	I	T	T	C	T	T	T	D	C	C	G	A	G	G	A	A	G	A	C	A	A	G	C	C	C	T	C	C	G	T	G	A	G	G	C	C	G	A	A
A	G	T	T	D	T	T	I	T	T	C	T	T	T	D	C	C	G	A	G	G	A	A	G	A	C	A	A	G	C	C	C	T	C	C	G	T	G	A	G	G	C	C	G	A	A
#TLR-292
A	G	T	T	D	T	T	I	T	T	C	T	T	T	D	C	C	G	A	G	G	A	A	G	A	C	A	A	G	C	C	C	T	C	C	G	T	G	A	G	G	C	C	G	A	A
A	G	T	T	D	T	T	I	T	T	C	T	T	T	D	C	C	G	A	G	G	A	A	G	A	C	A	A	G	C	C	C	T	C	C	G	T	G	A	G	G	C	C	G	A	A
#TLR-293
C	G	T	T	I	T	T	I	T	T	G	T	T	T	D	C	?	G	G	G	G	A	A	G	A	C	A	A	G	C	C	T	T	C	C	G	T	G	G	G	G	C	G	G	G	A
A	A	C	T	D	C	C	D	T	T	C	T	G	C	D	C	?	G	A	G	G	A	A	G	A	C	A	A	G	C	C	C	T	C	C	G	T	G	G	G	A	C	C	G	A	A
#TLR-294
C	G	T	T	I	T	T	I	T	T	G	T	T	T	D	C	C	G	G	G	G	A	A	G	A	C	A	A	G	C	C	T	T	C	C	G	T	G	G	G	G	C	G	G	G	A
A	A	C	T	D	C	C	D	T	T	C	T	G	C	D	C	C	G	A	G	G	A	A	G	A	C	A	A	G	C	C	C	T	C	C	G	T	G	A	G	A	C	C	G	A	A
#TLR-295
A	G	T	T	I	T	T	I	T	T	C	T	T	T	D	C	C	G	A	G	G	A	A	G	A	C	A	A	G	C	C	C	T	C	C	G	T	G	A	G	G	C	C	G	A	A
A	G	T	T	D	T	T	I	T	T	C	T	T	T	D	C	C	G	A	G	G	A	A	G	A	C	A	A	G	C	C	C	T	C	C	G	T	G	A	G	G	C	C	G	A	A
#TLR-296
A	G	T	T	D	T	T	I	T	T	C	T	T	T	D	C	C	G	A	G	G	A	A	G	G	C	A	A	G	C	C	C	T	C	C	G	T	G	A	G	G	C	C	G	A	A
A	G	T	T	D	T	T	I	T	T	C	T	T	T	D	C	C	G	A	G	G	A	A	G	A	C	A	A	G	C	C	C	T	C	C	G	T	G	A	G	G	C	C	G	A	A
#TLR-297
C	G	T	T	I	T	T	I	T	T	G	T	T	T	D	C	C	G	G	G	G	A	A	G	A	C	A	A	G	C	C	T	T	C	C	G	T	G	G	G	G	C	G	G	G	A
A	A	C	T	D	C	C	D	T	T	C	T	G	C	D	C	C	G	A	G	G	A	A	G	A	C	A	A	G	C	C	C	T	C	C	G	T	G	G	G	A	C	C	G	A	A
#TLR-298
A	G	T	T	D	T	T	I	T	T	C	T	T	T	D	C	C	G	A	G	G	A	A	G	A	C	A	A	G	C	C	C	T	C	C	G	T	G	G	G	G	C	C	G	A	A
A	G	T	T	D	T	T	I	T	T	C	T	T	T	D	C	C	G	A	G	G	A	A	G	A	C	A	A	G	C	C	C	T	C	C	G	T	G	A	G	G	C	C	G	A	A
#TLR-299
C	G	T	T	I	T	T	I	T	T	G	T	T	T	I	C	C	G	G	G	G	A	A	G	A	C	A	A	G	C	C	T	T	C	C	G	T	G	G	G	G	C	G	G	G	A
A	A	C	T	D	C	C	D	T	T	C	T	G	C	D	C	C	G	A	G	G	A	A	G	A	C	A	A	G	C	C	C	T	C	C	G	T	G	G	G	A	C	C	G	A	A
#TLR-300
A	?	?	T	?	?	?	D	T	?	?	?	?	?	D	?	T	?	?	G	G	G	?	G	?	C	?	?	G	C	C	?	T	C	?	?	?	?	?	G	?	?	?	?	?	?
A	?	?	T	?	?	?	D	T	?	?	?	?	?	D	?	C	?	?	G	G	A	?	A	?	C	?	?	G	C	C	?	T	C	?	?	?	?	?	A	?	?	?	?	?	?
#TLR-301
C	G	T	T	I	T	T	I	T	T	G	T	T	T	D	C	C	G	G	G	G	A	A	G	A	C	A	A	G	C	C	T	T	C	C	G	T	G	G	G	G	C	G	G	G	A
A	A	C	T	D	C	C	D	T	T	C	T	G	C	D	C	C	G	A	G	G	A	A	G	A	C	A	A	G	C	C	C	T	C	C	G	T	G	A	G	A	C	C	G	A	A
#TLR-302
C	G	T	T	I	T	T	I	T	T	G	T	T	T	I	C	C	G	G	G	G	A	A	G	A	C	A	A	G	C	C	T	T	C	C	G	T	G	G	G	G	C	G	G	G	A
A	A	C	T	D	C	C	D	T	T	C	T	G	C	D	C	C	G	A	G	G	A	A	G	A	C	A	A	G	C	C	C	T	C	C	G	T	G	G	G	A	C	C	G	A	A
#TLR-303
A	G	T	T	D	T	T	I	T	T	C	T	T	T	D	C	C	G	A	G	G	A	A	G	A	C	A	A	G	C	C	C	T	?	C	G	T	G	A	G	G	C	C	G	A	A
A	G	T	T	D	T	T	I	T	T	C	T	T	T	D	C	C	G	A	G	G	A	A	G	A	C	A	A	G	C	C	C	T	?	C	G	T	G	A	G	G	C	C	G	A	A
#TLR-304
C	G	T	T	I	T	T	I	T	T	G	T	T	T	D	C	C	G	G	G	G	A	A	G	A	C	A	A	G	C	C	T	T	C	C	G	T	G	G	G	G	C	G	G	G	A
A	A	C	T	D	C	C	D	T	T	C	T	G	C	D	C	C	G	A	G	G	A	A	G	A	C	A	A	G	C	C	C	T	C	C	G	T	G	G	G	A	C	C	G	A	A
#TLR-305
A	G	T	T	D	T	T	I	T	T	C	T	T	T	D	C	C	G	A	G	G	A	A	G	A	C	A	A	G	C	C	C	T	C	C	G	T	G	A	G	G	C	C	G	A	A
A	G	T	T	D	T	T	I	T	T	C	T	T	T	D	C	C	G	A	G	G	A	A	G	A	C	A	A	G	C	C	C	T	C	C	G	T	G	A	G	G	C	C	G	A	A
#TLR-306
A	G	T	T	D	T	T	I	T	T	C	T	T	T	D	C	C	G	A	G	G	A	A	G	A	C	A	A	G	C	C	C	T	C	C	G	T	G	A	G	G	C	C	G	A	A
A	G	T	T	D	T	T	I	T	T	C	T	T	T	D	C	C	G	A	G	G	A	A	G	A	C	A	A	G	C	C	C	T	C	C	G	T	G	A	G	G	C	C	G	A	A
#TLR-307
A	G	T	T	D	T	T	I	T	T	C	T	T	T	D	C	C	G	A	G	G	A	A	G	A	T	A	A	G	C	C	C	T	C	C	G	T	G	A	G	G	C	C	G	A	A
A	G	T	T	D	T	T	I	T	T	C	T	T	T	D	C	C	G	A	G	G	A	A	G	A	C	A	A	G	C	C	C	T	C	C	G	T	G	A	G	G	C	C	G	A	A
#TLR-308
A	G	T	T	D	T	T	I	T	T	C	T	T	T	D	C	C	G	A	G	G	A	A	G	A	C	A	A	G	C	C	C	T	C	C	G	T	G	A	G	G	C	C	G	A	A
A	G	T	T	D	T	T	I	T	T	C	T	T	T	D	C	C	G	A	G	G	A	A	G	A	C	A	A	G	C	C	C	T	C	C	G	T	G	A	G	G	C	C	G	A	A
#TLR-309
C	G	T	T	I	T	T	I	T	T	G	T	T	T	I	C	C	G	G	G	G	A	A	G	A	C	A	A	G	C	C	T	T	C	C	G	T	G	G	G	G	C	G	G	G	A
A	A	C	T	D	C	C	D	T	T	C	T	G	C	D	C	C	G	A	G	G	A	A	G	A	C	A	A	G	C	C	C	T	C	C	G	T	G	A	G	A	C	C	G	A	A
#TLR-310
C	G	T	T	I	T	T	I	T	T	G	T	T	T	D	C	C	G	G	G	G	A	A	G	A	C	A	A	G	C	C	T	T	C	C	G	T	G	G	G	G	C	G	G	G	A
A	A	C	T	D	C	C	D	T	T	C	T	G	C	D	C	C	G	A	G	G	A	A	G	A	C	A	A	G	C	C	C	T	C	C	G	T	G	A	G	A	C	C	G	A	A
#TLR-311
A	G	T	T	D	T	T	I	T	T	C	T	T	T	D	C	C	G	A	G	G	A	A	G	A	C	A	A	G	C	C	C	T	C	C	G	T	G	A	G	G	C	C	G	A	A
A	G	T	T	D	T	T	I	T	T	C	T	T	T	D	C	C	G	A	G	G	A	A	G	A	C	A	A	G	C	C	C	T	C	C	G	T	G	A	G	G	C	C	G	A	A
#TLR-312
C	A	C	T	I	C	C	D	T	T	G	T	G	C	I	C	C	G	G	G	G	A	A	G	A	C	A	A	G	C	C	T	T	C	C	G	T	G	G	G	A	C	G	G	G	A
C	A	C	T	I	C	C	D	T	T	G	T	G	C	D	C	C	G	G	G	G	A	A	G	A	C	A	A	G	C	C	T	T	C	C	G	T	G	G	G	A	C	G	G	G	A
#TLR-313
C	G	T	T	I	T	T	I	T	T	G	T	T	T	I	C	C	G	G	G	G	A	A	G	A	C	A	A	G	C	C	T	T	C	C	G	T	G	G	G	G	C	G	G	G	A
A	A	C	T	D	C	C	D	T	T	C	T	G	C	D	C	C	G	A	G	G	A	A	G	A	C	A	A	G	C	C	C	T	C	C	G	T	G	A	G	A	C	C	G	A	A
#TLR-314
A	G	T	T	D	T	T	I	T	T	C	T	T	T	D	C	C	G	A	G	G	A	A	G	A	C	A	A	G	C	C	C	T	C	C	G	T	G	G	G	G	C	C	G	A	A
A	G	T	T	D	T	T	I	T	T	C	T	T	T	D	C	C	G	A	G	G	A	A	G	A	C	A	A	G	C	C	C	T	C	C	G	T	G	A	G	G	C	C	G	A	A
#TLR-315
A	G	T	T	D	T	T	I	T	T	C	T	T	T	D	C	C	G	A	G	G	A	A	G	A	C	A	A	G	C	C	C	T	C	C	G	T	G	G	G	G	C	C	G	A	A
A	G	T	T	D	T	T	I	T	T	C	T	T	T	D	C	C	G	A	G	G	A	A	G	A	C	A	A	G	C	C	C	T	C	C	G	T	G	A	G	G	C	C	G	A	A
#TLR-316
A	G	T	T	D	T	T	I	T	T	C	T	T	T	D	C	C	G	A	G	G	A	A	G	A	C	A	A	G	C	C	C	T	C	C	G	T	G	A	G	G	C	C	G	A	A
A	G	T	T	D	T	T	I	T	T	C	T	T	T	D	C	C	G	A	G	G	A	A	G	A	C	A	A	G	C	C	C	T	C	C	G	T	G	A	G	G	C	C	G	A	A
#TLR-317
A	G	T	T	D	T	T	I	T	T	C	T	T	T	D	C	C	G	A	G	G	A	A	G	A	C	A	A	G	C	C	C	T	C	C	G	T	G	A	G	G	C	C	G	A	A
A	G	T	T	D	T	T	I	T	T	C	T	T	T	D	C	C	G	A	G	G	A	A	G	A	C	A	A	G	C	C	C	T	C	C	G	T	G	A	G	G	C	C	G	A	A
#TLR-318
C	G	T	T	I	T	T	I	T	T	G	T	T	T	D	C	C	G	G	G	G	A	A	G	A	C	A	A	G	C	C	T	T	C	C	G	T	G	G	G	G	C	G	G	G	A
A	A	C	T	D	C	C	D	T	T	C	T	G	C	D	C	C	G	A	G	G	A	A	G	A	C	A	A	G	C	C	C	T	C	C	G	T	G	G	G	A	C	C	G	A	A
#TLR-319
C	G	T	T	I	T	T	I	T	T	G	T	T	T	I	C	C	G	G	G	G	A	A	G	A	T	A	A	G	C	C	T	T	C	C	G	T	G	G	G	G	C	G	G	G	A
A	A	C	T	D	C	C	D	T	T	C	T	G	C	D	C	C	G	A	G	G	A	A	G	A	C	A	A	G	C	C	C	T	C	C	G	T	G	A	G	A	C	C	G	A	A
#TLR-320
C	G	T	T	I	T	T	I	T	T	G	T	T	T	I	C	C	G	G	G	G	A	A	G	A	C	A	A	G	C	C	T	?	C	C	G	T	G	G	G	G	C	G	G	G	A
A	A	C	T	D	C	C	D	T	T	C	T	G	C	D	C	C	G	A	G	G	A	A	G	A	C	A	A	G	C	C	C	?	C	C	G	T	G	A	G	A	C	C	G	A	A
#TLR-321
A	G	T	T	D	T	T	I	T	T	C	T	T	T	D	C	C	G	A	G	G	A	A	G	A	C	A	A	G	C	C	C	T	C	C	G	T	G	A	G	G	C	C	G	A	A
A	G	T	T	D	T	T	I	T	T	C	T	T	T	D	C	C	G	A	G	G	A	A	G	A	C	A	A	G	C	C	C	T	C	C	G	T	G	A	G	G	C	C	G	A	A
#TLR-322
A	G	T	T	D	T	T	I	T	T	C	T	T	T	D	C	C	G	A	G	G	A	A	G	A	C	A	A	G	C	C	C	T	C	C	G	T	G	A	G	G	C	C	G	A	A
A	G	T	T	D	T	T	I	T	T	C	T	T	T	D	C	C	G	A	G	G	A	A	G	A	C	A	A	G	C	C	C	T	C	C	G	T	G	A	G	G	C	C	G	A	A
#TLR-323
A	G	T	T	D	T	T	I	T	T	C	T	T	T	D	C	C	G	A	G	G	A	A	G	A	C	A	A	G	C	C	C	T	C	C	G	T	G	A	G	G	C	C	G	A	A
A	G	T	T	D	T	T	I	T	T	C	T	T	T	D	C	C	G	A	G	G	A	A	G	A	C	A	A	G	C	C	C	T	C	C	G	T	G	A	G	G	C	C	G	A	A
#TLR-324
A	G	T	T	D	T	T	I	T	T	C	T	T	T	D	C	C	G	A	G	G	A	A	G	A	C	A	A	G	C	C	C	T	C	C	G	T	G	G	G	G	C	C	G	A	A
A	G	T	T	D	T	T	I	T	T	C	T	T	T	D	C	C	G	A	G	G	A	A	G	A	C	A	A	G	C	C	C	T	C	C	G	T	G	A	G	G	C	C	A	A	A
#TLR-325
A	G	T	T	D	T	T	I	T	T	C	T	T	T	D	C	C	G	A	G	G	A	A	G	A	C	A	A	G	C	C	C	T	C	C	G	T	G	A	G	G	C	C	G	A	A
A	G	T	T	D	T	T	I	T	T	C	T	T	T	D	C	C	G	A	G	G	A	A	G	A	C	A	A	G	C	C	C	T	C	C	G	T	G	A	G	G	C	C	G	A	A
#TLR-326
A	G	T	T	D	T	T	I	T	T	C	T	T	T	D	C	C	G	A	G	G	A	A	G	A	C	A	A	G	C	C	C	T	C	C	G	T	G	G	G	G	C	C	G	A	A
A	G	T	T	D	T	T	I	T	T	C	T	T	T	D	C	C	G	A	G	G	A	A	G	A	C	A	A	G	C	C	C	T	C	C	G	T	G	A	G	G	C	C	G	A	A
#TLR-327
A	G	T	T	D	T	T	I	T	T	C	T	T	T	D	C	C	G	A	G	G	A	A	G	A	C	A	A	G	C	C	C	T	C	C	G	T	G	A	G	G	C	C	G	A	A
A	G	T	T	D	T	T	I	T	T	C	T	T	T	D	C	C	G	A	G	G	A	A	G	A	C	A	A	G	C	C	C	T	C	C	G	T	G	A	G	G	C	C	G	A	A
#TLR-328
C	G	T	T	I	T	T	I	T	T	G	T	T	T	I	C	C	G	G	G	G	A	A	G	A	T	A	A	G	C	C	T	T	C	C	G	T	G	G	G	G	C	G	G	G	A
A	A	C	T	D	C	C	D	T	T	C	T	G	C	D	C	C	G	A	G	G	A	A	G	A	C	A	A	G	C	C	C	T	C	C	G	T	G	G	G	A	C	C	G	A	A
#TLR-329
C	G	T	T	I	T	T	I	T	T	G	T	T	T	D	C	C	G	G	G	G	A	A	G	A	C	A	A	G	C	C	T	T	C	C	G	T	G	G	G	G	C	G	G	G	A
A	A	C	T	D	C	C	D	T	T	C	T	G	C	D	C	C	G	A	G	G	A	A	G	A	C	A	A	G	C	C	C	T	C	C	G	T	G	A	G	A	C	C	G	A	A
#TLR-330
A	G	T	T	D	T	T	I	T	T	C	T	T	T	D	C	C	G	A	G	G	A	A	G	A	C	A	A	G	C	C	C	T	C	C	G	T	G	G	G	G	C	C	G	A	A
A	G	T	T	D	T	T	I	T	T	C	T	T	T	D	C	C	G	A	G	G	A	A	G	A	C	A	A	G	C	C	C	T	C	C	G	T	G	A	G	G	C	C	G	A	A
#TLR-331
C	G	T	T	I	T	T	I	T	T	G	T	T	T	D	C	C	G	G	G	G	A	A	G	A	C	A	A	G	C	C	T	T	C	C	G	T	G	G	G	G	C	G	G	G	A
A	A	C	T	D	C	C	D	T	T	C	T	G	C	D	C	C	G	A	G	G	A	A	G	A	C	A	A	G	C	C	C	T	C	C	G	T	G	G	G	A	C	C	G	A	A
#TLR-332
A	G	T	T	D	T	T	I	T	T	C	T	T	T	D	C	C	G	A	G	G	A	A	G	A	C	A	A	G	C	C	C	T	C	C	G	T	G	G	G	G	C	C	G	A	A
A	G	T	T	D	T	T	I	T	T	C	T	T	T	D	C	C	G	A	G	G	A	A	G	A	C	A	A	G	C	C	C	T	C	C	G	T	G	A	G	G	C	C	G	A	A
#TLR-333
C	G	T	T	I	T	T	I	T	T	G	T	T	T	I	C	C	G	G	G	G	A	A	G	A	C	A	A	G	C	C	T	T	C	C	G	T	G	G	G	G	C	G	G	G	A
A	A	C	T	D	C	C	D	T	T	C	T	G	C	D	C	C	G	A	G	G	A	A	G	A	C	A	A	G	C	C	C	T	C	C	G	T	G	A	G	A	C	C	G	A	A
#TLR-334
A	G	T	T	D	T	T	I	T	T	C	T	T	T	D	C	C	G	A	G	G	A	A	G	A	C	A	A	G	C	C	C	T	C	C	G	T	G	G	G	G	C	C	G	A	A
A	G	T	T	D	T	T	I	T	T	C	T	T	T	D	C	C	G	A	G	G	A	A	G	A	C	A	A	G	C	C	C	T	C	C	G	T	G	A	G	G	C	C	G	A	A
#TLR-335
C	G	T	T	I	T	T	I	T	T	G	T	T	T	D	C	C	G	G	G	G	A	A	G	A	C	A	A	G	C	C	T	T	C	C	G	T	G	G	G	G	C	G	G	G	A
A	A	C	T	D	C	C	D	T	T	C	T	G	C	D	C	C	G	A	G	G	A	A	G	A	C	A	A	G	C	C	C	T	C	C	G	T	G	A	G	A	C	C	G	A	A
#TLR-336
A	G	T	T	D	T	T	I	T	T	C	T	T	T	D	C	C	G	A	G	G	A	A	G	A	C	A	A	G	C	C	C	T	C	C	G	T	G	G	G	G	C	C	G	A	A
A	G	T	T	D	T	T	I	T	T	C	T	T	T	D	C	C	G	A	G	G	A	A	G	A	C	A	A	G	C	C	C	T	C	C	G	T	G	G	G	G	C	C	G	A	A
#TLR-337
A	G	T	T	D	T	T	I	T	T	C	T	T	T	D	C	C	G	A	G	G	A	A	G	A	C	A	A	G	C	C	C	T	C	C	G	T	G	G	G	G	C	C	G	A	A
A	G	T	T	D	T	T	I	T	T	C	T	T	T	D	C	C	G	A	G	G	A	A	G	A	C	A	A	G	C	C	C	T	C	C	G	T	G	A	G	G	C	C	G	A	A
#TLR-338
C	G	T	T	I	T	T	I	T	T	G	T	T	T	I	C	C	G	G	G	G	A	A	G	A	C	A	A	G	C	C	T	T	C	C	G	T	G	G	G	G	C	G	G	G	A
A	A	C	T	D	C	C	D	T	T	C	T	G	C	D	C	C	G	A	G	G	A	A	G	A	C	A	A	G	C	C	C	T	C	C	G	T	G	A	G	A	C	C	G	A	A
#TLR-339
C	A	C	T	I	C	C	D	T	T	G	T	G	C	I	C	C	G	G	G	G	A	A	G	A	T	A	A	G	C	C	T	T	C	C	G	T	G	G	G	A	C	G	G	G	A
C	A	C	T	I	C	C	D	T	T	G	T	G	C	I	C	C	G	G	G	G	A	A	G	A	C	A	A	G	C	C	T	T	C	C	G	T	G	G	G	A	C	G	G	G	A
#TLR-340
A	G	T	T	D	T	T	I	T	T	C	T	T	T	D	C	C	G	A	G	G	A	A	G	A	C	A	A	G	C	C	C	T	C	C	G	T	G	G	G	G	C	C	G	A	A
A	G	T	T	D	T	T	I	T	T	C	T	T	T	D	C	C	G	A	G	G	A	A	G	A	C	A	A	G	C	C	C	T	C	C	G	T	G	A	G	G	C	C	G	A	A
#TLR-341
A	G	T	T	D	T	T	I	T	T	C	T	T	T	D	C	C	G	A	G	G	A	A	G	A	C	A	A	G	C	C	C	T	C	C	G	T	G	G	G	G	C	C	G	A	A
A	G	T	T	D	T	T	I	T	T	C	T	T	T	D	C	C	G	A	G	G	A	A	G	A	C	A	A	G	C	C	C	T	C	C	G	T	G	A	G	G	C	C	G	A	A
#TLR-342
C	G	T	T	I	T	T	I	T	T	G	T	T	T	I	C	C	G	G	G	G	A	A	G	A	C	A	A	G	C	C	T	T	C	C	G	T	G	G	G	G	C	G	G	G	A
A	A	C	T	D	C	C	D	T	T	C	T	G	C	D	C	C	G	A	G	G	A	A	G	A	C	A	A	G	C	C	C	T	C	C	G	T	G	A	G	A	C	C	G	A	A
#TLR-343
C	A	C	T	I	C	C	D	T	T	G	T	G	C	I	C	C	G	G	G	G	A	A	G	A	T	A	A	G	C	C	T	T	C	C	G	T	G	G	G	A	C	G	G	G	A
C	A	C	T	I	C	C	D	T	T	G	T	G	C	I	C	C	G	G	G	G	A	A	G	A	C	A	A	G	C	C	T	T	C	C	G	T	G	G	G	A	C	G	G	G	A
#TLR-344
C	G	T	T	I	T	T	I	T	T	G	T	T	T	I	C	C	?	G	G	G	A	?	G	A	C	A	?	G	C	C	T	T	C	C	G	T	G	G	G	?	C	G	G	G	A
A	A	C	T	D	C	C	D	T	T	C	T	G	C	D	C	C	?	A	G	G	A	?	A	A	C	A	?	G	C	C	C	T	C	C	G	T	G	A	G	?	C	C	G	A	A
#TLR-345
A	G	T	T	D	T	T	I	T	T	C	T	T	T	D	C	C	G	A	G	G	A	A	G	A	C	A	A	G	C	C	C	T	C	C	G	T	G	A	G	G	C	C	G	A	A
A	G	T	T	D	T	T	I	T	T	C	T	T	T	D	C	C	G	A	G	G	A	A	G	A	C	A	A	G	C	C	C	T	C	C	G	T	G	A	G	G	C	C	G	A	A
#TLR-346
C	G	T	T	I	T	T	I	T	T	G	T	T	T	I	C	C	G	G	G	G	A	A	G	A	T	A	A	G	C	C	T	T	C	C	G	T	G	G	G	G	C	G	G	G	A
A	A	C	T	D	C	C	D	T	T	C	T	G	C	D	C	C	G	A	G	G	A	A	G	A	C	A	A	G	C	C	C	T	C	C	G	T	G	G	G	A	C	C	G	A	A
#TLR-347
C	A	C	T	I	C	C	D	T	T	G	T	G	C	I	C	C	G	G	G	G	A	A	G	A	T	A	A	G	C	C	T	T	C	C	G	T	G	G	G	A	C	G	G	G	A
C	A	C	T	I	C	C	D	T	T	G	T	G	C	D	C	C	G	G	G	G	A	A	G	A	C	A	A	G	C	C	T	T	C	C	G	T	G	G	G	A	C	G	G	G	A
#TLR-348
C	G	T	T	I	T	T	I	T	T	G	T	T	T	I	C	C	G	G	G	G	A	A	G	A	T	A	A	G	C	C	T	T	C	C	G	T	G	G	G	G	C	G	G	G	A
A	A	C	T	D	C	C	D	T	T	C	T	G	C	D	C	C	G	A	G	G	A	A	G	A	C	A	A	G	C	C	C	T	C	C	G	T	G	A	G	A	C	C	G	A	A
#TLR-349
C	G	T	T	I	T	T	I	T	T	G	T	T	T	I	C	C	G	G	G	G	A	A	G	A	C	A	A	G	C	C	T	T	C	C	G	T	G	G	G	G	C	G	G	G	A
A	A	C	T	D	C	C	D	T	T	C	T	G	C	D	C	C	G	A	G	G	A	A	G	A	C	A	A	G	C	C	C	T	C	C	G	T	G	G	G	A	C	C	G	A	A
#TLR-350
A	G	T	T	D	T	T	I	T	T	C	T	T	T	D	C	C	G	A	G	G	A	A	G	A	C	A	A	G	C	C	C	T	C	C	G	T	G	A	G	G	C	C	G	A	A
A	G	T	T	D	T	T	I	T	T	C	T	T	T	D	C	C	G	A	G	G	A	A	G	A	C	A	A	G	C	C	C	T	C	C	G	T	G	A	G	G	C	C	G	A	A
#TLR-351
A	G	T	T	D	T	T	I	T	T	C	T	T	T	D	C	C	G	A	G	G	A	A	G	A	C	A	A	G	C	C	C	T	C	C	G	T	G	A	G	G	C	C	G	A	A
A	G	T	T	D	T	T	I	T	T	C	T	T	T	D	C	C	G	A	G	G	A	A	G	A	C	A	A	G	C	C	C	T	C	C	G	T	G	A	G	G	C	C	G	A	A
#TLR-352
A	G	T	T	D	T	T	I	T	T	C	T	T	T	D	C	C	G	A	G	G	A	A	G	A	C	A	A	G	C	C	C	T	C	C	G	T	G	A	G	G	C	C	G	A	A
A	G	T	T	D	T	T	I	T	T	C	T	T	T	D	C	C	G	A	G	G	A	A	G	A	C	A	A	G	C	C	C	T	C	C	G	T	G	A	G	G	C	C	G	A	A
#TLR-353
C	G	T	T	I	T	T	I	T	T	G	T	T	T	I	C	C	G	G	G	G	A	A	G	A	C	A	A	G	C	C	T	T	C	C	G	T	G	G	G	G	C	G	G	G	A
A	A	C	T	D	C	C	D	T	T	C	T	G	C	D	C	C	G	A	G	G	A	A	G	A	C	A	A	G	C	C	C	T	C	C	G	T	G	A	G	A	C	C	G	A	A
#TLR-354
C	G	T	T	I	T	T	I	T	T	G	T	T	T	I	C	C	G	G	G	G	A	A	G	A	C	A	A	G	C	C	T	T	C	C	G	T	G	G	G	G	C	G	G	G	A
A	A	C	T	D	C	C	D	T	T	C	T	G	C	D	C	C	G	A	G	G	A	A	G	A	C	A	A	G	C	C	C	T	C	C	G	T	G	G	G	A	C	C	G	A	A
#TLR-355
A	G	T	T	D	T	T	I	T	T	C	T	T	T	D	C	C	G	A	G	G	A	A	G	A	C	A	A	G	C	C	C	T	C	C	G	T	G	A	G	G	C	C	G	A	A
A	G	T	T	D	T	T	I	T	T	C	T	T	T	D	C	C	G	A	G	G	A	A	G	A	C	A	A	G	C	C	C	T	C	C	G	T	G	A	G	G	C	C	G	A	A
#TLR-356
A	G	T	T	D	T	T	I	T	T	C	T	T	T	D	C	C	G	A	G	G	A	A	G	A	C	A	A	G	C	C	C	T	C	C	G	T	G	G	G	G	C	C	G	A	A
A	G	T	T	D	T	T	I	T	T	C	T	T	T	D	C	C	G	A	G	G	A	A	G	A	C	A	A	G	C	C	C	T	C	C	G	T	G	A	G	G	C	C	G	A	A
#TLR-357
C	A	C	T	I	C	C	D	T	T	G	T	G	C	I	C	C	G	G	G	G	A	A	G	A	C	A	A	G	C	C	T	T	C	C	G	T	G	G	G	A	C	G	G	G	A
C	A	C	T	I	C	C	D	T	T	G	T	G	C	D	C	C	G	G	G	G	A	A	G	A	C	A	A	G	C	C	T	T	C	C	G	T	G	G	G	A	C	G	G	G	A
#TLR-358
C	G	T	T	I	T	T	I	T	T	G	T	T	T	D	C	C	G	G	G	G	A	A	G	A	C	A	A	G	C	C	T	T	C	C	G	T	G	G	G	G	C	G	G	G	A
A	A	C	T	D	C	C	D	T	T	C	T	G	C	D	C	C	G	A	G	G	A	A	G	A	C	A	A	G	C	C	C	T	C	C	G	T	G	A	G	A	C	C	G	A	A
#TLR-359
C	G	T	T	I	T	T	I	T	T	G	T	T	T	I	C	C	G	G	G	G	A	A	G	A	C	A	A	G	C	C	T	T	C	C	G	T	G	G	G	G	C	G	G	G	A
A	A	C	T	D	C	C	D	T	T	C	T	G	C	D	C	C	G	A	G	G	A	A	G	A	C	A	A	G	C	C	C	T	C	C	G	T	G	A	G	A	C	C	G	A	A
#TLR-360
C	G	T	T	I	T	T	I	T	T	G	T	T	T	D	C	C	G	G	G	G	A	A	G	A	C	A	A	G	C	C	T	T	C	C	G	T	G	G	G	G	C	G	G	G	A
A	A	C	T	D	C	C	D	T	T	C	T	G	C	D	C	C	G	A	G	G	A	A	G	A	C	A	A	G	C	C	C	T	C	C	G	T	G	A	G	A	C	C	A	A	A
#TLR-361
C	G	T	T	I	T	T	I	T	T	G	T	T	T	I	C	C	G	G	G	G	A	A	G	A	C	A	A	G	C	C	T	T	C	C	G	T	G	G	G	G	C	G	G	G	A
A	A	C	T	D	C	C	D	T	T	C	T	G	C	D	C	C	G	A	G	G	A	A	G	A	C	A	A	G	C	C	C	T	C	C	G	T	G	G	G	A	C	C	G	A	A
#TLR-362
C	G	T	T	I	T	T	I	T	T	G	T	T	T	I	C	C	G	G	G	G	A	A	G	A	T	A	A	G	C	C	T	T	C	C	G	T	G	G	G	G	C	G	G	G	A
A	A	C	T	D	C	C	D	T	T	C	T	G	C	D	C	C	G	A	G	G	A	A	G	A	C	A	A	G	C	C	C	T	C	C	G	T	G	A	G	A	C	C	G	A	A
#TLR-363
C	G	T	T	I	T	T	I	T	T	G	T	T	T	I	C	C	G	G	G	G	A	A	G	A	C	A	A	G	C	C	T	T	C	C	G	T	G	G	G	G	C	G	G	G	A
A	A	C	T	D	C	C	D	T	T	C	T	G	C	D	C	C	G	A	G	G	A	A	G	A	C	A	A	G	C	C	C	T	C	C	G	T	G	A	G	A	C	C	G	A	A
#TLR-364
C	A	C	T	I	C	C	D	T	T	G	T	G	C	I	C	C	G	G	G	G	A	A	G	A	T	A	?	G	C	C	T	T	C	C	G	T	G	G	G	A	C	G	G	G	A
C	A	C	T	I	C	C	D	T	T	G	T	G	C	I	C	C	G	G	G	G	A	A	G	A	C	A	?	G	C	C	T	T	C	C	G	T	G	G	G	A	C	G	G	G	A
#TLR-365
A	G	T	T	D	T	T	I	T	T	C	T	T	T	D	C	C	G	A	G	G	A	A	G	A	C	A	A	G	C	C	C	T	C	C	G	T	G	A	G	G	C	C	G	A	A
A	G	T	T	D	T	T	I	T	T	C	T	T	T	D	C	C	G	A	G	G	A	A	G	A	C	A	A	G	C	C	C	T	C	C	G	T	G	A	G	G	C	C	G	A	A
#TLR-366
A	G	T	T	D	T	T	I	T	T	C	T	T	T	D	C	C	G	A	G	G	A	A	G	A	C	A	A	G	C	C	C	T	C	C	G	T	G	G	G	G	C	C	G	A	A
A	G	T	T	D	T	T	I	T	T	C	T	T	T	D	C	C	G	A	G	G	A	A	G	A	C	A	A	G	C	C	C	T	C	C	G	T	G	A	G	G	C	C	G	A	A
#TLR-367
A	G	T	T	D	T	T	I	T	T	C	T	T	T	D	C	C	G	A	G	G	A	A	G	A	C	A	A	G	C	C	C	T	C	C	G	T	G	G	G	G	C	C	G	A	A
A	G	T	T	D	T	T	I	T	T	C	T	T	T	D	C	C	G	A	G	G	A	A	G	A	C	A	A	G	C	C	C	T	C	C	G	T	G	A	G	G	C	C	G	A	A
#TLR-368
C	G	T	T	I	T	T	I	T	T	G	T	T	T	D	C	C	G	G	G	G	A	A	G	A	C	A	A	G	C	C	T	T	C	C	G	T	G	G	G	G	C	G	G	G	A
A	A	C	T	D	C	C	D	T	T	C	T	G	C	D	C	C	G	A	G	G	A	A	G	A	C	A	A	G	C	C	C	T	C	C	G	T	G	A	G	A	C	C	G	A	A
#TLR-369
C	G	T	T	I	T	T	I	T	T	G	T	T	T	D	C	C	G	G	G	G	A	A	G	A	C	A	A	G	C	C	T	T	C	C	G	T	G	G	G	G	C	G	G	G	A
A	A	C	T	D	C	C	D	T	T	C	T	G	C	D	C	C	G	A	G	G	A	A	G	A	C	A	A	G	C	C	C	T	C	C	G	T	G	A	G	A	C	C	G	A	A
#TLR-370
C	G	T	T	I	T	T	I	T	T	G	T	T	T	D	C	C	G	G	G	G	A	A	G	A	C	A	A	G	C	C	T	T	C	C	G	T	G	G	G	G	C	G	G	G	A
A	A	C	T	D	C	C	D	T	T	C	T	G	C	D	C	C	G	A	G	G	A	A	G	A	C	A	A	G	C	C	C	T	C	C	G	T	G	A	G	A	C	C	G	A	A
#TLR-371
C	G	T	T	I	T	T	I	T	T	G	T	T	T	I	C	C	G	G	G	G	A	A	G	A	C	A	A	G	C	C	T	T	C	C	G	T	G	G	G	G	C	G	G	G	A
A	A	C	T	D	C	C	D	T	T	C	T	G	C	D	C	C	G	A	G	G	A	A	G	A	C	A	A	G	C	C	C	T	C	C	G	T	G	G	G	A	C	C	G	A	A
#TLR-372
A	G	T	T	D	T	T	I	T	T	C	T	T	T	D	C	C	G	A	G	G	A	A	G	A	C	A	A	G	C	C	C	T	C	C	G	T	G	G	G	G	C	C	G	A	A
A	G	T	T	D	T	T	I	T	T	C	T	T	T	D	C	C	G	A	G	G	A	A	G	A	C	A	A	G	C	C	C	T	C	C	G	T	G	A	G	G	C	C	G	A	A
#TLR-373
A	G	T	T	D	T	T	I	T	T	C	T	T	T	D	C	C	G	A	G	G	A	A	G	A	C	A	A	G	C	C	C	T	C	C	G	T	G	A	G	G	C	C	G	A	A
A	G	T	T	D	T	T	I	T	T	C	T	T	T	D	C	C	G	A	G	G	A	A	G	A	C	A	A	G	C	C	C	T	C	C	G	T	G	A	G	G	C	C	G	A	A
#TLR-374
C	G	T	T	I	T	T	I	T	T	G	T	T	T	D	C	C	G	G	G	G	A	A	G	A	C	A	A	G	C	C	T	T	C	C	G	T	G	G	G	G	C	G	G	G	A
A	A	C	T	D	C	C	D	T	T	C	T	G	C	D	C	C	G	A	G	G	A	A	G	A	C	A	A	G	C	C	C	T	C	C	G	T	G	G	G	A	C	C	G	A	A
#TLR-375
A	G	T	T	D	T	T	I	T	T	C	T	T	T	D	C	C	G	A	G	G	A	A	G	A	C	A	A	G	C	C	C	T	C	C	G	T	G	A	G	G	C	C	G	A	A
A	G	T	T	D	T	T	I	T	T	C	T	T	T	D	C	C	G	A	G	G	A	A	G	A	C	A	A	G	C	C	C	T	C	C	G	T	G	A	G	G	C	C	G	A	A
#TLR-376
A	G	T	T	D	T	T	I	T	T	C	T	T	T	D	C	C	G	A	G	G	A	A	G	A	C	A	A	G	C	C	C	T	C	C	G	T	G	G	G	G	C	C	G	A	A
A	G	T	T	D	T	T	I	T	T	C	T	T	T	D	C	C	G	A	G	G	A	A	G	A	C	A	A	G	C	C	C	T	C	C	G	T	G	G	G	G	C	C	G	A	A
#TLR-377
C	G	T	T	I	T	T	I	T	T	G	T	T	T	D	C	C	G	G	G	G	A	A	G	A	C	A	A	G	C	C	T	T	C	C	G	T	G	G	G	G	C	G	G	G	A
A	A	C	T	D	C	C	D	T	T	C	T	G	C	D	C	C	G	A	G	G	A	A	G	A	C	A	A	G	C	C	C	T	C	C	G	T	G	A	G	A	C	C	G	A	A
#TLR-378
A	G	T	T	D	T	T	I	T	T	C	T	T	T	D	C	C	G	A	G	G	A	A	G	A	C	A	A	G	C	C	C	T	C	C	G	T	G	A	G	G	C	C	G	A	A
A	G	T	T	D	T	T	I	T	T	C	T	T	T	D	C	C	G	A	G	G	A	A	G	A	C	A	A	G	C	C	C	T	C	C	G	T	G	A	G	G	C	C	G	A	A
#TLR-379
C	G	T	T	I	T	T	I	T	T	G	T	T	T	I	C	C	G	G	G	G	A	A	G	A	C	A	A	G	C	C	T	T	C	C	G	T	G	G	G	G	C	G	G	G	A
A	A	C	T	D	C	C	D	T	T	C	T	G	C	D	C	C	G	A	G	G	A	A	G	A	C	A	A	G	C	C	C	T	C	C	G	T	G	A	G	A	C	C	G	A	A
#TLR-380
C	G	T	T	I	T	T	I	T	T	G	T	T	T	I	C	C	G	G	G	G	A	A	G	A	C	A	A	G	C	C	T	T	C	C	G	T	G	G	G	G	C	G	G	G	A
A	A	C	T	D	C	C	D	T	T	C	T	G	C	D	C	C	G	A	G	G	A	A	G	A	C	A	A	G	C	C	C	T	C	C	G	T	G	A	G	A	C	C	G	A	A
#TLR-381
C	G	T	T	I	T	T	I	T	T	G	T	T	T	I	C	C	G	G	G	G	A	A	G	A	C	A	A	G	C	C	T	T	C	C	G	T	G	G	G	G	C	G	G	G	A
A	A	C	T	D	C	C	D	T	T	C	T	G	C	D	C	C	G	A	G	G	A	A	G	A	C	A	A	G	C	C	C	T	C	C	G	T	G	G	G	A	C	C	G	A	A
#TLR-382
C	G	T	T	I	T	T	I	T	T	G	T	T	T	I	C	C	G	G	G	G	A	A	G	A	C	A	A	G	C	C	T	T	C	C	G	T	G	G	G	G	C	G	G	G	A
A	A	C	T	D	C	C	D	T	T	C	T	G	C	D	C	C	G	A	G	G	A	A	G	A	C	A	A	G	C	C	C	T	C	C	G	T	G	G	G	A	C	C	G	A	A
#TLR-383
C	G	T	T	I	T	T	I	T	T	G	T	T	T	I	C	C	G	G	G	G	A	A	G	A	C	A	A	G	C	C	T	T	C	C	G	T	G	G	G	G	C	G	G	G	A
A	A	C	T	D	C	C	D	T	T	C	T	G	C	D	C	C	G	A	G	G	A	A	G	A	C	A	A	G	C	C	C	T	C	C	G	T	G	A	G	A	C	C	G	A	A
#TLR-384
C	G	T	T	I	T	T	I	T	T	G	T	T	T	I	C	C	G	G	?	G	A	A	G	A	C	A	A	G	C	C	T	T	C	C	G	T	G	G	G	G	C	G	G	G	A
A	A	C	T	D	C	C	D	T	T	C	T	G	C	D	C	C	G	A	?	G	A	A	G	A	C	A	A	G	C	C	C	T	C	C	G	T	G	A	G	A	C	C	G	A	A
#TLR-385
C	G	T	?	I	T	T	D	T	T	G	T	T	T	I	C	C	G	G	G	G	A	A	G	A	C	A	A	G	C	C	T	T	C	C	G	T	G	G	G	G	C	G	G	G	A
A	A	C	?	D	C	C	D	T	T	C	T	G	C	D	C	C	G	A	G	G	A	A	G	A	C	A	A	G	C	C	C	T	C	C	G	T	G	G	G	A	C	C	G	A	A
#TLR-386
C	G	T	T	I	T	T	D	T	T	G	T	T	T	I	C	C	G	G	G	G	A	A	G	A	C	A	A	G	C	C	T	T	C	C	G	T	G	G	G	G	C	G	G	G	A
A	A	C	T	D	C	C	D	T	T	C	T	G	C	D	C	C	G	A	G	G	A	A	G	A	C	A	A	G	C	C	C	T	C	C	G	T	G	A	G	A	C	C	G	A	A
#TLR-387
A	G	T	T	D	T	T	I	T	T	C	T	T	T	D	C	C	G	A	G	G	A	A	G	A	C	A	A	G	C	C	C	T	C	C	G	T	G	A	G	G	C	C	G	A	A
A	G	T	T	D	T	T	D	T	T	C	T	T	T	D	C	C	G	A	G	G	A	A	G	A	C	A	A	G	C	C	C	T	C	C	G	T	G	A	G	G	C	C	G	A	A
#TLR-388
A	G	T	T	D	T	T	I	T	T	C	T	T	T	D	C	C	G	A	G	G	A	A	G	A	C	A	A	G	C	C	C	T	C	C	G	T	G	A	G	G	C	C	G	A	A
A	G	T	T	D	T	T	I	T	T	C	T	T	T	D	C	C	G	A	G	G	A	A	G	A	C	A	A	G	C	C	C	T	C	C	G	T	G	A	G	G	C	C	G	A	A
#TLR-389
A	G	T	T	D	T	T	I	T	T	C	T	T	T	D	C	T	G	A	G	G	A	A	G	A	T	A	A	G	C	C	C	T	C	C	G	T	G	G	G	G	C	C	G	A	A
A	G	T	T	D	T	T	I	T	T	C	T	T	T	D	C	C	G	A	G	G	A	A	G	A	C	A	A	G	C	C	C	T	C	C	G	T	G	A	G	G	C	C	G	A	A
#TLR-390
C	G	T	T	I	T	T	I	T	T	G	T	T	T	I	C	C	G	G	G	G	A	A	G	A	C	A	A	G	C	C	T	T	C	C	G	T	G	G	G	G	C	G	G	G	A
A	A	C	T	D	C	C	D	T	T	C	T	G	C	D	C	C	G	A	G	G	A	A	G	A	C	A	A	G	C	C	C	T	C	C	G	T	G	A	G	A	C	C	G	A	A
#TLR-391
A	G	T	T	D	T	T	I	T	T	C	T	T	T	D	C	C	G	A	G	G	A	A	G	A	C	A	A	G	C	C	C	T	C	C	G	T	G	A	G	G	C	C	G	A	A
A	G	T	T	D	T	T	I	T	T	C	T	T	T	D	C	C	G	A	G	G	A	A	G	A	C	A	A	G	C	C	C	T	C	C	G	T	G	A	G	G	C	C	G	A	A
#TLR-392
A	G	T	T	D	T	T	I	T	T	C	T	T	T	D	C	C	G	A	G	G	A	A	G	A	C	A	A	G	C	C	C	T	C	C	G	T	G	G	G	G	C	C	G	A	A
A	G	T	T	D	T	T	I	T	T	C	T	T	T	D	C	C	G	A	G	G	A	A	G	A	C	A	A	G	C	C	C	T	C	C	G	T	G	A	G	G	C	C	G	A	A
#TLR-393
C	A	C	T	I	C	C	D	T	T	G	T	G	C	I	C	C	G	G	G	G	A	A	G	A	C	A	A	G	C	C	T	T	C	C	G	T	G	G	G	A	C	G	G	G	A
C	A	C	T	I	C	C	D	T	T	G	T	G	C	I	C	C	G	G	G	G	A	A	G	A	C	A	A	G	C	C	T	T	C	C	G	T	G	G	G	A	C	G	G	G	A
#TLR-394
A	G	T	T	D	T	T	I	T	T	C	T	T	T	D	C	C	G	A	G	G	A	A	G	A	C	A	A	G	C	C	C	T	C	C	G	T	G	A	G	G	C	C	G	A	A
A	G	T	T	D	T	T	I	T	T	C	T	T	T	D	C	C	G	A	G	G	A	A	G	A	C	A	A	G	C	C	C	T	C	C	G	T	G	A	G	G	C	C	G	A	A
#TLR-395
A	G	T	T	D	T	T	I	T	T	C	T	T	T	D	C	C	G	A	G	G	A	A	G	A	C	A	A	G	C	C	C	T	C	C	G	T	G	G	G	G	C	C	G	A	A
A	G	T	T	D	T	T	I	T	T	C	T	T	T	D	C	C	G	A	G	G	A	A	G	A	C	A	A	G	C	C	C	T	C	C	G	T	G	A	G	G	C	C	G	A	A
#TLR-396
C	G	T	T	I	T	T	I	T	T	G	T	T	T	I	C	C	G	G	G	G	A	A	G	A	C	A	A	G	C	C	T	T	C	C	G	T	G	G	G	G	C	G	G	G	A
A	A	C	T	D	C	C	D	T	T	C	T	G	C	D	C	C	G	A	G	G	A	A	G	A	C	A	A	G	C	C	C	T	C	C	G	T	G	A	G	A	C	C	G	A	A
#TLR-397
A	G	T	T	D	T	T	I	T	T	C	T	T	T	D	C	C	G	A	G	G	A	A	G	A	C	A	A	G	C	C	C	T	C	C	G	T	G	G	G	G	C	C	G	A	A
A	G	T	T	D	T	T	I	T	T	C	T	T	T	D	C	C	G	A	G	G	A	A	G	A	C	A	A	G	C	C	C	T	C	C	G	T	G	G	G	G	C	C	G	A	A
#TLR-398
A	G	T	T	D	T	T	I	T	T	C	T	T	T	D	C	C	G	A	G	G	A	A	G	A	C	A	A	G	C	C	C	T	C	C	G	T	G	A	G	G	C	C	G	A	A
A	G	T	T	D	T	T	I	T	T	C	T	T	T	D	C	C	G	A	G	G	A	A	G	A	C	A	A	G	C	C	C	T	C	C	G	T	G	A	G	G	C	C	G	A	A
#TLR-399
A	G	T	T	D	T	T	I	T	T	C	T	T	T	D	C	C	G	A	G	G	A	A	G	A	C	A	A	G	C	C	C	T	C	C	G	T	G	A	G	G	C	C	G	A	A
A	G	T	T	D	T	T	I	T	T	C	T	T	T	D	C	C	G	A	G	G	A	A	G	A	C	A	A	G	C	C	C	T	C	C	G	T	G	A	G	G	C	C	G	A	A
#TLR-400
A	G	T	T	D	T	T	I	T	T	C	T	T	T	D	C	C	G	A	G	G	A	A	G	A	C	A	A	G	C	C	C	T	C	C	G	T	G	A	G	G	C	C	G	A	A
A	G	T	T	D	T	T	I	T	T	C	T	T	T	D	C	C	G	A	G	G	A	A	G	A	C	A	A	G	C	C	C	T	C	C	G	T	G	A	G	G	C	C	G	A	A
#TLR-401
C	G	T	T	I	T	T	I	T	T	G	T	T	T	I	C	C	G	G	G	G	A	A	G	A	C	A	A	G	C	C	T	T	C	C	G	T	G	G	G	G	C	G	G	G	A
A	A	C	T	D	C	C	D	T	T	C	T	G	C	D	C	C	G	A	G	G	A	A	G	A	C	A	A	G	C	C	C	T	C	C	G	T	G	G	G	A	C	C	G	A	A
#TLR-402
C	G	T	T	I	T	T	I	T	T	G	T	T	T	I	C	C	G	G	G	G	A	A	G	A	C	A	A	G	C	C	T	T	C	C	G	T	G	G	G	G	C	G	G	G	A
A	A	C	T	D	C	C	D	T	T	C	T	G	C	D	C	C	G	A	G	G	A	A	G	A	C	A	A	G	C	C	C	T	C	C	G	T	G	A	G	A	C	C	G	A	A
#TLR-403
A	G	T	T	D	T	T	I	T	T	C	T	T	T	D	C	C	G	A	G	G	A	A	G	A	C	A	A	G	C	C	C	T	C	C	G	T	G	G	G	G	C	C	G	A	A
A	G	T	T	D	T	T	I	T	T	C	T	T	T	D	C	C	G	A	G	G	A	A	G	A	C	A	A	G	C	C	C	T	C	C	G	T	G	A	G	G	C	C	G	A	A
#TLR-404
A	G	T	T	D	T	T	I	T	T	C	T	T	T	D	C	C	G	A	G	G	A	A	G	A	C	A	A	G	C	C	C	T	C	C	G	T	G	G	G	G	C	C	G	A	A
A	G	T	T	D	T	T	I	T	T	C	T	T	T	D	C	C	G	A	G	G	A	A	G	A	C	A	A	G	C	C	C	T	C	C	G	T	G	A	G	G	C	C	G	A	A
#TLR-405
A	G	T	T	D	T	T	I	T	T	C	T	T	T	D	C	C	G	A	G	G	A	A	G	A	C	A	A	G	C	C	C	T	C	C	G	T	G	G	G	G	C	C	G	A	A
A	G	T	T	D	T	T	I	T	T	C	T	T	T	D	C	C	G	A	G	G	A	A	G	A	C	A	A	G	C	C	C	T	C	C	G	T	G	A	G	G	C	C	G	A	A

## Sheet: TLR6_PreFormat_PhaseRecompile
549
15
P 14066	14121	14197	14578	14589	15060	15121	15138	15213	15312	15418	15492	15555	15753	15966
#4
T	A	A	A	G	C	A	G	T	C	T	C	C	T	A
T	A	A	G	G	C	A	G	T	C	A	C	C	C	A
#5
T	A	A	A	G	C	A	G	T	C	T	C	C	T	A
T	A	A	G	G	C	A	G	T	C	T	C	C	C	A
#7
T	G	A	G	G	C	G	G	T	C	T	C	G	C	G
T	A	A	G	A	C	A	G	C	C	T	C	C	C	A
#8
T	G	G	A	G	C	G	G	T	C	T	C	C	T	G
T	A	A	A	G	C	A	G	C	C	T	C	C	C	A
#13
T	A	A	A	G	C	A	G	T	C	T	C	C	T	A
T	A	A	G	G	C	A	G	T	C	T	C	C	C	A
#17
T	A	A	G	G	T	A	G	T	C	T	C	C	C	A
T	A	A	G	G	C	A	G	T	C	T	C	C	C	A
#21
T	G	G	A	G	C	G	G	T	T	T	C	G	T	G
G	A	A	A	A	C	A	G	C	C	T	C	C	C	A
#22
T	A	A	A	G	C	A	G	T	C	T	C	C	T	A
T	A	A	A	G	C	A	G	T	C	T	C	C	T	A
#23
G	G	G	A	A	C	G	G	C	T	T	C	G	C	G
G	G	G	A	A	C	G	G	C	T	T	C	G	C	A
#26
T	G	G	A	A	C	G	G	C	C	T	C	G	C	G
T	G	A	A	A	C	G	A	C	C	T	C	C	C	A
#27
T	A	A	A	G	T	A	G	T	C	T	C	C	T	A
T	A	A	G	G	C	A	G	T	C	T	C	C	C	A
#28
T	A	A	A	G	C	A	G	T	C	T	C	C	T	A
T	A	A	A	G	C	A	G	T	C	T	C	C	T	A
#29
T	G	A	G	G	C	G	G	T	C	T	C	G	C	G
T	A	A	G	A	C	A	G	C	C	T	C	C	C	A
#30
T	G	G	A	G	C	A	G	T	C	T	C	C	T	G
T	A	A	A	A	C	A	A	C	C	T	C	C	C	A
#34
T	A	A	G	G	T	A	G	T	C	T	C	C	C	A
T	A	A	G	G	C	A	G	T	C	T	C	C	C	A
#35
T	A	A	G	G	C	A	G	T	C	T	C	C	C	A
T	A	A	G	G	C	A	G	T	C	T	C	C	C	A
#36
T	A	A	A	G	C	A	G	T	C	T	C	C	T	A
T	A	A	A	G	C	A	G	T	C	T	C	C	T	A
#37
T	A	A	G	G	C	A	G	T	C	T	C	C	C	A
T	A	A	G	G	C	A	G	T	C	T	C	C	C	A
#39
T	A	A	G	G	T	A	G	T	C	T	C	C	C	A
T	A	A	G	G	C	A	G	T	C	T	C	C	C	A
#43
T	A	A	A	G	C	A	G	T	C	T	C	C	T	A
T	A	A	G	G	C	A	G	T	C	T	C	C	C	A
#44
T	A	A	A	G	T	A	G	T	C	T	C	C	T	A
T	A	A	G	G	C	A	G	T	C	T	C	C	C	A
#45
T	A	A	A	G	T	A	G	T	C	T	C	C	T	A
T	A	A	G	G	C	A	G	T	C	T	C	C	C	A
#46
T	A	A	G	G	C	A	G	T	C	T	T	C	C	A
T	A	A	G	G	C	A	G	T	C	T	C	C	C	A
#47
T	A	A	G	G	T	A	G	T	C	T	C	C	C	A
T	A	A	G	G	T	A	G	T	C	T	C	C	C	A
#53
T	A	A	G	G	T	A	G	T	C	T	C	C	C	A
T	A	A	G	G	T	A	G	T	C	T	C	C	C	A
#54
T	A	A	A	G	T	A	G	T	C	T	C	C	T	A
T	A	A	G	G	C	A	G	T	C	T	C	C	C	A
#56
T	A	A	A	G	C	A	G	T	C	T	C	C	T	A
T	A	A	G	G	C	A	G	T	C	T	C	C	C	A
#58
T	A	A	G	G	C	A	G	T	C	T	C	C	C	A
T	A	A	G	G	C	A	G	T	C	T	C	C	C	A
#64
T	A	A	G	G	C	A	G	T	C	T	C	C	C	A
T	A	A	G	A	C	A	G	T	C	T	C	C	C	A
#65
T	G	G	A	G	C	G	G	T	C	T	C	G	T	G
T	A	A	A	G	C	A	G	C	C	T	C	C	C	A
#66
T	A	A	A	G	C	A	G	T	C	T	C	C	T	A
T	A	A	G	G	C	A	G	T	C	T	C	C	C	A
#68
T	A	A	A	G	C	A	G	T	C	T	C	C	T	A
T	A	A	G	G	C	A	G	T	C	T	C	C	C	A
#69
T	A	A	A	G	C	A	G	T	C	T	C	C	T	A
T	A	A	G	G	C	A	G	T	C	T	C	C	C	A
#70
T	A	A	G	G	C	A	G	T	C	T	C	C	C	A
T	A	A	G	G	C	A	G	T	C	T	C	C	C	A
#71
T	A	A	G	G	C	A	G	T	C	T	C	C	C	A
T	A	A	G	G	C	A	G	T	C	T	C	C	C	A
#73
T	A	A	A	G	C	A	G	T	C	T	C	C	T	A
T	A	A	G	G	C	A	G	T	C	T	C	C	C	A
#74
T	A	A	A	G	C	A	G	T	C	T	C	C	T	A
T	A	A	G	G	C	A	G	T	C	T	C	C	C	A
#75
T	A	A	A	G	C	A	G	T	C	T	T	C	T	A
T	A	A	G	G	C	A	G	T	C	T	C	C	C	A
#76
T	A	A	G	G	C	A	G	T	C	T	C	C	C	A
T	A	A	G	G	C	A	G	T	C	T	C	C	C	A
#81
T	A	A	A	G	C	A	G	T	C	T	C	C	T	A
T	A	A	G	G	C	A	G	T	C	A	C	C	C	A
#83
T	A	A	G	G	C	A	G	T	C	T	C	C	C	A
T	A	A	G	G	C	A	G	T	C	T	C	C	C	A
#84
T	A	A	A	G	C	A	G	T	C	T	C	C	T	A
T	A	A	A	G	C	A	G	T	C	T	C	C	T	A
#85
T	G	G	A	A	C	G	G	C	T	T	C	?	C	G
T	G	A	A	A	C	G	G	C	C	T	C	?	C	A
#86
T	G	G	A	A	C	G	G	C	T	T	C	G	C	G
T	G	A	A	A	C	G	G	C	C	T	C	C	C	A
#87
T	A	A	G	G	C	A	G	T	C	T	C	C	C	A
T	A	A	G	G	C	A	G	T	C	T	C	C	C	A
#91
T	A	A	A	G	C	A	G	T	C	T	T	C	T	A
T	A	A	G	G	C	A	G	T	C	T	C	C	C	A
#92
T	A	A	G	G	C	A	G	T	C	T	T	C	C	A
T	A	A	G	G	C	A	G	T	C	T	C	C	C	A
#93
T	A	A	A	G	C	A	G	T	C	T	C	C	T	A
T	A	A	G	G	C	A	G	T	C	T	C	C	C	A
#94
T	G	G	A	G	C	G	G	T	T	T	C	G	T	G
T	A	A	A	A	C	A	G	C	C	T	C	C	C	A
#95
T	G	A	G	G	C	G	G	T	C	T	T	G	C	G
T	A	A	G	A	C	A	G	C	C	T	C	C	C	A
#96
T	A	A	G	G	C	A	G	T	C	T	C	C	C	A
T	A	A	G	G	C	A	G	T	C	T	C	C	C	A
#97
T	A	A	G	G	T	A	G	T	C	T	C	C	C	A
T	A	A	G	G	C	A	G	T	C	T	C	C	C	A
#99
T	A	A	G	G	C	A	G	T	C	T	C	C	C	A
T	A	A	G	G	C	A	G	T	C	T	C	C	C	A
#100
T	A	A	A	G	C	A	G	T	C	T	C	C	T	A
T	A	A	G	G	C	A	G	T	C	T	C	C	C	A
#103
T	A	A	A	G	C	A	G	T	C	T	C	C	T	A
T	A	A	G	G	C	A	G	T	C	T	C	C	C	A
#104
T	G	A	G	G	C	G	G	T	C	T	C	G	C	G
T	A	A	G	A	C	A	G	C	C	T	C	C	C	A
#105
T	A	A	A	G	C	A	G	T	C	T	C	C	T	A
T	A	A	G	G	C	A	G	T	C	A	C	C	C	A
#107
T	A	A	A	G	C	A	G	T	C	T	C	C	T	A
T	A	A	G	G	C	A	G	T	C	T	C	C	C	A
#112
T	G	A	G	G	C	G	G	T	C	T	C	G	C	G
T	A	A	G	A	C	A	G	C	C	T	C	C	C	A
#122
T	G	A	G	G	T	G	G	T	C	T	C	G	C	G
T	A	A	G	A	C	A	G	C	C	T	C	C	C	A
#123
T	A	A	A	G	C	A	G	T	C	T	C	C	T	A
T	A	A	G	G	C	A	G	T	C	T	C	C	C	A
#128
T	A	A	A	G	C	A	?	T	C	?	C	C	T	A
T	A	A	G	G	C	A	?	T	C	?	C	C	C	A
#130
T	A	A	A	G	T	A	G	T	C	T	C	C	T	A
T	A	A	G	G	C	A	G	T	C	T	C	C	C	A
#134
T	A	A	A	G	C	A	G	T	C	T	C	C	T	A
T	A	A	G	G	C	A	G	T	C	T	C	C	C	A
#135
T	A	A	A	G	C	A	G	T	C	T	C	C	T	A
T	A	A	A	G	C	A	G	T	C	T	C	C	T	A
#136
T	A	A	G	G	C	A	G	T	C	T	C	C	C	A
T	A	A	G	G	C	A	G	T	C	T	C	C	C	A
#138
T	A	A	A	G	T	A	G	T	C	T	C	C	T	A
T	A	A	G	G	C	A	G	T	C	T	C	C	C	A
#139
T	A	A	G	G	T	A	G	T	C	T	C	C	C	A
T	A	A	G	G	C	A	G	T	C	T	C	C	C	A
#140
T	A	A	A	G	T	A	G	T	C	T	C	C	T	A
T	A	A	G	G	C	A	G	T	C	T	C	C	C	A
#141
T	A	A	G	G	T	A	G	T	C	T	C	C	C	A
T	A	A	G	G	T	A	G	T	C	T	C	C	C	A
#142
T	A	A	G	G	T	A	G	T	C	T	C	C	C	A
T	A	A	G	G	C	A	G	T	C	T	C	C	C	A
#144
T	A	A	A	G	C	A	G	T	C	T	C	C	T	A
T	A	A	G	G	C	A	G	T	C	T	C	C	C	A
#145
T	?	?	A	?	C	A	G	?	C	T	C	G	T	G
T	?	?	A	?	C	A	G	?	C	T	C	C	C	A
#147
T	A	?	G	G	T	A	G	T	C	T	C	C	C	A
T	A	?	G	G	C	A	G	T	C	T	C	C	C	A
#148
T	G	G	?	A	C	G	G	C	T	T	C	G	C	G
T	G	G	?	A	C	G	G	C	T	T	C	G	C	A
#149
T	A	A	A	G	C	A	G	T	C	T	C	C	T	A
T	A	A	G	G	C	A	G	T	C	T	C	C	C	A
#150
T	A	A	A	G	C	A	G	T	C	T	C	C	T	A
T	A	A	A	G	C	A	G	T	C	T	C	C	T	A
#154
T	A	A	A	G	T	A	G	T	C	T	C	C	T	A
T	A	A	G	G	C	A	G	T	C	T	C	C	C	A
#156
T	G	G	?	A	C	?	A	C	C	T	C	C	C	G
T	G	G	?	A	C	?	A	C	C	T	C	C	C	A
#158
T	A	A	A	G	C	A	G	T	C	T	C	C	T	A
T	A	A	G	G	C	A	G	T	C	T	C	C	C	A
#159
T	A	A	A	G	C	A	G	T	C	T	C	C	T	A
T	A	A	G	G	C	A	G	T	C	T	C	C	C	A
#160
T	A	A	A	G	C	A	G	T	C	T	C	C	T	A
T	A	A	A	G	C	A	G	T	C	T	C	C	T	A
#163
T	A	A	A	G	C	A	G	T	C	T	C	C	T	A
T	A	A	G	G	C	A	G	T	C	T	C	C	C	A
#164
T	A	A	A	G	C	A	G	T	C	T	C	C	T	A
T	A	A	A	G	C	A	G	T	C	T	C	C	T	A
#165
T	G	G	A	G	C	A	G	C	T	T	C	G	C	G
T	G	G	A	A	C	A	G	C	C	T	C	C	C	A
#166
T	G	A	?	A	C	G	G	C	C	T	C	G	C	G
T	G	A	?	A	C	G	G	C	C	T	C	C	C	A
#893
T	A	A	G	G	C	A	G	T	C	T	C	C	C	A
T	A	A	G	G	C	A	G	T	C	T	C	C	C	A
#1166
T	A	A	A	G	C	A	G	T	C	T	C	C	T	A
T	A	A	G	G	C	A	G	T	C	T	C	C	C	A
#1917
T	G	A	G	G	C	G	G	T	C	T	C	G	C	G
T	A	A	G	A	C	A	G	C	C	T	C	C	C	A
#1921
T	G	G	G	G	C	G	G	T	T	T	C	G	C	G
T	A	A	G	A	C	A	G	C	C	T	C	C	C	A
#1922
T	G	G	?	A	C	G	A	C	C	T	C	C	C	G
T	G	G	?	A	C	G	A	C	C	T	C	C	C	A
#1925
T	G	A	G	G	C	G	G	T	C	T	C	G	C	G
T	A	A	G	A	C	A	G	C	C	T	C	C	C	A
#2199
T	A	A	A	G	C	A	G	T	C	T	C	C	T	A
T	A	A	G	G	C	A	G	T	C	T	C	C	C	A
#7710
T	A	A	?	G	T	A	G	T	C	T	C	C	T	A
T	A	A	?	G	C	A	G	T	C	T	C	C	C	A
#20823
T	A	A	A	G	C	A	G	T	C	T	C	C	T	A
T	A	A	G	G	C	A	G	T	C	T	C	C	C	A
#20842
T	A	A	A	G	C	A	G	T	C	T	C	C	T	A
T	A	A	G	G	C	A	G	T	C	T	C	C	C	A
#KY2008-1
T	A	A	G	G	C	A	G	T	C	T	C	C	C	A
T	A	A	G	G	C	A	G	T	C	T	C	C	C	A
#KY2008-2
T	A	A	A	G	T	A	G	T	C	T	C	C	T	A
T	A	A	G	G	C	A	G	T	C	A	C	C	C	A
#KY2008-3
T	A	A	G	G	C	A	G	T	C	T	C	C	C	A
T	A	A	G	G	C	A	G	T	C	T	C	C	C	A
#KY2008-4
T	A	A	A	G	C	A	G	T	C	?	C	C	T	A
T	A	A	A	G	C	A	G	T	C	?	C	C	T	A
#KY2008-5
T	A	A	A	G	C	A	G	T	C	T	C	C	T	A
T	A	A	G	G	C	A	G	T	C	T	C	C	C	A
#KY2008-6
T	A	A	A	G	C	A	G	T	C	T	C	C	T	A
T	A	A	A	G	C	A	G	T	C	A	C	C	T	A
#KY2008-7
T	A	A	A	G	C	A	G	T	C	T	C	C	T	A
T	A	A	G	G	C	A	G	T	C	T	C	C	C	A
#KY2008-8
T	A	A	A	G	C	A	G	T	C	T	C	C	T	A
T	A	A	G	G	C	A	G	T	C	A	C	C	C	A
#KY2008-9
T	A	A	G	G	T	A	G	T	C	T	C	C	C	A
T	A	A	G	G	C	A	G	T	C	T	C	C	C	A
#KY2008-10
T	A	A	A	G	C	A	G	T	C	?	C	C	T	A
T	A	A	G	G	C	A	G	T	C	?	C	C	C	A
#KY2008-11
T	A	A	A	G	C	A	G	T	C	?	C	C	T	A
T	A	A	A	G	C	A	G	T	C	?	C	C	T	A
#KY2008-12
T	A	A	A	G	C	A	G	T	C	T	C	C	T	A
T	A	A	G	G	C	A	G	T	C	A	C	C	C	A
#KY2008-13
T	A	A	A	G	C	A	G	T	C	T	C	C	T	A
T	A	A	A	G	C	A	G	T	C	A	C	C	T	A
#KY2008-14
T	A	A	A	G	C	A	G	T	C	T	C	C	T	A
T	A	A	G	G	C	A	G	T	C	A	C	C	C	A
#KY2008-15
T	A	A	A	G	C	A	G	T	C	T	C	C	T	A
T	A	A	G	G	C	A	G	T	C	A	C	C	C	A
#KY2008-16
T	A	A	A	G	C	A	G	T	C	T	C	C	T	A
T	A	A	G	G	C	A	G	T	C	A	C	C	C	A
#KY2008-17
T	A	A	G	G	T	A	G	T	C	T	C	C	C	A
T	A	A	G	G	C	A	G	T	C	T	C	C	C	A
#KY2008-18
T	A	A	G	G	C	A	G	T	C	T	C	C	C	A
T	A	A	G	G	C	A	G	T	C	T	C	C	C	A
#KY2008-19
T	A	A	A	G	C	A	G	T	C	?	C	C	T	A
T	A	A	A	G	C	A	G	T	C	?	C	C	T	A
#KY2008-20
T	A	A	A	G	C	A	G	T	C	?	C	C	T	A
T	A	A	A	G	C	A	G	T	C	?	C	C	T	A
#KY2008-21
T	A	A	G	G	C	A	G	T	C	T	C	C	C	A
T	A	A	G	G	C	A	G	T	C	T	C	C	C	A
#KY2008-22
T	A	A	G	G	C	A	G	T	C	T	C	C	C	A
T	A	A	G	G	C	A	G	T	C	T	C	C	C	A
#KY2008-23
T	A	A	A	G	C	A	G	T	C	T	C	C	T	A
T	A	A	G	G	C	A	G	T	C	T	C	C	C	A
#KY2008-24
T	A	A	A	G	C	A	G	T	C	T	C	C	T	A
T	A	A	G	G	C	A	G	T	C	A	C	C	C	A
#KY2008-25
T	A	A	A	G	C	A	G	T	C	?	C	C	T	A
T	A	A	A	G	C	A	G	T	C	?	C	C	T	A
#KY2008-26
T	A	A	A	G	C	A	G	T	C	?	C	C	T	A
T	A	A	A	G	C	A	G	T	C	?	C	C	T	A
#KY2008-27
T	A	A	A	G	T	A	G	T	C	T	C	C	T	A
T	A	A	G	G	C	A	G	T	C	A	C	C	C	A
#KY2008-28
T	A	A	A	G	C	A	G	T	C	T	C	C	T	A
T	A	A	G	G	C	A	G	T	C	T	C	C	C	A
#KY2008-29
T	A	A	A	G	C	A	G	T	C	T	C	C	T	A
T	A	A	G	G	C	A	G	T	C	A	C	C	C	A
#KY2008-30
T	A	A	A	G	C	A	G	T	C	T	C	C	T	A
T	A	A	G	G	C	A	G	T	C	A	C	C	C	A
#KY2008-31
T	A	A	A	G	C	A	G	T	C	T	C	C	T	A
T	A	A	G	G	C	A	G	T	C	A	C	C	C	A
#KY2008-32
T	A	A	A	G	T	A	G	T	C	T	C	C	T	A
T	A	A	G	G	C	A	G	T	C	A	C	C	C	A
#KY2008-33
T	A	A	A	G	C	A	G	T	C	T	C	C	T	A
T	A	A	G	G	C	A	G	T	C	A	C	C	C	A
#KY2008-34
T	A	A	A	G	C	A	G	T	C	T	C	C	T	A
T	A	A	G	G	C	A	G	T	C	A	C	C	C	A
#KY2008-35
T	A	A	A	G	C	A	G	T	C	T	C	C	T	A
T	A	A	A	G	C	A	G	T	C	A	C	C	T	A
#KY2008-36
T	A	A	A	G	C	A	G	T	?	T	C	C	T	A
T	A	A	G	G	C	A	G	T	?	T	C	C	C	A
#KY2008-37
T	A	A	A	G	C	A	G	T	C	T	C	C	T	A
T	A	A	G	G	C	A	G	T	C	T	C	C	C	A
#KY2008-38
T	A	A	A	G	T	A	G	T	C	T	C	C	T	A
T	A	A	G	G	C	A	G	T	C	A	C	C	C	A
#KY2008-39
T	A	A	A	G	C	A	G	T	C	T	C	C	T	A
T	A	A	G	G	C	A	G	T	C	A	C	C	C	A
#KY2008-40
T	A	A	A	G	C	A	G	T	C	T	C	C	T	A
T	A	A	G	G	C	A	G	T	C	T	C	C	C	A
#KY2008-41
T	A	A	A	G	C	A	G	T	C	T	C	C	T	A
T	A	A	A	G	C	A	G	T	C	A	C	C	T	A
#KY2008-42
T	A	A	A	?	C	A	G	T	C	T	C	C	T	A
T	A	A	G	?	C	A	G	T	C	A	C	C	C	A
#KY2008-43
T	A	A	G	G	?	A	G	T	C	T	C	C	C	A
T	A	A	G	G	?	A	G	T	C	T	C	C	C	A
#KY2008-44
T	A	A	A	G	T	A	G	T	C	T	C	C	T	A
T	A	A	G	G	C	A	G	T	C	A	C	C	C	A
#KY2008-45
T	A	A	A	G	C	A	G	T	C	T	C	C	T	A
T	A	A	G	G	C	A	G	T	C	T	C	C	C	A
#KY2008-46
T	A	A	A	G	C	A	G	T	C	T	C	C	T	A
T	A	A	G	G	C	A	G	T	C	A	C	C	C	A
#KY2008-47
T	A	A	A	G	C	A	G	T	C	T	C	C	T	A
T	A	A	G	G	C	A	G	T	C	T	C	C	C	A
#KY2008-48
T	A	A	G	G	C	A	G	T	C	T	C	C	C	A
T	A	A	G	G	C	A	G	T	C	T	C	C	C	A
#TLR-1
T	A	A	A	G	C	A	G	T	C	T	C	C	T	A
T	A	A	G	G	C	A	G	T	C	T	C	C	C	A
#TLR-2
T	A	A	G	G	C	A	G	T	C	T	C	C	?	A
T	A	A	G	G	C	A	G	T	C	T	C	C	?	A
#TLR-3
T	A	A	G	G	C	A	G	T	C	T	T	C	?	A
T	A	A	G	G	C	A	G	T	C	T	C	C	?	A
#TLR-4
T	A	A	G	G	T	A	G	T	C	T	C	C	C	A
T	A	A	G	G	C	A	G	T	C	T	C	C	C	A
#TLR-5
T	A	A	G	G	C	A	G	T	C	T	C	C	C	A
T	A	A	G	G	C	A	G	T	C	T	C	C	C	A
#TLR-6
T	A	A	A	G	T	A	G	T	C	T	C	C	T	A
T	A	A	G	G	C	A	G	T	C	T	C	C	C	A
#TLR-7
T	A	A	A	G	C	A	G	T	C	T	C	C	T	A
T	A	A	G	G	C	A	G	T	C	T	C	C	C	A
#TLR-8
T	A	A	G	G	C	A	G	T	C	T	C	C	C	A
T	A	A	G	G	C	A	G	T	C	T	C	C	C	A
#TLR-9
T	A	A	G	G	C	A	G	T	C	T	C	C	C	A
T	A	A	G	G	C	A	G	T	C	T	C	C	C	A
#TLR-10
T	A	A	A	G	C	A	G	T	C	T	C	C	T	A
T	A	A	G	G	C	A	G	T	C	T	C	C	C	A
#TLR-11
T	A	A	G	G	C	A	G	T	C	T	T	C	C	A
T	A	A	G	G	C	A	G	T	C	T	C	C	C	A
#TLR-12
T	A	A	A	G	C	A	G	T	C	T	C	C	T	A
T	A	A	G	G	C	A	G	T	C	T	C	C	C	A
#TLR-13
T	A	A	A	G	C	A	G	T	C	T	C	C	T	A
T	A	A	G	G	C	A	G	T	C	T	C	C	C	A
#TLR-14
T	A	A	G	G	C	A	G	T	C	T	?	C	C	A
T	A	A	G	G	C	A	G	T	C	T	?	C	C	A
#TLR-15
T	A	A	A	G	C	A	G	T	C	T	T	C	T	A
T	A	A	G	G	C	A	G	T	C	T	C	C	C	A
#TLR-16
T	A	A	G	G	C	A	G	T	C	T	T	C	C	A
T	A	A	G	G	C	A	G	T	C	T	C	C	C	A
#TLR-17
T	A	A	A	G	C	A	G	T	C	T	C	C	T	A
T	A	A	G	G	C	A	G	T	C	T	C	C	C	A
#TLR-18
T	A	A	G	G	C	A	G	T	C	T	C	C	C	A
T	A	A	G	G	C	A	G	T	C	T	C	C	C	A
#TLR-19
T	A	A	A	G	C	A	G	T	C	T	C	C	T	A
T	A	A	G	G	C	A	G	T	C	T	C	C	C	A
#TLR-20
T	A	A	A	G	C	A	G	T	C	T	C	C	T	A
T	A	A	A	G	C	A	G	T	C	T	C	C	T	A
#TLR-21
T	A	A	G	G	C	A	G	T	C	T	C	C	C	A
T	A	A	G	G	C	A	G	T	C	T	C	C	C	A
#TLR-22
T	A	A	A	G	C	A	G	T	C	T	C	C	T	A
T	A	A	G	G	C	A	G	T	C	T	C	C	C	A
#TLR-23
T	A	A	A	G	C	A	G	T	C	T	C	C	T	A
T	A	A	G	G	C	A	G	T	C	T	C	C	C	A
#TLR-24
T	A	A	A	G	C	A	G	T	C	T	C	C	T	A
T	A	A	A	G	C	A	G	T	C	T	C	C	T	A
#TLR-25
T	A	A	A	G	C	A	?	T	C	T	C	C	T	A
T	A	A	A	G	C	A	?	T	C	T	C	C	T	A
#TLR-26
T	A	A	G	G	T	A	G	T	C	T	C	C	C	A
T	A	A	G	G	C	A	G	T	C	T	C	C	C	A
#TLR-27
T	A	A	G	G	C	A	G	T	C	T	T	C	C	A
T	A	A	G	G	C	A	G	T	C	T	C	C	C	A
#TLR-28
T	A	A	A	G	C	A	G	T	C	T	C	C	T	A
T	A	A	G	G	C	A	G	T	C	T	C	C	C	A
#TLR-29
T	A	?	G	G	C	A	G	T	C	T	C	C	C	A
T	A	?	G	G	C	A	G	T	C	T	C	C	C	A
#TLR-30
T	A	A	A	G	C	A	G	T	C	T	C	C	T	A
T	A	A	A	G	C	A	G	T	C	T	C	C	T	A
#TLR-31
T	A	A	A	G	C	A	G	T	C	T	T	C	T	A
T	A	A	G	G	C	A	G	T	C	T	C	C	C	A
#TLR-32
T	A	A	A	G	C	A	G	T	C	T	C	C	T	A
T	A	A	G	G	C	A	G	T	C	T	C	C	C	A
#TLR-33
T	A	A	A	G	C	A	G	T	C	T	C	C	T	A
T	A	A	G	G	C	A	G	T	C	T	C	C	C	A
#TLR-34
T	A	A	G	G	C	A	G	T	C	T	C	C	C	A
T	A	A	G	G	C	A	G	T	C	T	C	C	C	A
#TLR-35
T	A	A	A	G	C	A	G	T	C	T	C	C	T	A
T	A	A	A	G	C	A	G	T	C	T	C	C	T	A
#TLR-36
T	A	A	G	G	C	A	G	T	C	T	C	C	C	A
T	A	A	G	G	C	A	G	T	C	T	C	C	C	A
#TLR-37
T	A	A	G	G	C	A	G	T	C	T	C	C	C	A
T	A	A	G	G	C	A	G	T	C	T	C	C	C	A
#TLR-38
T	A	A	G	G	C	A	G	T	C	T	C	C	C	A
T	A	A	G	G	C	A	G	T	C	T	C	C	C	A
#TLR-39
T	A	A	G	G	C	A	G	T	C	T	C	C	C	A
T	A	A	G	G	C	A	G	T	C	T	C	C	C	A
#TLR-40
T	A	A	G	G	C	A	G	T	C	T	T	C	C	A
T	A	A	G	G	C	A	G	T	C	T	C	C	C	A
#TLR-41
T	A	A	G	G	C	A	G	T	C	T	C	C	C	A
T	A	A	G	G	C	A	G	T	C	T	C	C	C	A
#TLR-42
T	A	A	A	G	C	A	G	T	C	T	C	C	T	A
T	A	A	G	G	C	A	G	T	C	T	C	C	C	A
#TLR-43
T	A	A	G	G	C	A	G	T	C	T	C	C	C	A
T	A	A	G	G	C	A	G	T	C	T	C	C	C	A
#TLR-44
T	A	A	G	G	C	A	G	T	C	T	C	C	C	?
T	A	A	G	G	C	A	G	T	C	T	C	C	C	?
#TLR-45
T	A	A	G	G	C	A	G	T	C	T	C	C	C	A
T	A	A	G	G	C	A	G	T	C	T	C	C	C	A
#TLR-46
T	A	A	G	G	C	A	G	T	C	T	C	C	C	A
T	A	A	G	G	C	A	G	T	C	T	C	C	C	A
#TLR-47
T	A	A	G	G	C	A	G	T	C	T	C	C	C	A
T	A	A	G	G	C	A	G	T	C	T	C	C	C	A
#TLR-48
T	A	A	G	G	C	A	G	T	C	T	C	C	C	A
T	A	A	G	G	C	A	G	T	C	T	C	C	C	A
#TLR-49
T	A	A	G	G	C	A	G	T	C	T	C	C	C	A
T	A	A	G	G	C	A	G	T	C	T	C	C	C	A
#TLR-50
T	A	A	A	G	C	A	G	T	C	T	C	C	T	A
T	A	A	G	G	C	A	G	T	C	T	C	C	C	A
#TLR-51
T	A	A	A	G	C	A	G	T	C	T	C	C	T	A
T	A	A	G	G	C	A	G	T	C	T	C	C	C	A
#TLR-52
T	A	A	A	G	T	A	G	T	C	T	C	C	T	A
T	A	A	G	G	C	A	G	T	C	T	C	C	C	A
#TLR-53
T	A	A	A	G	C	A	G	T	C	T	C	C	T	A
T	A	A	G	G	C	A	G	T	C	T	C	C	C	A
#TLR-54
T	A	A	A	G	C	A	G	T	C	T	C	C	T	A
T	A	A	G	G	C	A	G	T	C	T	C	C	C	A
#TLR-55
T	A	A	G	G	C	A	G	T	C	T	C	C	C	A
T	A	A	G	G	C	A	G	T	C	T	C	C	C	A
#TLR-56
T	A	A	A	G	C	A	G	T	C	T	C	C	T	A
T	A	A	G	G	C	A	G	T	C	T	C	C	C	A
#TLR-57
T	A	A	A	G	C	A	G	T	C	T	C	C	T	A
T	A	A	G	G	C	A	G	T	C	T	C	C	C	A
#TLR-58
T	A	A	G	G	C	A	G	T	C	T	T	C	C	A
T	A	A	G	G	C	A	G	T	C	T	C	C	C	A
#TLR-59
T	A	A	A	G	C	A	G	T	C	T	T	C	T	A
T	A	A	G	G	C	A	G	T	C	T	C	C	C	A
#TLR-60
T	A	A	G	G	C	A	G	T	C	T	C	C	C	A
T	A	A	G	G	C	A	G	T	C	T	C	C	C	A
#TLR-61
T	A	A	A	G	T	A	G	T	C	T	C	C	T	A
T	A	A	G	G	C	A	G	T	C	T	C	C	C	A
#TLR-62
T	A	A	G	G	C	A	G	T	C	T	C	C	C	A
T	A	A	G	G	C	A	G	T	C	T	C	C	C	A
#TLR-63
T	A	A	A	G	C	A	G	T	C	T	C	C	T	A
T	A	A	G	G	C	A	G	T	C	T	C	C	C	A
#TLR-64
T	A	A	A	G	C	A	G	T	C	T	C	C	T	A
T	A	A	G	G	C	A	G	T	C	T	C	C	C	A
#TLR-65
T	A	A	A	G	C	A	G	T	C	T	C	C	T	A
T	A	A	G	G	C	A	G	T	C	T	C	C	C	A
#TLR-66
T	A	A	G	G	T	A	G	T	C	T	C	C	C	A
T	A	A	G	G	C	A	G	T	C	T	C	C	C	A
#TLR-67
T	A	A	A	G	C	A	G	T	C	T	C	C	T	A
T	A	A	A	G	C	A	G	T	C	T	C	C	T	A
#TLR-68
T	A	A	G	G	C	A	G	T	C	T	C	C	C	A
T	A	A	G	G	C	A	G	T	C	T	C	C	C	A
#TLR-69
T	A	A	G	G	C	A	G	T	C	T	C	C	C	A
T	A	A	G	G	C	A	G	T	C	T	C	C	C	A
#TLR-70
T	A	A	G	G	T	A	G	T	C	T	C	C	C	A
T	A	A	G	G	C	A	G	T	C	T	C	C	C	A
#TLR-71
T	A	A	A	G	C	A	G	T	C	T	C	C	T	A
T	A	A	G	G	C	A	G	T	C	T	C	C	C	A
#TLR-72
T	A	A	G	G	C	A	G	T	C	T	T	C	C	A
T	A	A	G	G	C	A	G	T	C	T	C	C	C	A
#TLR-73
T	A	A	?	G	C	A	G	T	C	T	C	C	C	A
T	A	A	?	G	C	A	G	T	C	T	C	C	C	A
#TLR-74
T	A	A	A	G	C	A	G	T	C	T	C	C	T	A
T	A	A	G	G	C	A	G	T	C	T	C	C	C	A
#TLR-75
T	A	A	A	G	C	A	G	T	C	T	C	C	T	A
T	A	A	G	G	C	A	G	T	C	T	C	C	C	A
#TLR-76
T	A	A	A	G	T	A	G	T	C	T	C	C	T	A
T	A	A	G	G	C	A	G	T	C	T	C	C	C	A
#TLR-77
T	A	A	A	G	C	A	G	T	C	T	C	C	T	A
T	A	A	G	G	C	A	G	T	C	T	C	C	C	A
#TLR-78
T	A	A	A	G	C	A	G	T	C	T	C	C	T	A
T	A	A	G	G	C	A	G	T	C	T	C	C	C	A
#TLR-79
T	A	A	A	G	C	A	G	T	C	T	T	C	T	A
T	A	A	G	G	C	A	G	T	C	T	C	C	C	A
#TLR-80
T	A	A	A	G	C	A	G	T	C	T	C	C	T	A
T	A	A	G	G	C	A	G	T	C	T	C	C	C	A
#TLR-81
T	A	A	G	G	C	A	G	T	C	T	C	C	C	A
T	A	A	G	G	C	A	G	T	C	T	C	C	C	A
#TLR-82
T	A	A	A	G	C	A	G	T	C	T	C	C	T	A
T	A	A	G	G	C	A	G	T	C	T	C	C	C	A
#TLR-83
T	A	A	G	G	C	A	G	T	C	T	C	C	C	A
T	A	A	G	G	C	A	G	T	C	T	C	C	C	A
#TLR-84
T	A	A	G	G	C	A	G	T	C	T	C	C	C	A
T	A	A	G	G	C	A	G	T	C	T	C	C	C	A
#TLR-85
T	A	A	?	G	?	A	G	T	C	T	C	C	T	A
T	A	A	?	G	?	A	G	T	C	T	C	C	C	A
#TLR-86
T	A	A	A	G	C	A	G	T	C	T	C	C	T	A
T	A	A	G	G	C	A	G	T	C	T	C	C	C	A
#TLR-87
T	A	A	G	G	C	A	G	T	C	T	C	C	C	A
T	A	A	G	G	C	A	G	T	C	T	C	C	C	A
#TLR-88
T	A	A	G	G	C	A	G	T	C	T	C	C	C	A
T	A	A	G	G	C	A	G	T	C	T	C	C	C	A
#TLR-89
T	A	A	A	G	T	A	G	T	C	T	C	C	T	A
T	A	A	G	G	C	A	G	T	C	T	C	C	C	A
#TLR-90
T	A	A	G	G	T	A	G	T	C	T	C	C	C	A
T	A	A	G	G	C	A	G	T	C	T	C	C	C	A
#TLR-91
T	A	A	A	G	T	A	G	T	C	T	C	C	T	A
T	A	A	G	G	C	A	G	T	C	T	C	C	C	A
#TLR-92
T	A	A	G	G	C	A	G	T	C	T	C	C	C	A
T	A	A	G	G	C	A	G	T	C	T	C	C	C	A
#TLR-93
T	A	A	G	G	C	A	G	T	C	T	T	C	C	A
T	A	A	G	G	C	A	G	T	C	T	C	C	C	A
#TLR-94
T	A	A	A	G	C	A	G	T	C	T	C	C	T	A
T	A	A	A	G	C	A	G	T	C	T	C	C	T	A
#TLR-95
T	A	A	A	G	C	A	G	T	C	T	C	C	T	A
T	A	A	A	G	C	A	G	T	C	T	C	C	T	A
#TLR-96
T	A	A	G	G	C	A	G	T	C	T	C	C	?	A
T	A	A	G	G	C	A	G	T	C	T	C	C	?	A
#TLR-97
T	A	A	G	G	C	A	G	T	C	T	T	C	?	A
T	A	A	G	G	C	A	G	T	C	T	C	C	?	A
#TLR-98
T	A	A	A	G	C	A	G	T	C	T	C	C	T	A
T	A	A	G	G	C	A	G	T	C	T	C	C	C	A
#TLR-99
T	A	A	G	G	C	A	G	T	C	T	C	C	C	A
T	A	A	G	G	C	A	G	T	C	T	C	C	C	A
#TLR-100
T	A	A	G	G	C	A	G	T	C	T	T	C	C	A
T	A	A	G	G	C	A	G	T	C	T	C	C	C	A
#TLR-101
T	A	A	G	G	C	A	G	T	C	T	C	C	C	A
T	A	A	G	G	C	A	G	T	C	T	C	C	C	A
#TLR-102
T	A	A	A	G	C	A	G	T	C	T	C	C	T	A
T	A	A	G	G	C	A	G	T	C	T	C	C	C	A
#TLR-103
T	A	A	A	G	T	A	G	T	C	T	C	C	T	A
T	A	A	G	G	C	A	G	T	C	T	C	C	C	A
#TLR-104
T	A	A	G	G	C	A	G	T	C	T	C	C	C	A
T	A	A	G	G	C	A	G	T	C	T	C	C	C	A
#TLR-105
T	A	A	A	G	C	A	G	T	C	T	C	C	T	A
T	A	A	G	G	C	A	G	T	C	T	C	C	C	A
#TLR-106
T	A	A	A	G	C	A	G	T	C	T	C	C	T	A
T	A	A	G	G	C	A	G	T	C	T	C	C	C	A
#TLR-107
T	A	A	G	G	C	A	G	T	C	T	C	C	C	A
T	A	A	G	G	C	A	G	T	C	T	C	C	C	A
#TLR-108
T	A	A	A	G	C	A	G	T	C	T	C	C	T	A
T	A	A	G	G	C	A	G	T	C	T	C	C	C	A
#TLR-109
T	A	A	G	G	C	A	G	T	C	T	T	C	C	A
T	A	A	G	G	C	A	G	T	C	T	C	C	C	A
#TLR-110
T	A	A	A	G	C	A	G	T	C	T	C	C	T	A
T	A	A	A	G	C	A	G	T	C	T	C	C	T	A
#TLR-111
T	A	A	A	G	C	A	G	T	C	T	C	C	T	A
T	A	A	A	G	C	A	G	T	C	T	C	C	T	A
#TLR-112
T	A	A	A	G	C	A	G	T	C	T	C	C	T	A
T	A	A	G	G	C	A	G	T	C	T	C	C	C	A
#TLR-113
T	A	A	G	G	T	A	G	T	C	T	C	C	C	A
T	A	A	G	G	C	A	G	T	C	T	C	C	C	A
#TLR-114
T	A	A	G	G	C	A	G	T	C	T	C	C	C	A
T	A	A	G	G	C	A	G	T	C	T	C	C	C	A
#TLR-115
T	A	A	A	G	C	A	G	T	C	T	C	C	T	A
T	A	A	G	G	C	A	G	T	C	T	C	C	C	A
#TLR-116
T	A	A	A	G	C	A	G	T	C	T	C	C	T	A
T	A	A	G	G	C	A	G	T	C	T	C	C	C	A
#TLR-117
T	A	A	A	G	C	A	G	T	C	T	?	C	T	A
T	A	A	G	G	C	A	G	T	C	T	?	C	C	A
#TLR-118
T	A	A	A	G	C	A	G	T	?	T	C	C	T	A
T	A	A	G	G	C	A	G	T	?	T	C	C	C	A
#TLR-119
T	A	A	G	G	C	A	G	T	C	T	C	C	C	A
T	A	A	G	G	C	A	G	T	C	T	C	C	C	A
#TLR-120
T	A	A	A	G	C	A	G	T	C	T	C	C	T	A
T	A	A	G	G	C	A	G	T	C	T	C	C	C	A
#TLR-121
T	A	A	A	G	C	A	G	T	C	T	C	C	T	A
T	A	A	G	G	C	A	G	T	C	T	C	C	C	A
#TLR-122
T	A	A	A	G	T	A	G	T	C	T	C	C	T	A
T	A	A	G	G	C	A	G	T	C	T	C	C	C	A
#TLR-123
T	A	A	A	G	C	A	G	T	C	T	C	C	T	A
T	A	A	G	G	C	A	G	T	C	T	C	C	C	A
#TLR-124
T	A	A	G	G	C	A	G	T	C	T	C	C	C	A
T	A	A	G	G	C	A	G	T	C	T	C	C	C	A
#TLR-125
T	A	A	G	G	C	A	G	T	C	T	C	C	C	A
T	A	A	G	G	C	A	G	T	C	T	C	C	C	A
#TLR-126
T	?	A	A	G	T	A	G	T	C	T	C	C	T	A
T	?	A	G	G	C	A	G	T	C	T	C	C	C	A
#TLR-127
T	A	A	G	G	C	A	G	T	C	T	C	C	C	A
T	A	A	G	G	C	A	G	T	C	T	C	C	C	A
#TLR-128
T	A	A	G	G	T	A	G	T	C	T	C	C	C	A
T	A	A	G	G	C	A	G	T	C	T	C	C	C	A
#TLR-129
T	A	A	G	G	T	A	G	T	C	T	T	C	C	A
T	A	A	G	G	C	A	G	T	C	T	C	C	C	A
#TLR-130
T	A	A	A	G	T	A	G	T	C	T	C	C	T	A
T	A	A	G	G	C	A	G	T	C	T	C	C	C	A
#TLR-131
T	A	A	A	G	C	A	G	T	C	T	C	C	T	A
T	A	A	G	G	C	A	G	T	C	T	C	C	C	A
#TLR-132
T	A	A	A	G	T	A	G	T	C	T	C	C	T	A
T	A	A	G	G	C	A	G	T	C	T	C	C	C	A
#TLR-133
T	A	A	A	G	T	A	G	T	C	T	C	C	T	A
T	A	A	G	G	C	A	G	T	C	T	C	C	C	A
#TLR-134
T	A	A	A	G	C	A	G	T	C	T	C	C	T	A
T	A	A	G	G	C	A	G	T	C	T	C	C	C	A
#TLR-135
T	A	A	G	G	C	A	G	T	C	T	C	C	C	A
T	A	A	G	G	C	A	G	T	C	T	C	C	C	A
#TLR-136
T	A	A	A	G	C	A	G	T	C	T	C	C	T	A
T	A	A	G	G	C	A	G	T	C	T	C	C	C	A
#TLR-137
T	A	A	G	G	C	A	G	T	C	T	C	C	C	A
T	A	A	G	G	C	A	G	T	C	T	C	C	C	A
#TLR-138
T	A	A	A	G	C	A	G	T	C	T	C	C	T	A
T	A	A	G	G	C	A	G	T	C	T	C	C	C	A
#TLR-139
T	A	A	A	G	?	A	G	T	C	T	C	C	T	A
T	A	A	G	G	?	A	G	T	C	T	C	C	C	A
#TLR-140
T	A	A	G	G	C	A	G	T	C	T	C	C	C	A
T	A	A	G	G	C	A	G	T	C	T	C	C	C	A
#TLR-141
T	A	A	A	G	C	A	G	T	C	T	C	C	T	A
T	A	A	G	G	C	A	G	T	C	T	C	C	C	A
#TLR-142
T	A	A	G	G	C	A	G	T	C	T	T	C	C	A
T	A	A	G	G	C	A	G	T	C	T	C	C	C	A
#TLR-143
T	A	A	G	G	C	A	G	T	C	T	C	C	C	A
T	A	A	G	G	C	A	G	T	C	T	C	C	C	A
#TLR-144
T	A	A	A	G	C	A	G	T	C	T	C	C	T	A
T	A	A	G	G	C	A	G	T	C	T	C	C	C	A
#TLR-145
T	A	A	G	G	C	A	G	T	C	T	C	C	C	A
T	A	A	G	G	C	A	G	T	C	T	C	C	C	A
#TLR-146
T	A	A	A	G	C	A	G	T	C	T	C	C	T	A
T	A	A	G	G	C	A	G	T	C	T	C	C	C	A
#TLR-147
T	A	A	A	G	C	A	G	T	C	T	C	C	T	A
T	A	A	A	G	C	A	G	T	C	T	C	C	T	A
#TLR-148
T	A	A	G	G	C	A	G	T	C	T	C	C	C	A
T	A	A	G	G	C	A	G	T	C	T	C	C	C	A
#TLR-149
T	A	A	A	G	C	A	G	T	C	T	C	C	T	A
T	A	A	G	G	C	A	G	T	C	T	C	C	C	A
#TLR-150
T	A	A	G	G	C	A	G	?	?	T	C	C	C	A
T	A	A	G	G	C	A	G	?	?	T	C	C	C	A
#TLR-151
T	A	A	A	G	C	A	G	T	C	T	C	C	T	A
T	A	A	A	G	C	A	G	T	C	T	C	C	T	A
#TLR-152
T	A	A	G	G	C	A	G	T	C	T	C	C	C	A
T	A	A	G	G	C	A	G	T	C	T	C	C	C	A
#TLR-153
T	A	A	G	G	C	A	G	T	C	T	C	C	C	A
T	A	A	G	G	C	A	G	T	C	T	C	C	C	A
#TLR-154
T	A	A	A	G	C	A	G	T	C	T	C	C	T	A
T	A	A	A	G	C	A	G	T	C	T	C	C	T	A
#TLR-155
T	A	A	G	G	C	A	G	T	C	T	T	C	C	A
T	A	A	G	G	C	A	G	T	C	T	C	C	C	A
#TLR-156
T	A	A	A	G	C	A	G	T	C	T	C	C	T	A
T	A	A	G	G	C	A	G	T	C	T	C	C	C	A
#TLR-157
T	A	A	A	G	C	A	G	T	C	T	T	C	T	A
T	A	A	G	G	C	A	G	T	C	T	C	C	C	A
#TLR-158
T	A	A	A	G	C	A	G	T	C	T	C	C	T	A
T	A	A	G	G	C	A	G	T	C	T	C	C	C	A
#TLR-159
T	A	A	G	G	C	A	G	T	C	T	C	C	C	A
T	A	A	G	G	C	A	G	T	C	T	C	C	C	A
#TLR-160
T	A	A	G	G	T	A	G	T	C	T	C	C	C	A
T	A	A	G	G	C	A	G	T	C	T	C	C	C	A
#TLR-161
T	?	A	G	G	C	A	G	T	C	T	C	C	C	A
T	?	A	G	G	C	A	G	T	C	T	C	C	C	A
#TLR-162
T	A	A	A	G	C	A	G	T	C	T	C	C	T	A
T	A	A	G	G	C	A	G	T	C	T	C	C	C	A
#TLR-163
T	A	A	G	G	C	A	G	T	C	T	C	C	C	A
T	A	A	G	G	C	A	G	T	C	T	C	C	C	A
#TLR-164
T	A	A	G	G	C	A	G	T	C	T	C	C	C	A
T	A	A	G	G	C	A	G	T	C	T	C	C	C	A
#TLR-165
T	A	A	G	G	C	A	G	T	C	T	C	C	C	A
T	A	A	G	G	C	A	G	T	C	T	C	C	C	A
#TLR-166
T	A	A	A	G	C	A	G	T	C	T	C	C	T	A
T	A	A	G	G	C	A	G	T	C	T	C	C	C	A
#TLR-167
T	A	A	A	G	C	A	G	T	C	T	C	C	T	A
T	A	A	G	G	C	A	G	T	C	T	C	C	C	A
#TLR-168
T	A	A	G	G	C	A	G	T	C	T	C	C	C	A
T	A	A	G	G	C	A	G	T	C	T	C	C	C	A
#TLR-169
T	A	A	G	G	C	A	G	T	C	T	C	C	C	A
T	A	A	G	G	C	A	G	T	C	T	C	C	C	A
#TLR-170
T	A	A	G	G	T	A	G	T	C	T	?	C	C	A
T	A	A	G	G	C	A	G	T	C	T	?	C	C	A
#TLR-171
T	A	A	A	G	T	A	G	T	C	T	C	C	T	A
T	A	A	G	G	C	A	G	T	C	T	C	C	C	A
#TLR-172
T	A	A	A	G	C	A	G	T	C	T	C	C	T	A
T	A	A	G	G	C	A	G	T	C	T	C	C	C	A
#TLR-173
T	A	A	G	G	C	A	G	T	C	T	C	C	C	A
T	A	A	G	G	C	A	G	T	C	T	C	C	C	A
#TLR-174
T	A	A	A	G	C	A	G	T	C	T	C	C	T	A
T	A	A	G	G	C	A	G	T	C	T	C	C	C	A
#TLR-175
T	A	A	G	G	C	A	G	T	C	T	C	C	C	A
T	A	A	G	G	C	A	G	T	C	T	C	C	C	A
#TLR-176
T	A	A	G	G	C	A	G	T	C	T	C	C	C	A
T	A	A	G	G	C	A	G	T	C	T	C	C	C	A
#TLR-177
T	A	A	A	G	C	A	G	T	C	T	C	C	T	A
T	A	A	G	G	C	A	G	T	C	T	C	C	C	A
#TLR-178
T	A	A	G	G	C	A	G	T	C	T	C	C	C	A
T	A	A	G	G	C	A	G	T	C	T	C	C	C	A
#TLR-179
T	A	A	G	G	C	A	?	T	C	T	?	C	C	A
T	A	A	G	G	C	A	?	T	C	T	?	C	C	A
#TLR-180
T	A	A	G	G	C	A	G	T	C	T	C	C	C	A
T	A	A	G	G	C	A	G	T	C	T	C	C	C	A
#TLR-181
T	A	A	A	G	C	A	G	T	C	T	T	C	T	A
T	A	A	G	G	C	A	G	T	C	T	C	C	C	A
#TLR-182
T	A	A	G	G	C	A	G	T	C	T	C	C	C	A
T	A	A	G	G	C	A	G	T	C	T	C	C	C	A
#TLR-183
T	A	A	A	G	C	A	G	T	C	T	C	C	T	A
T	A	A	G	G	C	A	G	T	C	T	C	C	C	A
#TLR-184
T	A	A	A	G	C	A	G	T	C	T	C	C	T	A
T	A	A	A	G	C	A	G	T	C	T	C	C	T	A
#TLR-185
T	A	A	G	G	C	A	G	T	C	T	C	C	C	A
T	A	A	G	G	C	A	G	T	C	T	C	C	C	A
#TLR-186
T	A	A	A	G	C	A	G	T	C	T	C	C	T	A
T	A	A	G	G	C	A	G	T	C	T	C	C	C	A
#TLR-187
T	A	A	G	G	C	A	G	T	C	T	C	C	C	A
T	A	A	G	G	C	A	G	T	C	T	C	C	C	A
#TLR-188
T	A	A	G	G	C	A	G	T	C	T	C	C	C	A
T	A	A	G	G	C	A	G	T	C	T	C	C	C	A
#TLR-189
T	A	A	A	G	C	A	G	T	C	T	T	?	T	A
T	A	A	G	G	C	A	G	T	C	T	C	?	C	A
#TLR-190
T	A	A	A	G	C	A	G	T	C	T	C	C	T	A
T	A	A	G	G	C	A	G	T	C	T	C	C	C	A
#TLR-191
T	A	A	A	G	C	A	G	T	C	T	C	C	T	A
T	A	A	G	G	C	A	G	T	C	T	C	C	C	A
#TLR-192
T	A	A	G	G	C	?	G	T	C	T	C	C	?	A
T	A	A	G	G	C	?	G	T	C	T	C	C	?	A
#TLR-193
T	A	A	A	G	C	A	G	T	C	T	C	C	T	A
T	A	A	A	G	C	A	G	T	C	T	C	C	T	A
#TLR-194
T	A	A	G	G	C	A	G	T	C	T	C	C	C	A
T	A	A	G	G	C	A	G	T	C	T	C	C	C	A
#TLR-195
T	A	A	A	G	C	A	G	T	C	T	C	C	T	A
T	A	A	G	G	C	A	G	T	C	T	C	C	C	A
#TLR-196
T	A	A	?	G	C	A	G	T	?	T	C	C	T	A
T	A	A	?	G	C	A	G	T	?	T	C	C	C	A
#TLR-197
T	A	A	A	G	C	A	G	T	C	T	C	C	T	A
T	A	A	G	G	C	A	G	T	C	T	C	C	C	A
#TLR-198
T	A	A	A	G	T	A	G	T	C	T	C	C	T	A
T	A	A	G	G	C	A	G	T	C	T	C	C	C	A
#TLR-199
T	A	A	A	G	C	A	G	T	C	T	C	C	T	A
T	A	A	G	G	C	A	G	T	C	T	C	C	C	A
#TLR-200
T	A	A	A	G	C	A	G	T	C	T	C	C	T	A
T	A	A	G	G	C	A	G	T	C	T	C	C	C	A
#TLR-201
T	A	A	A	G	C	A	G	T	C	T	C	C	T	A
T	A	A	G	G	C	A	G	T	C	T	C	C	C	A
#TLR-202
T	A	A	G	G	C	A	G	T	C	T	C	C	C	A
T	A	A	G	G	C	A	G	T	C	T	C	C	C	A
#TLR-203
T	A	A	G	G	C	A	G	T	C	T	C	C	C	A
T	A	A	G	G	C	A	G	T	C	T	C	C	C	A
#TLR-204
T	A	A	A	G	C	A	G	T	C	T	C	C	T	A
T	A	A	G	G	C	A	G	T	C	T	C	C	C	A
#TLR-205
T	A	A	A	G	C	A	G	T	C	T	C	C	T	A
T	A	A	A	G	C	A	G	T	C	T	C	C	T	A
#TLR-206
T	A	A	A	G	C	A	G	T	C	T	C	C	T	A
T	A	A	G	G	C	A	G	T	C	T	C	C	C	A
#TLR-207
T	A	A	A	G	C	A	G	T	C	T	C	C	T	A
T	A	A	G	G	C	A	G	T	C	T	C	C	C	A
#TLR-208
T	A	A	G	G	C	A	G	T	C	T	C	C	C	A
T	A	A	G	G	C	A	G	T	C	T	C	C	C	A
#TLR-209
T	A	A	A	G	C	A	G	T	C	T	C	C	T	A
T	A	A	G	G	C	A	G	T	C	T	C	C	C	A
#TLR-210
T	A	A	G	G	C	A	G	T	C	T	C	C	C	A
T	A	A	G	G	C	A	G	T	C	T	C	C	C	A
#TLR-211
T	A	A	G	G	C	A	G	T	C	T	C	C	C	A
T	A	A	G	G	C	A	G	T	C	T	C	C	C	A
#TLR-212
T	A	A	G	G	C	A	G	T	C	T	T	C	C	A
T	A	A	G	G	C	A	G	T	C	T	C	C	C	A
#TLR-213
T	A	A	G	G	C	A	G	T	C	T	C	C	C	A
T	A	A	G	G	C	A	G	T	C	T	C	C	C	A
#TLR-214
T	A	A	A	G	C	A	G	T	C	T	C	C	T	A
T	A	A	G	G	C	A	G	T	C	T	C	C	C	A
#TLR-215
T	A	A	A	G	C	A	G	T	C	T	C	C	T	A
T	A	A	G	G	C	A	G	T	C	T	C	C	C	A
#TLR-216
T	A	A	A	G	C	A	G	T	C	T	C	C	T	A
T	A	A	G	G	C	A	G	T	C	T	C	C	C	A
#TLR-217
T	A	A	G	G	T	A	G	T	C	T	C	C	C	A
T	A	A	G	G	C	A	G	T	C	T	C	C	C	A
#TLR-218
T	A	A	G	G	T	A	G	T	C	T	C	C	C	A
T	A	A	G	G	C	A	G	T	C	T	C	C	C	A
#TLR-219
T	A	A	G	G	C	A	G	T	C	T	C	C	C	A
T	A	A	G	G	C	A	G	T	C	T	C	C	C	A
#TLR-220
T	A	A	A	G	C	A	G	T	C	T	C	C	T	A
T	A	A	G	G	C	A	G	T	C	T	C	C	C	A
#TLR-221
T	A	A	A	G	C	A	G	T	C	T	C	C	T	A
T	A	A	G	G	C	A	G	T	C	T	C	C	C	A
#TLR-222
T	A	A	A	G	C	A	G	T	C	T	C	C	T	A
T	A	A	G	G	C	A	G	T	C	T	C	C	C	A
#TLR-223
T	A	A	G	G	C	A	G	T	C	T	C	C	C	A
T	A	A	G	G	C	A	G	T	C	T	C	C	C	A
#TLR-224
T	A	A	A	G	C	A	G	T	C	T	C	C	T	A
T	A	A	A	G	C	A	G	T	C	T	C	C	T	A
#TLR-225
T	A	A	A	G	C	A	G	T	C	T	C	C	T	A
T	A	A	G	G	C	A	G	T	C	T	C	C	C	A
#TLR-226
T	A	A	G	G	T	A	G	T	C	T	C	C	C	A
T	A	A	G	G	C	A	G	T	C	T	C	C	C	A
#TLR-227
T	A	A	A	G	C	A	G	T	C	T	C	C	T	A
T	A	A	G	G	C	A	G	T	C	T	C	C	C	A
#TLR-228
T	A	A	A	G	C	A	G	T	C	T	C	C	T	A
T	A	A	G	G	C	A	G	T	C	T	C	C	C	A
#TLR-229
T	A	A	A	G	C	A	G	T	C	T	C	C	T	A
T	A	A	G	G	C	A	G	T	C	T	C	C	C	A
#TLR-230
T	A	A	A	G	C	A	G	T	C	T	T	C	T	A
T	A	A	G	G	C	A	G	T	C	T	C	C	C	A
#TLR-231
T	A	A	A	G	C	A	G	T	C	T	C	C	T	A
T	A	A	G	G	C	A	G	T	C	T	C	C	C	A
#TLR-232
T	A	A	A	G	C	A	G	T	C	T	C	C	T	A
T	A	A	G	G	C	A	G	T	C	T	C	C	C	A
#TLR-233
T	A	A	A	G	C	A	G	T	C	T	C	C	T	A
T	A	A	G	G	C	A	G	T	C	T	C	C	C	A
#TLR-234
T	A	A	G	G	C	A	G	T	C	?	C	C	C	A
T	A	A	G	G	C	A	G	T	C	?	C	C	C	A
#TLR-235
T	A	A	A	G	C	A	G	T	C	T	C	C	T	A
T	A	A	G	G	C	A	G	T	C	T	C	C	C	A
#TLR-236
T	A	A	A	G	T	A	G	T	C	T	C	C	T	A
T	A	A	G	G	C	A	G	T	C	T	C	C	C	A
#TLR-237
T	A	A	A	G	C	A	G	T	C	T	C	C	T	A
T	A	A	G	G	C	A	G	T	C	T	C	C	C	A
#TLR-238
T	A	A	A	G	C	A	G	T	C	T	C	C	T	A
T	A	A	G	G	C	A	G	T	C	T	C	C	C	A
#TLR-239
T	A	A	G	G	C	A	G	T	C	T	C	C	C	A
T	A	A	G	G	C	A	G	T	C	T	C	C	C	A
#TLR-240
T	A	A	G	G	C	A	G	T	C	T	C	C	C	A
T	A	A	G	G	C	A	G	T	C	T	C	C	C	A
#TLR-241
T	A	A	G	G	C	A	G	T	C	T	C	C	C	A
T	A	A	G	G	C	A	G	T	C	T	C	C	C	A
#TLR-242
T	A	A	A	G	C	A	G	T	C	T	C	C	T	A
T	A	A	G	G	C	A	G	T	C	T	C	C	C	A
#TLR-243
T	A	A	A	G	C	A	G	T	C	T	C	C	T	A
T	A	A	G	G	C	A	G	T	C	T	C	C	C	A
#TLR-244
T	A	A	G	G	C	A	G	T	C	T	C	C	C	A
T	A	A	G	G	C	A	G	T	C	T	C	C	C	A
#TLR-245
T	A	A	A	G	C	A	G	T	C	T	C	C	T	A
T	A	A	G	G	C	A	G	T	C	T	C	C	C	A
#TLR-246
T	A	A	G	G	C	A	G	T	C	T	T	C	C	A
T	A	A	G	G	C	A	G	T	C	T	C	C	C	A
#TLR-247
T	A	A	G	G	C	A	G	T	C	T	C	C	C	A
T	A	A	G	G	C	A	G	T	C	T	C	C	C	A
#TLR-248
T	A	A	A	G	C	A	G	T	C	T	C	C	T	A
T	A	A	A	G	C	A	G	T	C	T	C	C	T	A
#TLR-249
T	A	A	A	G	C	A	G	T	C	T	C	C	T	A
T	A	A	G	G	C	A	G	T	C	T	C	C	C	A
#TLR-250
?	A	A	A	G	C	A	G	T	C	T	C	C	T	A
?	A	A	G	G	C	A	G	T	C	T	C	C	C	A
#TLR-251
T	A	A	A	G	C	A	G	T	C	T	C	C	T	A
T	A	A	A	G	C	A	G	T	C	T	C	C	T	A
#TLR-252
T	A	A	G	G	C	A	G	T	C	T	C	C	C	A
T	A	A	G	G	C	A	G	T	C	T	C	C	C	A
#TLR-253
T	A	A	A	G	C	A	G	T	C	T	C	C	T	A
T	A	A	G	G	C	A	G	T	C	T	C	C	C	A
#TLR-254
T	A	A	A	G	C	A	G	T	C	T	C	C	T	A
T	A	A	A	G	C	A	G	T	C	T	C	C	T	A
#TLR-255
T	A	A	G	G	C	A	G	T	C	T	C	C	C	A
T	A	A	G	G	C	A	G	T	C	T	C	C	C	A
#TLR-256
T	A	A	A	G	C	A	G	T	C	T	C	C	T	A
T	A	A	G	G	C	A	G	T	C	T	C	C	C	A
#TLR-257
T	A	A	A	G	T	A	G	T	C	T	C	C	T	A
T	A	A	G	G	C	A	G	T	C	T	C	C	C	A
#TLR-258
T	A	A	A	G	C	A	G	T	C	T	C	C	T	A
T	A	A	A	G	C	A	G	T	C	T	C	C	T	A
#TLR-259
T	A	A	A	G	C	A	G	T	C	T	C	C	T	A
T	A	A	G	G	C	A	G	T	C	T	C	C	C	A
#TLR-260
T	A	A	A	G	C	A	G	T	C	T	C	C	T	A
T	A	A	A	G	C	A	G	T	C	T	C	C	T	A
#TLR-261
T	A	A	G	G	C	A	G	T	C	T	C	C	C	A
T	A	A	G	G	C	A	G	T	C	T	C	C	C	A
#TLR-262
T	A	A	A	G	C	A	G	T	C	T	T	C	T	A
T	A	A	G	G	C	A	G	T	C	T	C	C	C	A
#TLR-263
T	A	A	A	G	C	A	G	T	C	T	C	C	T	A
T	A	A	G	G	C	A	G	T	C	T	C	C	C	A
#TLR-264
T	A	A	G	G	C	A	G	T	C	T	C	C	C	A
T	A	A	G	G	C	A	G	T	C	T	C	C	C	A
#TLR-265
T	A	A	A	G	?	A	G	T	C	T	C	C	T	A
T	A	A	G	G	?	A	G	T	C	T	C	C	T	A
#TLR-266
T	A	A	G	G	C	A	G	T	C	T	C	C	C	A
T	A	A	G	G	C	A	G	T	C	T	C	C	C	A
#TLR-267
T	A	A	G	G	C	A	G	T	C	T	C	C	C	A
T	A	A	G	G	C	A	G	T	C	T	C	C	C	A
#TLR-268
T	A	A	A	G	T	A	G	T	C	T	C	C	T	A
T	A	A	G	G	C	A	G	T	C	T	C	C	C	A
#TLR-269
T	A	A	A	G	C	A	G	T	C	T	C	C	T	A
T	A	A	G	G	C	A	G	T	C	T	C	C	C	A
#TLR-270
T	A	A	A	G	C	A	G	T	C	T	C	C	T	A
T	A	A	A	G	C	A	G	T	C	T	C	C	T	A
#TLR-271
T	A	A	G	G	C	A	G	T	C	T	C	C	C	A
T	A	A	G	G	C	A	G	T	C	T	C	C	C	A
#TLR-272
T	A	A	A	G	C	A	G	T	C	T	T	C	T	A
T	A	A	G	G	C	A	G	T	C	T	C	C	C	A
#TLR-273
T	A	A	A	G	C	A	G	T	C	T	C	C	T	A
T	A	A	G	G	C	A	G	T	C	T	C	C	C	A
#TLR-274
T	A	A	A	G	C	A	G	T	C	T	T	C	T	A
T	A	A	G	G	C	A	G	T	C	T	C	C	C	A
#TLR-275
T	A	A	G	G	C	A	G	T	C	T	T	C	C	A
T	A	A	G	G	C	A	G	T	C	T	C	C	C	A
#TLR-276
T	A	A	G	G	C	A	G	T	C	T	C	C	C	A
T	A	A	G	G	C	A	G	T	C	T	C	C	C	A
#TLR-277
T	A	A	?	G	?	A	G	?	C	T	C	C	C	?
T	A	A	?	G	?	A	G	?	C	T	C	C	C	?
#TLR-278
T	A	A	G	G	C	A	G	T	C	T	C	C	C	A
T	A	A	G	G	C	A	G	T	C	T	C	C	C	A
#TLR-279
T	A	A	G	G	C	A	G	T	C	T	C	C	C	A
T	A	A	G	G	C	A	G	T	C	T	C	C	C	A
#TLR-280
T	A	A	A	G	C	A	G	T	C	T	C	C	T	A
T	A	A	G	G	C	A	G	T	C	T	C	C	C	A
#TLR-281
T	A	A	A	G	C	A	G	T	C	T	C	C	T	A
T	A	A	G	G	C	A	G	T	C	T	C	C	C	A
#TLR-282
T	A	A	A	G	C	A	G	T	C	T	C	C	T	A
T	A	A	G	G	C	A	G	T	C	T	C	C	T	A
#TLR-283
T	A	A	A	G	C	?	G	?	?	T	T	C	T	A
T	A	A	G	G	C	?	G	?	?	T	C	C	C	A
#TLR-284
T	A	A	G	G	C	A	G	T	C	T	C	C	?	A
T	A	A	G	G	C	A	G	T	C	T	C	C	?	A
#TLR-285
T	A	A	G	G	C	A	G	T	C	T	C	C	?	A
T	A	A	G	G	C	A	G	T	C	T	C	C	?	A
#TLR-286
T	A	A	A	G	T	A	G	T	C	T	C	C	T	A
T	A	A	G	G	C	A	G	T	C	T	C	C	C	A
#TLR-287
T	A	A	A	G	C	A	G	T	C	T	C	C	T	A
T	A	A	G	G	C	A	G	T	C	T	C	C	C	A
#TLR-288
T	A	A	A	G	C	A	G	T	C	T	C	C	T	A
T	A	A	G	G	C	A	G	T	C	T	C	C	C	A
#TLR-289
T	A	A	A	G	C	A	G	T	C	T	T	C	T	A
T	A	A	G	G	C	A	G	T	C	T	C	C	C	A
#TLR-290
T	A	A	G	G	C	A	G	T	C	T	T	C	C	A
T	A	A	G	G	C	A	G	T	C	T	C	C	C	A
#TLR-291
T	A	A	A	G	C	A	G	T	C	T	C	C	T	A
T	A	A	G	G	C	A	G	T	C	T	C	C	C	A
#TLR-292
T	A	A	A	G	C	A	G	T	C	T	C	C	T	A
T	A	A	G	G	C	A	G	T	C	T	C	C	C	A
#TLR-293
T	A	A	A	G	C	A	G	T	C	T	C	C	T	A
T	A	A	G	G	C	A	G	T	C	T	C	C	C	A
#TLR-294
T	A	A	G	G	C	A	G	T	C	T	T	C	C	A
T	A	A	G	G	C	A	G	T	C	T	C	C	C	A
#TLR-295
T	A	A	G	G	C	A	G	T	C	T	T	C	C	A
T	A	A	G	G	C	A	G	T	C	T	C	C	C	A
#TLR-296
T	A	A	A	G	C	A	G	T	C	T	T	C	T	A
T	A	A	G	G	C	A	G	T	C	T	C	C	C	A
#TLR-297
T	A	A	A	G	C	A	G	T	C	T	C	C	T	A
T	A	A	G	G	C	A	G	T	C	T	C	C	C	A
#TLR-298
T	A	A	A	G	C	A	G	T	C	T	C	C	T	A
T	A	A	G	G	C	A	G	T	C	T	C	C	C	A
#TLR-299
T	A	A	A	G	C	A	G	T	C	T	T	?	T	A
T	A	A	G	G	C	A	G	T	C	T	C	?	C	A
#TLR-300
?	?	?	?	?	?	?	?	?	?	?	?	?	?	?
?	?	?	?	?	?	?	?	?	?	?	?	?	?	?
#TLR-301
T	A	A	A	G	T	A	G	T	C	T	C	C	T	A
T	A	A	G	G	C	A	G	T	C	T	C	C	C	A
#TLR-302
T	A	A	A	G	C	A	G	T	C	T	T	C	T	A
T	A	A	G	G	C	A	G	T	C	T	C	C	C	A
#TLR-303
T	A	A	A	G	T	A	G	T	C	T	C	C	T	A
T	A	A	G	G	C	A	G	T	C	T	C	C	C	A
#TLR-304
T	A	A	G	G	C	A	G	T	C	T	C	C	C	A
T	A	A	G	G	C	A	G	T	C	T	C	C	C	A
#TLR-305
T	A	A	A	G	T	A	G	T	C	T	C	C	T	A
T	A	A	G	G	C	A	G	T	C	T	C	C	C	A
#TLR-306
T	A	A	A	G	C	A	G	T	C	T	C	C	T	A
T	A	A	G	G	C	A	G	T	C	T	C	C	C	A
#TLR-307
T	A	A	G	G	C	A	G	T	C	T	C	C	C	A
T	A	A	G	G	C	A	G	T	C	T	C	C	C	A
#TLR-308
T	A	A	A	G	C	A	G	T	C	T	C	C	T	A
T	A	A	G	G	C	A	G	T	C	T	C	C	C	A
#TLR-309
T	A	A	A	G	C	A	G	T	C	T	C	C	T	A
T	A	A	G	G	C	A	G	T	C	T	C	C	C	A
#TLR-310
T	A	A	A	G	C	A	G	T	C	T	C	C	T	A
T	A	A	G	G	C	A	G	T	C	T	C	C	C	A
#TLR-311
T	A	A	A	G	C	A	G	T	C	T	T	C	T	A
T	A	A	G	G	C	A	G	T	C	T	C	C	C	A
#TLR-312
T	A	A	G	G	C	A	G	T	C	T	?	C	C	A
T	A	A	G	G	C	A	G	T	C	T	?	C	C	A
#TLR-313
T	A	A	G	G	C	A	G	T	C	T	C	C	C	A
T	A	A	G	G	C	A	G	T	C	T	C	C	C	A
#TLR-314
T	A	A	G	G	C	A	G	T	C	T	C	C	C	A
T	A	A	G	G	C	A	G	T	C	T	C	C	C	A
#TLR-315
T	A	A	G	G	C	A	G	T	C	T	C	C	C	A
T	A	A	G	G	C	A	G	T	C	T	C	C	C	A
#TLR-316
T	A	A	G	G	T	A	G	T	C	T	C	C	C	A
T	A	A	G	G	C	A	G	T	C	T	C	C	C	A
#TLR-317
T	A	A	A	G	C	A	G	T	C	T	C	C	T	A
T	A	A	G	G	C	A	G	T	C	T	C	C	C	A
#TLR-318
T	A	A	G	G	T	A	G	T	C	T	C	C	C	A
T	A	A	G	G	C	A	G	T	C	T	C	C	C	A
#TLR-319
T	A	A	A	G	C	A	G	T	C	T	C	C	T	A
T	A	A	G	G	C	A	G	T	C	T	C	C	C	A
#TLR-320
T	A	A	G	G	C	A	G	T	C	T	T	C	C	A
T	A	A	G	G	C	A	G	T	C	T	C	C	C	A
#TLR-321
T	A	A	G	G	T	A	G	T	C	T	C	C	C	A
T	A	A	G	G	C	A	G	T	C	T	C	C	C	A
#TLR-322
T	A	A	G	G	C	A	G	T	C	T	C	C	C	A
T	A	A	G	G	C	A	G	T	C	T	C	C	C	A
#TLR-323
T	A	A	A	G	C	A	G	T	C	T	C	C	T	A
T	A	A	G	G	C	A	G	T	C	T	C	C	C	A
#TLR-324
T	A	A	G	G	C	A	G	T	C	T	C	C	C	A
T	A	A	G	G	C	A	G	T	C	T	C	C	C	A
#TLR-325
T	A	A	G	G	C	A	G	T	C	T	?	C	C	?
T	A	A	G	G	C	A	G	T	C	T	?	C	C	?
#TLR-326
T	A	A	G	G	C	A	G	T	C	T	C	C	C	A
T	A	A	G	G	C	A	G	T	C	T	C	C	C	A
#TLR-327
T	A	A	A	G	C	A	G	T	C	T	C	C	T	A
T	A	A	G	G	C	A	G	T	C	T	C	C	C	A
#TLR-328
T	A	A	A	G	C	A	G	T	C	T	C	C	T	A
T	A	A	G	G	C	A	G	T	C	T	C	C	C	A
#TLR-329
T	A	A	A	G	C	A	G	T	C	T	C	C	T	A
T	A	A	A	G	C	A	G	T	C	T	C	C	T	A
#TLR-330
T	A	A	A	G	C	A	G	T	C	T	C	C	T	A
T	A	A	G	G	C	A	G	T	C	T	C	C	C	A
#TLR-331
T	A	A	A	G	C	A	G	T	C	T	C	C	T	A
T	A	A	G	G	C	A	G	T	C	T	C	C	C	A
#TLR-332
T	A	A	A	G	C	A	G	T	C	T	C	C	T	A
T	A	A	G	G	C	A	G	T	C	T	C	C	C	A
#TLR-333
T	A	A	A	G	C	A	G	T	C	T	T	C	T	A
T	A	A	G	G	C	A	G	T	C	T	C	C	C	A
#TLR-334
T	A	A	A	G	C	A	G	T	C	T	C	C	T	A
T	A	A	G	G	C	A	G	T	C	T	C	C	C	A
#TLR-335
T	A	A	A	G	C	A	G	T	C	T	C	C	T	A
T	A	A	G	G	C	A	G	T	C	T	C	C	C	A
#TLR-336
T	A	A	A	G	C	A	G	T	C	T	C	C	T	A
T	A	A	A	G	C	A	G	T	C	T	C	C	T	A
#TLR-337
T	A	A	A	G	C	A	G	T	C	T	C	C	T	A
T	A	A	G	G	C	A	G	T	C	T	C	C	C	A
#TLR-338
T	A	A	G	G	C	A	G	T	C	T	C	C	C	A
T	A	A	G	G	C	A	G	T	C	T	C	C	C	A
#TLR-339
T	A	A	A	G	C	A	G	T	C	T	C	C	T	A
T	A	A	A	G	C	A	G	T	C	T	C	C	T	A
#TLR-340
T	A	A	A	G	C	A	G	T	C	T	C	C	T	A
T	A	A	A	G	C	A	G	T	C	T	C	C	T	A
#TLR-341
T	A	A	A	G	T	A	G	T	C	T	C	C	T	A
T	A	A	G	G	C	A	G	T	C	T	C	C	C	A
#TLR-342
T	A	A	A	G	C	A	G	T	C	T	T	C	T	A
T	A	A	G	G	C	A	G	T	C	T	C	C	C	A
#TLR-343
T	A	A	A	G	C	A	G	?	?	T	C	C	T	A
T	A	A	G	G	C	A	G	?	?	T	C	C	C	A
#TLR-344
T	A	?	G	G	C	A	G	?	C	?	C	?	C	A
T	A	?	G	G	C	A	G	?	C	?	C	?	C	A
#TLR-345
T	A	A	A	G	C	A	G	T	C	T	T	C	T	A
T	A	A	G	G	C	A	G	T	C	T	C	C	C	A
#TLR-346
T	A	A	A	G	C	A	G	T	C	T	C	C	T	A
T	A	A	G	G	C	A	G	T	C	T	C	C	C	A
#TLR-347
T	A	A	G	G	C	A	G	T	C	T	C	C	C	A
T	A	A	G	G	C	A	G	T	C	T	C	C	C	A
#TLR-348
T	A	A	A	G	C	A	G	T	C	T	C	C	T	A
T	A	A	G	G	C	A	G	T	C	T	C	C	C	A
#TLR-349
T	A	A	A	G	C	A	G	T	C	T	C	C	T	A
T	A	A	G	G	C	A	G	T	C	T	C	C	C	A
#TLR-350
T	A	A	A	G	C	A	G	T	C	T	C	C	T	A
T	A	A	G	G	C	A	G	T	C	T	C	C	C	A
#TLR-351
T	A	A	A	G	C	A	G	T	C	T	C	C	T	A
T	A	A	G	G	C	A	G	T	C	T	C	C	C	A
#TLR-352
T	A	A	A	G	C	A	G	T	C	T	C	C	T	A
T	A	A	G	G	C	A	G	T	C	T	C	C	C	A
#TLR-353
T	A	A	A	G	C	A	G	T	C	T	C	C	T	A
T	A	A	G	G	C	A	G	T	C	T	C	C	C	A
#TLR-354
T	A	A	A	G	C	A	G	T	C	T	C	C	T	A
T	A	A	G	G	C	A	G	T	C	T	C	C	C	A
#TLR-355
T	A	A	A	G	C	A	G	T	C	T	C	C	T	A
T	A	A	G	G	C	A	G	T	C	T	C	C	C	A
#TLR-356
T	A	A	A	G	C	A	G	T	C	T	C	C	T	A
T	A	A	G	G	C	A	G	T	C	T	C	C	C	A
#TLR-357
T	A	A	A	G	T	A	G	T	C	T	C	C	T	A
T	A	A	G	G	C	A	G	T	C	T	C	C	C	A
#TLR-358
T	A	A	A	G	C	A	G	T	C	T	C	C	T	A
T	A	A	G	G	C	A	G	T	C	T	C	C	C	A
#TLR-359
T	A	A	G	G	C	A	G	T	C	T	C	C	C	A
T	A	A	G	G	C	A	G	T	C	T	C	C	C	A
#TLR-360
T	A	A	G	G	C	A	G	T	C	T	C	C	C	A
T	A	A	G	G	C	A	G	T	C	T	C	C	C	A
#TLR-361
T	A	A	G	G	T	A	G	T	C	T	C	C	C	?
T	A	A	G	G	C	A	G	T	C	T	C	C	C	?
#TLR-362
T	A	A	G	G	T	A	G	T	C	T	C	C	C	A
T	A	A	G	G	C	A	G	T	C	T	C	C	C	A
#TLR-363
T	A	A	A	G	C	A	G	T	C	T	C	C	T	A
T	A	A	G	G	C	A	G	T	C	T	C	C	C	A
#TLR-364
T	A	A	G	G	T	A	G	T	C	T	T	C	C	A
T	A	A	G	G	C	A	G	T	C	T	C	C	C	A
#TLR-365
T	A	A	A	G	C	A	G	T	C	?	C	C	T	A
T	A	A	G	G	C	A	G	T	C	?	C	C	T	A
#TLR-366
T	A	A	G	G	C	A	G	T	C	T	C	C	C	A
T	A	A	G	G	C	A	G	T	C	T	C	C	C	A
#TLR-367
T	A	A	G	?	C	A	G	T	C	T	T	C	C	A
T	A	A	G	?	C	A	G	T	C	T	C	C	C	A
#TLR-368
T	A	A	A	G	C	A	G	T	C	T	T	C	T	A
T	A	A	G	G	C	A	G	T	C	T	C	C	C	A
#TLR-369
T	A	A	G	G	T	A	G	T	C	T	T	C	C	A
T	A	A	G	G	C	A	G	T	C	T	C	C	C	A
#TLR-370
T	A	A	A	G	T	A	G	T	C	T	C	C	T	A
T	A	A	G	G	C	A	G	T	C	T	C	C	C	A
#TLR-371
T	A	A	G	G	C	A	G	T	C	T	C	C	C	A
T	A	A	G	G	C	A	G	T	C	T	C	C	C	A
#TLR-372
T	A	A	G	G	C	A	G	T	C	T	T	C	C	A
T	A	A	G	G	C	A	G	T	C	T	C	C	C	A
#TLR-373
T	A	A	A	G	C	A	G	T	C	T	C	C	T	A
T	A	A	G	G	C	A	G	T	C	T	C	C	C	A
#TLR-374
T	A	A	G	G	T	A	G	T	C	T	T	C	C	A
T	A	A	G	G	C	A	G	T	C	T	C	C	C	A
#TLR-375
T	A	A	G	G	C	A	G	T	C	T	C	C	C	A
T	A	A	G	G	C	A	G	T	C	T	C	C	C	A
#TLR-376
T	A	A	A	G	C	A	G	T	C	T	C	C	T	A
T	A	A	A	G	C	A	G	T	C	T	C	C	T	A
#TLR-377
T	A	A	A	G	C	A	G	T	C	T	C	C	T	A
T	A	A	G	G	C	A	G	T	C	T	C	C	C	A
#TLR-378
T	A	A	A	G	C	A	G	T	C	T	C	C	T	A
T	A	A	A	G	C	A	G	T	C	T	C	C	T	A
#TLR-379
T	A	A	A	G	C	A	G	T	C	T	C	C	T	A
T	A	A	G	G	C	A	G	T	C	T	C	C	C	A
#TLR-380
T	A	A	A	G	C	A	G	T	C	T	C	C	T	A
T	A	A	G	G	C	A	G	T	C	T	C	C	C	A
#TLR-381
T	A	A	A	G	C	A	G	T	C	T	C	C	T	A
T	A	A	G	G	C	A	G	T	C	T	C	C	C	A
#TLR-382
T	A	A	A	G	?	A	G	T	C	T	C	C	T	A
T	A	A	G	G	?	A	G	T	C	T	C	C	C	A
#TLR-383
T	A	A	A	G	C	A	G	T	C	T	T	C	T	A
T	A	A	G	G	C	A	G	T	C	T	C	C	C	A
#TLR-384
T	A	A	G	G	C	A	G	T	C	T	T	C	?	A
T	A	A	G	G	C	A	G	T	C	T	C	C	?	A
#TLR-385
T	A	A	A	G	C	A	G	T	C	T	C	C	T	A
T	A	A	G	G	C	A	G	T	C	T	C	C	C	A
#TLR-386
T	A	A	A	G	C	A	G	T	C	T	T	C	T	A
T	A	A	G	G	C	A	G	T	C	T	C	C	C	A
#TLR-387
T	A	A	A	G	C	A	G	T	C	T	T	C	T	A
T	A	A	G	G	C	A	G	T	C	T	C	C	T	A
#TLR-388
T	A	A	G	G	C	A	G	T	C	T	T	C	C	A
T	A	A	G	G	C	A	G	T	C	T	C	C	C	A
#TLR-389
T	A	A	G	G	C	A	G	T	C	T	T	C	C	A
T	A	A	G	G	C	A	G	T	C	T	C	C	C	A
#TLR-390
T	A	A	A	G	T	A	G	T	C	T	C	C	T	A
T	A	A	G	G	C	A	G	T	C	T	C	C	C	A
#TLR-391
T	A	A	A	G	C	A	G	T	C	T	C	C	T	A
T	A	A	A	G	C	A	G	T	C	T	C	C	T	A
#TLR-392
T	A	A	A	G	C	A	G	T	C	T	C	C	T	A
T	A	A	G	G	C	A	G	T	C	T	C	C	C	A
#TLR-393
T	A	A	G	G	C	A	G	T	C	T	C	C	C	A
T	A	A	G	G	C	A	G	T	C	T	C	C	C	A
#TLR-394
T	A	A	A	G	C	A	G	T	C	T	T	C	T	A
T	A	A	G	G	C	A	G	T	C	T	C	C	C	A
#TLR-395
T	A	A	A	G	C	A	G	T	C	T	T	C	T	A
T	A	A	G	G	C	A	G	T	C	T	C	C	C	A
#TLR-396
T	A	A	A	G	C	A	G	T	C	T	C	C	T	A
T	A	A	G	G	C	A	G	T	C	T	C	C	C	A
#TLR-397
T	A	A	?	G	C	A	G	T	C	T	C	C	T	A
T	A	A	?	G	C	A	G	T	C	T	C	C	T	A
#TLR-398
T	A	A	A	G	T	A	G	T	C	T	C	C	T	A
T	A	A	G	G	C	A	G	T	C	T	C	C	C	A
#TLR-399
T	A	A	G	G	C	A	G	T	C	T	C	C	C	A
T	A	A	G	G	C	A	G	T	C	T	C	C	C	A
#TLR-400
T	A	A	A	G	C	A	G	T	C	T	C	C	T	A
T	A	A	A	G	C	A	G	T	C	T	C	C	T	A
#TLR-401
T	A	A	A	G	C	A	G	T	C	T	T	C	T	A
T	A	A	G	G	C	A	G	T	C	T	C	C	C	A
#TLR-402
T	A	A	G	G	C	A	G	T	C	T	T	C	C	A
T	A	A	G	G	C	A	G	T	C	T	C	C	C	A
#TLR-403
T	A	A	A	G	C	A	G	T	C	T	C	C	T	A
T	A	A	G	G	C	A	G	T	C	T	C	C	C	A
#TLR-404
T	A	A	A	G	C	A	G	T	C	T	C	C	T	A
T	A	A	A	G	C	A	G	T	C	T	C	C	T	A
#TLR-405
T	A	A	A	G	C	A	G	T	C	T	T	C	T	A
T	A	A	G	G	C	A	G	T	C	T	C	C	C	A

## Sheet: TLR7_PreFormat_PhaseRecompile
96
15
P 301	390	475	527	607	868	1360	1878	2260	3820	3863	3938	3971	4072	4176
#4
T	G	C	C	A	C	A	A	C	G	G	G	G	G	C
T	G	C	C	A	C	A	A	C	G	G	G	G	G	C
#5
T	G	C	C	A	C	A	A	C	G	G	G	G	G	C
T	G	C	C	A	C	A	A	C	G	G	G	G	G	C
#7
T	G	C	C	A	C	A	A	C	G	G	G	G	G	C
T	G	C	C	A	C	A	A	C	G	G	G	G	G	C
#8
C	G	C	T	G	T	A	A	C	A	C	C	G	G	G
C	G	C	T	G	T	A	A	C	A	C	C	G	G	G
#13
T	G	C	C	A	C	A	A	C	G	G	G	G	G	C
T	G	C	C	A	C	A	A	C	G	G	G	G	G	C
#17
T	G	C	C	A	C	A	A	C	G	G	G	G	G	C
T	G	C	C	A	C	A	A	C	G	G	G	G	G	C
#21
T	G	T	C	A	C	A	A	C	G	G	C	G	G	C
T	G	T	C	A	C	A	A	C	G	G	C	G	G	C
#22
T	G	T	C	A	C	A	A	C	G	G	C	G	G	C
T	G	T	C	A	C	A	A	C	G	G	C	G	G	C
#23
T	G	T	C	A	C	A	A	C	G	G	C	G	G	C
T	G	T	C	A	C	A	A	C	G	G	C	G	G	C
#26
T	G	C	C	A	C	A	A	C	G	G	C	G	G	C
T	G	C	C	A	C	A	A	C	G	G	C	G	G	C
#27
T	G	T	C	A	C	A	A	C	G	G	C	G	G	C
T	G	T	C	A	C	A	A	C	G	G	C	G	G	C
#28
T	G	T	C	A	C	A	A	C	G	G	C	G	G	C
T	G	T	C	A	C	A	A	C	G	G	C	G	G	C
#29
T	G	T	C	A	C	A	A	C	G	G	C	G	G	C
T	G	T	C	A	C	A	A	C	G	G	C	G	G	C
#30
T	G	C	C	A	C	A	A	C	G	G	G	G	G	C
T	G	C	C	A	C	A	A	C	G	G	G	G	G	C
#34
T	G	T	C	A	C	A	A	C	G	G	C	G	G	C
T	G	T	C	A	C	A	A	C	G	G	C	G	G	C
#35
T	G	T	C	A	C	A	A	C	G	G	C	G	G	C
T	G	T	C	A	C	A	A	C	G	G	C	G	G	C
#36
T	G	C	C	A	C	A	A	C	G	G	G	G	G	C
T	G	C	C	A	C	A	A	C	G	G	G	G	G	C
#37
T	G	C	C	A	C	A	A	C	G	G	G	G	G	C
T	G	C	C	A	C	A	A	C	G	G	G	G	G	C
#39
T	A	T	C	A	C	A	A	C	G	G	C	G	G	C
T	A	T	C	A	C	A	A	C	G	G	C	G	G	C
#43
T	G	C	C	A	C	A	A	C	G	G	G	G	G	C
T	G	C	C	A	C	A	A	C	G	G	G	G	G	C
#44
T	G	T	C	A	C	A	A	C	G	G	C	G	G	C
T	G	T	C	A	C	A	A	C	G	G	C	G	G	C
#45
T	G	C	C	A	C	A	A	C	G	G	G	G	G	C
T	G	C	C	A	C	A	A	C	G	G	G	G	G	C
#46
T	G	T	C	A	C	A	A	C	G	G	C	G	G	C
T	G	T	C	A	C	A	A	C	G	G	C	G	G	C
#47
T	G	T	C	A	C	A	A	C	G	G	C	G	G	C
T	G	T	C	A	C	A	A	C	G	G	C	G	G	C
#53
T	G	T	C	A	C	A	A	C	G	G	C	G	G	C
T	G	T	C	A	C	A	A	C	G	G	C	G	G	C
#54
T	G	C	C	A	C	A	A	C	G	G	G	G	G	C
T	G	C	C	A	C	A	A	C	G	G	G	G	G	C
#56
T	A	T	C	A	C	A	A	C	G	G	C	G	G	C
T	A	T	C	A	C	A	A	C	G	G	C	G	G	C
#58
C	G	C	T	G	T	A	A	G	G	C	C	A	A	G
C	G	C	T	G	T	A	A	G	G	C	C	A	A	G
#64
T	A	T	C	A	C	A	A	C	G	G	C	G	G	C
T	A	T	C	A	C	A	A	C	G	G	C	G	G	C
#65
T	G	T	C	A	C	A	A	C	G	G	C	G	G	C
T	G	T	C	A	C	A	A	C	G	G	C	G	G	C
#66
T	G	C	C	A	C	A	A	C	G	G	G	G	G	C
T	G	C	C	A	C	A	A	C	G	G	G	G	G	C
#68
T	G	T	C	A	C	A	A	C	G	G	C	G	G	C
T	G	T	C	A	C	A	A	C	G	G	C	G	G	C
#69
T	G	T	C	A	C	A	A	C	G	G	C	G	G	C
T	G	T	C	A	C	A	A	C	G	G	C	G	G	C
#70
T	G	T	C	A	C	A	A	C	G	G	C	G	G	C
T	G	T	C	A	C	A	A	C	G	G	C	G	G	C
#71
T	G	C	C	A	C	A	A	C	G	G	G	G	G	C
T	G	C	C	A	C	A	A	C	G	G	G	G	G	C
#73
T	G	T	C	A	C	A	G	C	G	G	C	G	G	C
T	G	T	C	A	C	A	G	C	G	G	C	G	G	C
#74
T	G	T	C	A	C	A	A	C	G	G	C	G	G	C
T	G	T	C	A	C	A	A	C	G	G	C	G	G	C
#75
T	G	C	C	A	C	A	A	C	G	G	G	G	G	C
T	G	C	C	A	C	A	A	C	G	G	G	G	G	C
#76
T	G	T	C	A	C	A	A	C	G	G	C	G	G	C
T	G	T	C	A	C	A	A	C	G	G	C	G	G	C
#81
T	G	C	C	A	C	A	A	C	G	G	G	G	G	C
T	G	C	C	A	C	A	A	C	G	G	G	G	G	C
#83
T	G	C	C	A	C	A	A	C	G	G	G	G	G	C
T	G	C	C	A	C	A	A	C	G	G	G	G	G	C
#84
T	G	T	C	A	C	A	A	C	G	G	C	G	G	C
T	G	T	C	A	C	A	A	C	G	G	C	G	G	C
#85
T	G	T	C	A	C	A	A	C	G	G	C	G	G	C
T	G	T	C	A	C	A	A	C	G	G	C	G	G	C
#86
C	G	C	T	G	T	A	A	C	A	C	C	G	G	G
C	G	C	T	G	T	A	A	C	A	C	C	G	G	G
#87
T	G	T	C	A	C	A	A	C	G	G	C	G	G	C
T	G	T	C	A	C	A	A	C	G	G	C	G	G	C
#91
T	G	T	C	A	C	A	A	C	G	G	C	G	G	C
T	G	T	C	A	C	A	A	C	G	G	C	G	G	C
#92
C	G	C	T	G	T	A	A	G	G	C	C	A	A	G
C	G	C	T	G	T	A	A	G	G	C	C	A	A	G
#93
T	G	C	C	A	C	A	A	C	G	G	G	G	G	C
T	G	C	C	A	C	A	A	C	G	G	G	G	G	C
#94
T	G	T	C	A	C	A	A	C	G	G	C	G	G	C
T	G	T	C	A	C	A	A	C	G	G	C	G	G	C
#95
T	G	T	C	A	C	A	A	C	G	G	C	G	G	C
T	G	T	C	A	C	A	A	C	G	G	C	G	G	C
#96
T	G	C	C	A	C	A	A	C	G	G	G	G	G	C
T	G	C	C	A	C	A	A	C	G	G	G	G	G	C
#97
T	G	T	C	A	C	A	A	C	G	G	C	G	G	C
T	G	T	C	A	C	A	A	C	G	G	C	G	G	C
#99
T	G	C	C	A	C	A	A	C	G	G	G	G	G	C
T	G	C	C	A	C	A	A	C	G	G	G	G	G	C
#100
T	G	T	C	A	C	A	A	C	G	G	C	G	G	C
T	G	T	C	A	C	A	A	C	G	G	C	G	G	C
#103
T	G	C	C	A	C	A	A	C	G	G	G	G	G	C
T	G	C	C	A	C	A	A	C	G	G	G	G	G	C
#104
C	G	C	T	G	T	A	A	C	A	C	C	G	G	G
C	G	C	T	G	T	A	A	C	A	C	C	G	G	G
#105
C	G	C	T	G	T	A	A	G	G	C	C	A	A	G
C	G	C	T	G	T	A	A	G	G	C	C	A	A	G
#107
T	G	C	T	A	T	A	A	C	G	C	C	G	G	C
T	G	C	T	A	T	A	A	C	G	C	C	G	G	C
#112
T	G	T	C	A	C	A	A	C	G	G	C	G	G	C
T	G	T	C	A	C	A	A	C	G	G	C	G	G	C
#122
C	G	C	T	G	T	A	A	G	G	C	C	A	A	G
C	G	C	T	G	T	A	A	G	G	C	C	A	A	G
#123
C	G	C	T	G	T	A	A	G	G	C	C	A	A	G
C	G	C	T	G	T	A	A	G	G	C	C	A	A	G
#128
T	G	C	C	A	C	A	A	C	G	G	G	G	G	C
T	G	C	C	A	C	A	A	C	G	G	G	G	G	C
#130
T	G	T	C	A	C	A	A	C	G	G	C	G	G	C
T	G	T	C	A	C	A	A	C	G	G	C	G	G	C
#134
T	G	T	C	A	C	A	A	C	G	G	C	G	G	C
T	G	T	C	A	C	A	A	C	G	G	C	G	G	C
#135
T	G	C	C	A	C	A	A	C	G	G	G	G	G	C
T	G	C	C	A	C	A	A	C	G	G	G	G	G	C
#136
T	G	C	C	A	C	A	A	C	G	G	G	G	G	C
T	G	C	C	A	C	A	A	C	G	G	G	G	G	C
#138
C	G	C	T	G	T	A	A	C	A	?	C	G	G	G
C	G	C	T	G	T	A	A	C	A	?	C	G	G	G
#139
T	A	T	C	A	C	G	A	C	G	G	C	G	G	C
T	A	T	C	A	C	G	A	C	G	G	C	G	G	C
#140
T	G	T	C	A	C	A	A	C	G	G	C	G	G	C
T	G	T	C	A	C	A	A	C	G	G	C	G	G	C
#141
T	G	T	C	A	C	A	A	C	G	G	C	G	G	C
T	G	T	C	A	C	A	A	C	G	G	C	G	G	C
#142
T	A	T	C	A	C	A	A	C	G	G	C	G	G	C
T	A	T	C	A	C	A	A	C	G	G	C	G	G	C
#144
T	G	T	C	A	C	A	A	C	G	G	C	G	G	C
T	G	T	C	A	C	A	A	C	G	G	C	G	G	C
#145
C	G	C	T	G	T	A	A	G	G	C	C	A	A	G
C	G	C	T	G	T	A	A	G	G	C	C	A	A	G
#147
T	G	T	C	A	C	A	A	C	G	G	C	G	G	C
T	G	T	C	A	C	A	A	C	G	G	C	G	G	C
#148
T	G	T	C	A	C	A	A	C	G	G	C	G	G	C
T	G	T	C	A	C	A	A	C	G	G	C	G	G	C
#149
T	G	C	C	A	C	A	A	C	G	G	G	G	G	C
T	G	C	C	A	C	A	A	C	G	G	G	G	G	C
#150
T	G	T	C	A	C	A	A	C	G	G	C	G	G	C
T	G	T	C	A	C	A	A	C	G	G	C	G	G	C
#154
T	G	C	C	A	C	A	A	C	G	G	G	G	G	C
T	G	C	C	A	C	A	A	C	G	G	G	G	G	C
#156
T	G	T	C	A	C	A	A	C	G	G	C	G	G	C
T	G	T	C	A	C	A	A	C	G	G	C	G	G	C
#158
T	G	T	C	A	C	A	A	C	G	G	C	G	G	C
T	G	T	C	A	C	A	A	C	G	G	C	G	G	C
#159
T	G	T	C	A	C	A	A	C	G	G	C	G	G	C
T	G	T	C	A	C	A	A	C	G	G	C	G	G	C
#160
T	G	C	C	A	C	A	A	C	G	G	G	G	G	C
T	G	C	C	A	C	A	A	C	G	G	G	G	G	C
#163
T	G	T	C	A	C	A	A	C	G	G	C	G	G	C
T	G	T	C	A	C	A	A	C	G	G	C	G	G	C
#164
T	G	T	C	A	C	A	A	C	G	?	C	G	G	C
T	G	T	C	A	C	A	A	C	G	?	C	G	G	C
#165
T	G	T	C	A	C	A	A	C	G	G	C	G	G	C
T	G	T	C	A	C	A	A	C	G	G	C	G	G	C
#166
T	G	T	C	A	C	A	A	C	G	G	C	G	G	C
T	G	T	C	A	C	A	A	C	G	G	C	G	G	C
#893
T	G	T	C	A	C	A	A	C	G	G	C	G	G	C
T	G	T	C	A	C	A	A	C	G	G	C	G	G	C
#1166
T	G	T	C	A	C	A	A	C	G	G	C	G	G	C
T	G	T	C	A	C	A	A	C	G	G	C	G	G	C
#1917
T	G	C	C	A	C	A	A	C	G	G	C	G	G	C
T	G	C	C	A	C	A	A	C	G	G	C	G	G	C
#1921
T	G	C	C	A	C	A	A	C	G	G	C	G	G	C
T	G	C	C	A	C	A	A	C	G	G	C	G	G	C
#1922
T	G	T	C	A	C	A	A	C	G	G	C	G	G	C
T	G	T	C	A	C	A	A	C	G	G	C	G	G	C
#1925
T	G	T	C	A	C	A	A	C	G	G	C	G	G	C
T	G	T	C	A	C	A	A	C	G	G	C	G	G	C
#2199
T	G	C	C	A	C	A	A	C	G	G	G	G	G	C
T	G	C	C	A	C	A	A	C	G	G	G	G	G	C
#7710
T	A	T	C	A	C	A	A	C	G	G	C	G	G	C
T	A	T	C	A	C	A	A	C	G	G	C	G	G	C
#20823
T	G	T	C	A	C	A	G	C	G	G	C	G	G	C
T	G	T	C	A	C	A	G	C	G	G	C	G	G	C
#20842
T	G	C	C	A	C	A	A	C	G	G	G	G	G	C
T	G	C	C	A	C	A	A	C	G	G	G	G	G	C

## Sheet: TLR8_PreFormat_PhaseRecompile
96		Top Positions are derived from Cargill [ref 23]
13		Bottom positions are from our reference sequence									No Cargill
P 30	837	877	1038	1045	1130	1153	1224	1430	1475	2316	3078	3236
P 400	1207	1247	1408	1415	1500	1523	1594	1800	1845	2686	3078	3606
#4
C	G	A	C	T	A	A	C	G	G	C	C	G
C	G	A	C	T	A	A	C	G	G	C	C	G
#5
C	G	A	C	T	A	A	C	G	G	C	A	G
C	G	A	C	T	A	A	C	G	G	C	A	G
#7
C	G	A	C	T	A	A	C	G	G	C	A	G
C	G	A	C	T	A	A	C	G	G	C	A	G
#8
C	C	C	T	C	T	C	A	A	A	A	A	G
C	C	C	T	C	T	C	A	A	A	A	A	G
#13
C	G	A	C	T	A	A	C	G	G	C	A	G
C	G	A	C	T	A	A	C	G	G	C	A	G
#17
C	G	A	C	T	A	A	C	G	G	C	A	G
C	G	A	C	T	A	A	C	G	G	C	A	G
#21
G	C	C	T	C	T	C	A	A	A	A	A	A
G	C	C	T	C	T	C	A	A	A	A	A	A
#22
C	C	C	T	C	T	C	A	A	A	A	A	A
C	C	C	T	C	T	C	A	A	A	A	A	A
#23
C	C	C	T	C	T	C	A	A	A	A	A	A
C	C	C	T	C	T	C	A	A	A	A	A	A
#26
C	C	C	T	C	T	C	A	A	A	A	A	A
C	C	C	T	C	T	C	A	A	A	A	A	A
#27
C	G	A	C	T	A	A	C	G	A	C	A	G
C	G	A	C	T	A	A	C	G	A	C	A	G
#28
C	G	A	C	T	A	A	C	G	A	C	A	G
C	G	A	C	T	A	A	C	G	A	C	A	G
#29
G	C	C	T	C	T	C	A	A	A	A	A	A
G	C	C	T	C	T	C	A	A	A	A	A	A
#30
C	G	A	C	T	A	A	C	G	G	C	A	G
C	G	A	C	T	A	A	C	G	G	C	A	G
#34
C	C	C	T	C	T	C	A	A	A	A	A	A
C	C	C	T	C	T	C	A	A	A	A	A	A
#35
C	G	A	C	T	A	A	C	G	A	C	A	G
C	G	A	C	T	A	A	C	G	A	C	A	G
#36
C	G	A	C	T	A	A	C	G	G	C	A	G
C	G	A	C	T	A	A	C	G	G	C	A	G
#37
C	G	A	C	T	A	A	C	G	G	C	A	G
C	G	A	C	T	A	A	C	G	G	C	A	G
#39
C	G	A	C	T	A	A	C	G	A	C	A	G
C	G	A	C	T	A	A	C	G	A	C	A	G
#43
C	G	A	C	T	A	A	C	G	G	C	A	G
C	G	A	C	T	A	A	C	G	G	C	A	G
#44
C	C	C	T	C	T	C	A	A	A	A	A	A
C	C	C	T	C	T	C	A	A	A	A	A	A
#45
C	G	A	C	T	A	A	C	G	G	C	A	G
C	G	A	C	T	A	A	C	G	G	C	A	G
#46
C	C	C	T	C	T	C	A	A	A	A	A	A
C	C	C	T	C	T	C	A	A	A	A	A	A
#47
C	C	C	T	C	T	C	A	A	A	A	A	A
C	C	C	T	C	T	C	A	A	A	A	A	A
#53
G	C	C	T	C	T	C	A	A	A	A	A	A
G	C	C	T	C	T	C	A	A	A	A	A	A
#54
C	G	A	C	T	A	A	C	G	G	C	A	G
C	G	A	C	T	A	A	C	G	G	C	A	G
#56
C	G	A	C	T	A	A	C	G	A	C	A	G
C	G	A	C	T	A	A	C	G	A	C	A	G
#58
C	C	C	T	C	T	C	A	A	A	A	A	A
C	C	C	T	C	T	C	A	A	A	A	A	A
#64
C	G	A	C	T	A	A	C	G	A	C	A	G
C	G	A	C	T	A	A	C	G	A	C	A	G
#65
C	G	A	C	T	A	A	C	G	G	C	A	G
C	G	A	C	T	A	A	C	G	G	C	A	G
#66
C	G	A	C	T	A	A	C	G	G	C	A	G
C	G	A	C	T	A	A	C	G	G	C	A	G
#68
G	C	C	T	C	T	C	A	A	A	A	A	A
G	C	C	T	C	T	C	A	A	A	A	A	A
#69
G	C	C	T	C	T	C	A	A	A	A	A	A
G	C	C	T	C	T	C	A	A	A	A	A	A
#70
C	C	C	T	C	T	C	A	A	A	A	A	A
C	C	C	T	C	T	C	A	A	A	A	A	A
#71
C	G	A	C	T	A	A	C	G	G	C	A	G
C	G	A	C	T	A	A	C	G	G	C	A	G
#73
C	C	C	T	C	T	C	A	A	A	A	A	A
C	C	C	T	C	T	C	A	A	A	A	A	A
#74
C	C	C	T	C	T	C	A	A	A	A	A	A
C	C	C	T	C	T	C	A	A	A	A	A	A
#75
C	G	?	C	T	A	A	C	G	G	C	A	G
C	G	?	C	T	A	A	C	G	G	C	A	G
#76
G	C	C	T	C	T	C	A	A	A	A	A	A
G	C	C	T	C	T	C	A	A	A	A	A	A
#81
C	G	A	C	T	A	A	C	G	G	C	A	G
C	G	A	C	T	A	A	C	G	G	C	A	G
#83
G	C	C	T	C	T	C	A	A	A	A	A	A
G	C	C	T	C	T	C	A	A	A	A	A	A
#84
C	C	C	T	C	T	C	A	A	A	A	A	A
C	C	C	T	C	T	C	A	A	A	A	A	A
#85
G	C	C	T	C	T	C	A	A	A	A	A	A
G	C	C	T	C	T	C	A	A	A	A	A	A
#86
C	G	A	C	T	A	A	C	G	A	C	A	G
C	G	A	C	T	A	A	C	G	A	C	A	G
#87
G	C	C	T	C	T	C	A	A	A	A	A	A
G	C	C	T	C	T	C	A	A	A	A	A	A
#91
G	C	C	T	C	T	C	A	A	A	A	A	A
G	C	C	T	C	T	C	A	A	A	A	A	A
#92
C	C	C	T	C	T	C	A	A	A	A	A	A
C	C	C	T	C	T	C	A	A	A	A	A	A
#93
C	G	A	C	T	A	A	C	G	G	C	A	G
C	G	A	C	T	A	A	C	G	G	C	A	G
#94
G	C	C	T	C	T	C	A	A	A	A	A	A
G	C	C	T	C	T	C	A	A	A	A	A	A
#95
C	C	C	T	C	T	C	A	A	A	A	A	A
C	C	C	T	C	T	C	A	A	A	A	A	A
#96
C	G	A	C	T	A	A	C	G	G	C	A	G
C	G	A	C	T	A	A	C	G	G	C	A	G
#97
G	C	C	T	C	T	C	A	A	A	A	A	A
G	C	C	T	C	T	C	A	A	A	A	A	A
#99
C	G	A	C	T	A	A	C	G	G	C	A	G
C	G	A	C	T	A	A	C	G	G	C	A	G
#100
G	C	C	T	C	T	C	A	A	A	A	A	A
G	C	C	T	C	T	C	A	A	A	A	A	A
#103
C	G	A	C	T	A	A	C	G	G	C	A	G
C	G	A	C	T	A	A	C	G	G	C	A	G
#104
C	C	C	T	C	T	C	A	A	A	A	A	A
C	C	C	T	C	T	C	A	A	A	A	A	A
#105
C	C	C	T	C	T	C	A	A	A	A	A	A
C	C	C	T	C	T	C	A	A	A	A	A	A
#107
C	C	C	T	C	T	C	A	A	A	A	A	A
C	C	C	T	C	T	C	A	A	A	A	A	A
#112
G	C	C	T	C	T	C	A	A	A	A	A	A
G	C	C	T	C	T	C	A	A	A	A	A	A
#122
C	C	C	T	C	T	C	A	A	A	A	A	A
C	C	C	T	C	T	C	A	A	A	A	A	A
#123
C	C	C	T	?	T	C	A	A	A	A	A	A
C	C	C	T	?	T	C	A	A	A	A	A	A
#128
C	G	A	C	T	A	A	C	G	G	C	A	G
C	G	A	C	T	A	A	C	G	G	C	A	G
#130
C	G	A	C	T	A	A	C	G	A	C	A	G
C	G	A	C	T	A	A	C	G	A	C	A	G
#134
C	C	C	T	C	T	C	A	A	A	A	A	A
C	C	C	T	C	T	C	A	A	A	A	A	A
#135
G	C	C	T	C	T	C	A	A	A	A	A	A
G	C	C	T	C	T	C	A	A	A	A	A	A
#136
C	G	A	C	T	A	A	C	G	G	C	A	G
C	G	A	C	T	A	A	C	G	G	C	A	G
#138
C	G	A	C	T	A	A	C	G	A	C	A	G
C	G	A	C	T	A	A	C	G	A	C	A	G
#139
C	G	A	C	T	A	A	C	G	A	C	A	G
C	G	A	C	T	A	A	C	G	A	C	A	G
#140
G	C	C	T	C	T	C	A	A	A	A	A	A
G	C	C	T	C	T	C	A	A	A	A	A	A
#141
C	G	A	C	T	A	A	C	G	A	C	A	G
C	G	A	C	T	A	A	C	G	A	C	A	G
#142
C	G	A	C	T	A	A	C	G	A	C	A	G
C	G	A	C	T	A	A	C	G	A	C	A	G
#144
G	C	C	T	C	T	C	A	A	A	A	A	A
G	C	C	T	C	T	C	A	A	A	A	A	A
#145
C	C	C	T	C	T	C	A	A	A	A	A	A
C	C	C	T	C	T	C	A	A	A	A	A	A
#147
G	C	C	T	C	T	C	A	A	A	A	A	A
G	C	C	T	C	T	C	A	A	A	A	A	A
#148
G	C	C	T	C	T	C	A	A	A	A	A	A
G	C	C	T	C	T	C	A	A	A	A	A	A
#149
C	G	A	C	?	A	A	C	G	G	C	A	G
C	G	A	C	?	A	A	C	G	G	C	A	G
#150
C	G	A	C	T	A	A	C	G	G	C	A	G
C	G	A	C	T	A	A	C	G	G	C	A	G
#154
C	G	A	C	T	A	A	C	G	G	C	A	G
C	G	A	C	T	A	A	C	G	G	C	A	G
#156
G	C	C	T	C	T	C	A	A	A	A	A	A
G	C	C	T	C	T	C	A	A	A	A	A	A
#158
G	C	C	T	C	T	C	A	A	A	A	A	A
G	C	C	T	C	T	C	A	A	A	A	A	A
#159
G	C	C	T	C	T	C	A	A	A	A	A	A
G	C	C	T	C	T	C	A	A	A	A	A	A
#160
C	G	A	C	T	A	A	C	G	G	C	A	G
C	G	A	C	T	A	A	C	G	G	C	A	G
#163
C	G	A	C	T	A	A	C	G	A	C	A	G
C	G	A	C	T	A	A	C	G	A	C	A	G
#164
G	C	C	T	C	T	C	A	A	A	A	A	A
G	C	C	T	C	T	C	A	A	A	A	A	A
#165
G	C	C	T	C	T	C	A	A	A	A	A	A
G	C	C	T	C	T	C	A	A	A	A	A	A
#166
G	C	C	T	C	T	C	A	A	A	A	A	A
G	C	C	T	C	T	C	A	A	A	A	A	A
#893
C	C	C	T	C	T	C	A	A	A	A	A	A
C	C	C	T	C	T	C	A	A	A	A	A	A
#1166
G	C	C	T	C	T	C	A	A	A	A	A	A
G	C	C	T	C	T	C	A	A	A	A	A	A
#1917
C	C	C	T	C	T	C	A	A	A	A	A	A
C	C	C	T	C	T	C	A	A	A	A	A	A
#1921
C	C	C	T	C	T	C	A	A	A	A	A	G
C	C	C	T	C	T	C	A	A	A	A	A	G
#1922
G	C	C	T	C	T	C	A	A	A	A	A	A
G	C	C	T	C	T	C	A	A	A	A	A	A
#1925
C	C	C	T	C	T	C	A	A	A	A	A	A
C	C	C	T	C	T	C	A	A	A	A	A	A
#2199
C	G	A	C	T	A	A	C	G	G	C	A	G
C	G	A	C	T	A	A	C	G	G	C	A	G
#7710
C	G	A	C	T	A	A	C	G	A	C	A	G
C	G	A	C	T	A	A	C	G	A	C	A	G
#20823
G	C	C	T	C	T	C	A	A	A	A	A	A
G	C	C	T	C	T	C	A	A	A	A	A	A
#20842
C	G	A	C	T	A	A	C	G	G	C	A	G
C	G	A	C	T	A	A	C	G	G	C	A	G

## Sheet: TLR9_PreFormat_PhaseRecompile
549
22
P 149	201	258	367	398	713	945	1174	1349	1401	1561	2418	2700	2788	2822	2945	3156	3264	3474	4050	4095	4377
#4
A	G	T	G	G	G	G	G	G	A	G	C	A	?	A	G	G	G	G	C	A	G
A	G	T	G	G	G	G	G	G	A	G	C	A	?	A	G	G	G	G	C	A	G
#5
G	G	T	G	G	G	G	G	G	G	G	C	G	?	G	G	G	G	G	T	G	G
A	C	T	G	G	G	A	G	A	A	G	C	A	?	A	G	A	A	C	C	A	G
#7
G	G	T	G	G	G	G	G	G	G	G	C	G	?	G	G	G	G	G	T	G	G
A	G	T	G	G	G	A	G	A	A	G	C	A	?	A	G	A	A	G	C	A	G
#8
G	G	T	G	G	G	A	G	G	G	G	C	G	C	G	G	A	A	G	T	G	G
A	G	T	G	G	G	A	G	A	G	A	C	G	C	G	G	A	A	C	T	G	G
#13
G	G	T	G	G	G	G	G	G	G	G	C	G	T	G	G	G	G	G	T	G	G
A	G	T	G	G	G	A	G	A	A	G	C	A	C	A	G	A	A	C	C	A	G
#17
G	G	T	G	G	G	A	G	A	G	G	C	G	?	G	G	A	A	C	T	G	G
G	G	T	G	G	G	A	G	A	G	G	C	G	?	G	G	A	A	C	T	G	G
#21
G	G	T	G	G	G	A	G	G	G	G	C	G	C	G	G	A	A	G	T	G	G
A	G	T	G	G	G	A	G	A	G	A	C	G	C	G	G	A	A	C	T	G	G
#22
G	G	T	G	G	G	A	G	A	G	G	C	G	C	G	G	A	A	C	T	G	G
G	G	T	G	G	G	A	G	A	G	G	C	G	C	G	G	A	A	C	T	G	G
#23
A	G	T	G	G	G	G	G	G	G	G	C	G	?	G	G	G	G	G	T	G	G
A	G	T	G	G	G	A	A	G	G	G	C	A	?	A	G	A	A	G	C	G	G
#26
A	G	T	G	G	G	A	G	G	G	A	C	G	?	G	G	A	A	G	T	G	G
A	G	T	G	G	G	A	G	G	G	A	C	G	?	G	G	A	A	G	T	G	G
#27
G	G	T	G	G	G	G	G	G	G	G	C	G	T	G	G	G	G	G	T	G	G
A	G	T	G	G	G	A	G	A	G	G	C	A	C	A	G	A	A	G	C	G	G
#28
G	G	T	G	G	G	A	G	A	G	G	C	G	C	G	G	A	A	C	T	G	G
G	G	T	G	G	G	A	G	A	G	G	C	G	C	G	G	A	A	C	T	G	G
#29
G	G	T	G	G	G	A	G	A	G	G	C	G	C	G	G	A	A	C	T	G	G
G	G	T	G	G	G	A	G	A	G	G	C	G	C	G	G	A	A	C	T	G	G
#30
A	G	T	G	G	G	G	G	G	A	G	C	A	?	A	G	G	G	G	C	A	G
A	G	T	G	G	G	G	G	G	A	G	C	A	?	A	G	G	G	G	C	A	G
#34
G	G	T	G	G	G	G	G	G	G	G	C	G	T	G	G	G	G	G	T	G	G
A	G	T	G	G	G	A	G	A	A	G	C	A	C	A	G	A	A	C	C	A	G
#35
G	G	T	G	G	G	G	G	G	G	G	C	G	T	G	G	G	G	G	T	G	G
A	G	T	G	G	G	A	G	A	G	G	C	A	C	A	G	A	A	C	C	A	G
#36
G	G	T	G	G	G	A	G	A	G	G	C	G	C	G	G	A	A	C	T	G	G
G	G	T	G	G	G	A	G	A	G	G	C	G	C	G	G	A	A	C	T	G	G
#37
G	G	T	G	G	G	A	G	A	G	G	C	G	?	G	G	A	A	C	T	G	G
G	G	T	G	G	G	A	G	A	G	G	C	G	?	G	G	A	A	C	T	G	G
#39
G	G	T	G	G	G	A	G	A	G	G	C	G	C	G	G	A	A	C	T	G	G
G	G	T	G	G	G	A	G	A	G	G	C	G	C	G	G	A	A	C	T	G	G
#43
G	G	T	G	G	G	A	G	A	G	G	C	G	C	G	G	A	A	C	T	G	G
G	G	T	G	G	G	A	G	A	G	G	C	G	C	G	G	A	A	C	T	G	G
#44
G	G	T	G	G	G	A	G	A	G	G	C	G	C	G	G	A	A	C	T	G	G
G	G	T	G	G	G	A	G	A	G	G	C	G	C	G	G	A	A	C	T	G	G
#45
G	G	T	G	G	G	A	G	A	G	G	C	G	?	G	G	A	A	C	T	G	G
G	G	T	G	G	G	A	G	A	G	G	C	G	?	G	G	A	A	C	C	G	G
#46
A	G	T	G	?	G	G	G	G	A	G	C	A	?	A	G	G	G	G	C	A	G
A	G	T	G	?	G	G	G	G	A	G	C	A	?	A	G	G	G	G	C	A	G
#47
G	G	T	G	G	G	A	G	A	G	G	C	G	?	G	G	A	A	C	T	G	G
G	G	T	G	G	G	A	G	A	G	G	C	G	?	G	G	A	A	C	T	G	G
#53
G	G	T	G	G	G	A	G	A	G	G	C	G	C	G	G	A	A	C	T	G	G
G	G	T	G	G	G	A	G	A	G	G	C	G	C	G	G	A	A	C	T	G	G
#54
G	G	T	G	G	G	G	G	G	G	G	C	G	T	G	G	G	G	G	T	G	G
A	G	T	G	G	G	A	G	A	A	G	C	A	C	A	G	A	A	C	C	A	G
#56
G	G	T	G	G	G	G	G	G	G	G	C	G	T	G	G	G	G	G	T	G	G
A	G	T	G	G	G	A	G	A	G	G	C	A	C	A	G	A	A	C	C	G	G
#58
G	G	T	G	G	G	G	G	G	G	G	C	G	T	G	G	G	G	G	T	G	G
A	G	T	G	A	G	A	G	A	G	G	C	A	C	A	G	A	A	C	C	G	G
#64
G	G	T	G	G	G	A	G	G	G	G	C	G	C	G	G	A	A	G	T	G	G
A	G	T	G	G	G	A	G	A	G	A	C	G	C	G	A	A	A	C	T	G	G
#65
G	G	T	G	G	G	A	G	G	G	G	C	G	C	G	G	A	A	G	T	G	G
A	G	T	G	G	C	A	G	A	G	A	A	G	C	G	G	A	A	C	T	G	A
#66
G	G	T	G	G	G	A	G	G	G	G	C	G	C	G	G	A	A	G	T	G	G
A	G	T	G	G	G	A	G	A	G	A	C	G	C	G	G	A	A	C	T	G	G
#68
G	G	T	G	G	G	A	G	A	G	G	C	G	C	G	G	A	A	C	?	G	G
G	G	T	G	G	G	A	G	A	G	G	C	G	C	G	G	A	A	C	?	G	G
#69
G	G	T	G	G	G	A	G	A	G	G	C	G	C	G	G	A	A	C	T	G	G
G	G	T	G	G	G	A	G	A	G	G	C	G	C	G	G	A	A	C	T	G	G
#70
G	G	T	G	G	G	A	G	A	G	G	C	G	C	G	G	A	A	C	T	G	G
G	G	T	G	G	G	A	G	A	G	G	C	G	C	G	G	A	A	C	T	G	G
#71
G	G	T	G	G	G	A	G	A	G	G	C	G	C	G	G	A	A	C	T	G	G
G	G	T	G	G	G	A	G	A	G	G	C	G	C	G	G	A	A	C	T	G	G
#73
A	G	T	G	G	G	G	G	G	A	G	C	A	T	A	G	G	G	G	C	A	G
A	G	T	G	G	G	G	G	G	A	G	C	A	T	A	G	G	G	G	C	A	G
#74
G	G	T	G	G	G	G	G	G	G	G	C	G	T	G	G	G	G	G	T	G	G
A	G	T	G	G	G	A	G	A	A	G	C	A	C	A	G	A	A	C	C	A	G
#75
G	G	T	G	G	G	G	G	G	G	G	C	G	?	G	G	G	G	G	T	G	G
A	G	T	G	G	G	A	G	A	A	G	C	A	?	A	G	A	A	C	C	A	G
#76
G	G	T	G	G	G	A	G	G	G	G	C	G	C	G	G	A	A	G	T	G	G
A	G	T	G	G	G	A	G	A	G	A	C	G	C	G	G	A	A	C	T	G	G
#81
G	G	T	G	G	G	A	G	A	G	G	C	G	C	G	G	A	A	G	T	G	G
G	G	T	G	G	G	A	G	A	G	G	C	G	C	G	G	A	A	C	T	G	G
#83
G	G	T	G	G	G	A	G	A	G	G	C	G	C	G	G	A	A	G	T	G	G
G	G	T	G	G	G	A	G	A	G	G	C	G	C	G	G	A	A	C	T	G	G
#84
G	G	T	G	G	G	A	G	A	G	G	C	G	C	G	G	A	A	C	T	G	G
G	G	T	G	G	G	A	G	A	G	G	C	G	C	G	G	A	A	C	T	G	G
#85
A	G	T	G	G	G	A	G	G	G	A	C	G	C	G	G	A	A	G	T	G	G
A	G	T	G	G	G	A	G	G	G	A	C	G	C	G	A	A	A	G	T	G	G
#86
A	G	T	G	G	G	A	G	G	G	A	C	G	C	G	G	A	A	G	T	G	G
A	G	T	G	G	G	A	G	G	G	A	C	G	C	G	G	A	A	G	T	G	G
#87
G	G	T	G	G	G	A	G	A	G	G	C	G	C	G	G	A	A	C	T	G	G
G	G	T	G	G	G	A	G	A	G	G	C	G	C	G	G	A	A	C	T	G	G
#91
G	G	T	G	G	G	G	G	G	G	G	C	G	T	G	G	G	G	G	T	G	G
A	G	T	G	G	G	A	G	A	A	G	C	A	C	A	G	A	A	G	C	A	G
#92
G	G	T	G	G	G	G	G	G	G	G	C	G	T	G	G	G	G	G	T	G	G
A	G	T	G	G	G	A	G	A	A	G	C	A	C	A	G	A	A	C	C	A	G
#93
G	G	T	G	G	G	G	G	G	G	G	C	G	?	G	G	G	G	G	T	G	G
A	G	T	G	G	G	A	G	A	A	G	C	A	?	A	G	A	A	C	C	A	G
#94
G	G	T	G	G	G	A	G	G	G	G	C	G	C	G	G	A	A	G	T	G	G
A	G	T	G	G	G	A	G	A	G	G	C	G	C	G	G	A	A	G	T	G	G
#95
G	G	T	G	G	G	A	G	G	G	G	C	G	?	G	G	A	A	G	T	G	G
A	G	T	G	G	G	A	G	A	G	A	C	G	?	G	G	A	A	C	T	G	G
#96
G	G	T	G	G	G	A	G	A	G	G	C	G	C	G	G	A	A	C	T	G	G
G	G	T	G	G	G	A	G	A	G	G	C	G	C	G	G	A	A	C	T	G	G
#97
G	G	T	G	G	G	A	G	G	G	G	C	G	C	G	G	A	A	G	T	G	G
A	G	T	G	G	C	A	G	A	G	A	A	G	C	G	G	A	A	C	T	G	A
#99
G	G	T	G	G	G	A	G	G	G	G	C	G	C	G	G	A	A	G	T	G	G
A	G	T	G	G	G	A	G	A	G	A	C	G	C	G	G	A	A	C	T	G	G
#100
G	G	T	G	G	G	A	G	G	G	G	C	G	C	G	G	A	A	G	T	G	G
A	G	T	G	G	G	A	G	A	G	G	C	G	C	G	G	A	A	C	T	G	G
#103
G	G	T	G	G	G	A	G	G	G	G	C	G	?	G	G	A	A	G	T	G	G
A	G	T	G	G	G	A	G	A	G	A	C	G	?	G	G	A	A	C	T	G	G
#104
G	G	?	G	G	G	G	G	G	G	G	C	G	T	G	G	G	G	G	T	G	G
A	G	?	G	G	G	A	G	A	G	G	C	A	C	A	G	A	A	C	C	G	G
#105
G	G	T	G	G	G	G	G	G	G	G	C	G	T	G	G	G	G	G	T	G	G
A	G	T	G	G	G	A	A	A	G	G	C	A	C	A	G	A	A	C	C	G	G
#107
G	G	T	G	G	G	G	G	G	G	G	C	G	T	G	G	G	G	G	T	G	G
A	G	T	G	G	G	A	A	A	G	G	C	A	C	A	G	A	A	C	C	G	G
#112
G	G	T	G	G	G	A	G	A	G	G	C	G	C	G	G	A	A	C	T	G	G
G	G	T	G	G	G	A	G	A	G	G	C	G	C	G	G	A	A	C	T	G	G
#122
A	G	T	G	G	G	G	G	G	G	G	C	G	T	G	G	G	G	G	T	G	G
A	G	T	G	G	G	A	G	G	G	A	C	A	C	A	A	A	A	G	C	G	G
#123
G	G	T	G	G	G	A	G	A	G	G	C	G	C	G	G	A	A	G	T	G	G
G	G	T	G	G	G	A	G	A	G	G	C	G	C	G	G	A	A	C	T	G	G
#128
A	G	T	G	G	G	G	G	G	A	G	C	A	?	A	G	G	G	G	C	A	G
A	G	T	G	G	G	G	G	G	A	G	C	A	?	A	G	G	G	G	C	A	G
#130
G	G	T	G	G	G	A	G	A	G	G	C	G	C	G	G	A	A	C	T	G	G
G	G	T	G	G	G	A	G	A	G	G	C	G	C	G	G	A	A	C	T	G	G
#134
A	G	T	G	G	G	G	G	G	A	G	C	A	T	A	G	G	G	G	?	A	G
A	G	T	G	G	G	G	G	G	A	G	C	A	T	A	G	G	G	G	?	A	G
#135
G	G	T	G	G	G	A	G	A	G	G	C	G	?	G	G	A	A	C	?	G	G
G	G	T	G	G	G	A	G	A	G	G	C	G	?	G	G	A	A	C	?	G	G
#136
G	G	T	G	G	G	G	G	G	G	G	C	G	?	G	G	G	G	G	?	G	G
A	G	T	G	G	G	A	G	A	A	G	C	A	?	A	G	A	A	C	?	A	G
#138
G	G	T	G	G	G	A	G	A	G	G	C	G	?	G	G	A	A	G	T	G	G
G	G	T	G	G	G	A	G	A	G	G	C	G	?	G	G	A	A	C	T	G	G
#139
G	G	T	G	G	G	?	G	G	G	G	C	G	?	G	G	G	G	G	T	G	G
A	G	T	G	G	G	?	G	A	G	G	C	A	?	A	G	A	A	C	C	G	G
#140
G	G	T	G	G	G	A	G	A	G	G	C	G	?	G	G	A	A	C	T	G	G
G	G	T	G	G	G	A	G	A	G	G	C	G	?	G	G	A	A	C	T	G	G
#141
G	G	T	G	G	G	A	G	A	G	G	C	G	T	G	G	G	G	G	T	G	G
G	G	T	G	G	G	A	G	A	G	G	C	A	C	A	G	A	A	C	C	A	G
#142
G	G	T	G	G	G	G	G	G	G	G	C	G	?	G	G	G	G	G	?	G	G
A	G	T	G	G	G	A	G	A	A	G	C	A	?	A	G	A	A	C	?	A	G
#144
G	G	T	G	G	G	A	G	A	G	G	C	G	?	G	G	A	A	C	?	G	G
G	G	T	G	G	G	A	G	A	G	G	C	G	?	G	G	A	A	C	?	G	G
#145
G	G	T	G	G	G	A	G	G	G	G	C	G	?	G	G	A	A	G	T	G	G
A	G	T	G	G	G	A	G	A	G	A	C	G	?	G	G	A	A	C	T	G	G
#147
G	G	T	G	G	?	?	G	G	G	?	C	G	?	G	G	G	G	G	T	G	G
A	G	T	A	G	?	?	G	A	G	?	C	A	?	A	G	A	A	C	C	G	G
#148
G	G	T	G	G	G	A	G	G	G	G	C	G	C	G	G	A	A	G	T	G	G
A	G	T	G	G	G	A	G	A	G	A	C	G	C	G	G	A	A	G	T	G	G
#149
G	G	T	G	G	G	A	G	A	G	?	C	G	?	G	G	A	A	C	?	G	G
G	G	T	G	G	G	A	G	A	G	?	C	G	?	G	G	A	A	C	?	G	G
#150
G	G	T	G	G	G	A	G	G	G	G	C	G	C	G	G	A	A	G	T	G	G
A	G	T	G	G	G	A	G	A	G	A	C	G	C	G	G	A	A	C	T	G	G
#154
G	G	T	G	G	G	G	G	G	G	G	C	G	?	G	G	G	G	G	T	G	G
A	G	T	G	G	G	A	G	A	G	G	C	A	?	A	G	A	A	C	C	G	G
#156
A	G	T	G	G	G	A	G	G	G	G	C	G	?	G	G	A	A	G	T	G	G
A	G	T	G	G	G	A	G	G	G	A	C	G	?	G	G	A	A	G	T	G	G
#158
A	G	T	G	G	G	G	G	G	A	G	C	A	T	A	G	G	G	G	C	A	G
A	G	T	G	G	G	G	G	G	A	G	C	A	T	A	G	G	G	G	C	A	G
#159
G	G	T	G	G	G	A	G	G	G	G	C	G	C	G	G	A	A	G	T	G	G
A	G	T	G	G	C	A	G	A	G	A	A	G	C	G	G	A	A	C	T	G	A
#160
G	G	T	G	G	G	A	G	A	G	G	C	G	C	G	G	A	A	C	T	G	G
G	G	T	G	G	G	A	G	A	G	G	C	G	C	G	G	A	A	C	T	G	G
#163
G	G	T	G	G	G	A	G	A	G	G	C	G	C	G	G	A	A	G	T	G	G
G	G	T	G	G	G	A	G	A	G	G	C	G	C	G	G	A	A	C	T	G	G
#164
A	G	T	G	G	G	G	G	G	G	G	C	A	T	A	G	G	G	G	C	A	G
A	G	T	G	G	G	G	G	G	A	G	C	A	T	A	G	G	G	G	C	A	G
#165
G	G	T	G	G	G	A	G	G	G	G	C	G	C	G	G	A	A	G	T	G	G
A	G	T	G	G	G	A	G	A	G	A	C	G	C	G	G	A	A	C	T	G	G
#166
A	G	T	G	G	G	G	G	G	G	G	C	G	T	G	G	G	G	G	?	G	G
A	G	T	G	G	G	A	G	G	G	A	C	A	C	A	G	A	A	G	?	G	G
#893
A	G	T	G	G	G	A	G	G	G	A	C	G	C	G	G	A	A	G	T	G	G
A	G	T	G	G	G	A	G	G	G	A	C	G	C	G	G	A	A	G	T	G	G
#1166
A	G	T	G	G	G	G	G	G	G	G	C	G	T	G	G	G	G	G	T	G	G
A	G	T	G	G	G	A	G	G	A	A	C	A	C	A	G	A	A	G	C	A	G
#1917
A	G	T	G	G	G	A	G	G	G	G	C	G	C	G	G	A	A	G	T	G	G
A	G	T	G	G	G	A	G	G	G	A	C	G	C	G	A	A	A	G	T	G	G
#1921
A	G	T	G	G	G	A	G	G	G	G	C	G	C	G	G	A	A	G	T	G	G
A	G	T	G	G	G	A	G	G	G	A	C	G	C	G	A	A	A	G	T	G	G
#1922
A	G	C	G	G	G	A	G	G	G	A	C	G	C	G	G	A	A	G	T	G	G
A	G	C	G	G	G	A	G	G	G	A	C	G	C	G	G	A	A	G	T	G	G
#1925
A	G	T	G	G	G	A	G	G	G	G	C	G	C	G	G	A	A	G	T	G	G
A	G	T	G	G	G	A	G	G	G	A	C	G	C	G	G	A	A	G	T	G	G
#2199
G	G	T	G	G	G	G	G	G	G	G	C	G	?	G	G	G	G	G	T	G	G
A	G	T	G	G	G	A	G	A	A	G	C	A	?	A	G	A	A	C	C	A	G
#7710
G	G	T	G	G	G	A	G	A	G	G	C	G	?	G	G	A	A	C	T	G	G
G	G	T	G	G	G	A	G	A	G	G	C	G	?	G	G	A	A	C	T	G	G
#20823
G	G	T	G	G	G	G	G	G	G	G	C	G	T	G	G	G	G	G	T	G	G
A	G	T	G	G	G	A	G	A	G	G	C	A	C	A	G	A	A	C	C	A	G
#20842
A	G	T	G	G	G	G	G	G	A	G	C	A	?	G	G	G	G	G	C	A	G
A	G	T	G	G	G	G	G	G	A	G	C	A	?	A	G	G	G	G	C	A	G
#KY2008-1
G	G	T	G	G	G	G	G	G	G	G	C	G	T	G	G	G	G	G	T	G	G
A	G	T	G	G	G	A	G	A	A	G	C	A	C	A	G	A	A	C	C	A	G
#KY2008-2
A	G	T	G	G	G	G	G	G	A	G	C	A	T	A	G	G	G	G	C	A	G
A	G	T	G	G	G	G	G	G	A	G	C	A	T	A	G	G	G	G	C	A	G
#KY2008-3
G	G	T	G	G	G	G	G	G	G	G	C	G	T	G	G	G	G	G	T	G	G
A	G	T	G	G	G	A	G	A	A	G	C	A	C	A	G	A	A	C	C	A	G
#KY2008-4
G	G	T	G	G	G	G	G	G	G	G	C	G	T	G	G	G	G	G	T	G	G
A	G	T	G	G	G	A	G	A	A	G	C	A	C	A	G	A	A	C	C	A	G
#KY2008-5
G	G	T	G	G	G	G	G	G	G	G	C	G	T	G	G	G	G	G	T	G	G
A	G	T	G	G	G	A	G	A	A	G	C	A	C	A	G	A	A	C	C	A	G
#KY2008-6
G	G	T	G	G	G	G	G	G	G	G	C	G	T	G	G	G	G	G	T	G	G
A	G	T	G	G	G	A	G	A	A	G	C	A	C	A	G	A	A	C	C	A	G
#KY2008-7
G	G	T	G	G	G	A	G	A	G	G	C	G	C	G	G	A	A	C	T	G	G
G	G	T	G	G	G	A	G	A	G	G	C	G	C	G	G	A	A	C	T	G	G
#KY2008-8
G	G	T	G	G	G	G	G	G	G	G	C	G	T	G	G	G	G	G	T	G	G
A	G	T	G	G	G	A	G	A	A	G	C	A	C	A	G	A	A	C	C	A	G
#KY2008-9
G	G	T	G	G	G	A	G	A	G	G	C	G	C	G	G	A	A	C	T	G	G
G	G	T	G	G	G	A	G	A	G	G	C	G	C	G	G	A	A	C	T	G	G
#KY2008-10
G	G	T	G	G	G	G	G	G	G	G	C	G	T	G	G	?	G	G	?	?	G
A	G	T	G	G	G	A	G	A	A	G	C	A	C	A	G	?	A	C	?	?	G
#KY2008-11
G	G	T	G	G	G	G	G	G	G	G	C	G	T	G	G	G	G	G	T	G	G
A	G	T	G	G	G	A	G	A	A	G	C	A	C	A	G	A	A	C	C	A	G
#KY2008-12
G	G	T	G	G	G	G	G	G	G	G	C	G	T	G	G	G	G	G	T	G	G
A	G	T	G	G	G	A	G	A	A	G	C	A	C	A	G	A	A	C	C	A	G
#KY2008-13
G	G	T	G	G	G	G	G	G	G	G	C	G	T	G	G	G	G	G	T	G	G
A	G	T	G	G	G	A	G	A	A	G	C	A	C	A	G	A	A	C	C	A	G
#KY2008-14
G	G	T	G	G	G	G	G	G	G	G	C	G	T	G	G	G	G	G	T	G	G
A	G	T	G	G	G	A	G	A	A	G	C	A	C	A	G	A	A	C	C	A	G
#KY2008-15
G	G	T	G	G	G	A	G	A	G	G	C	G	C	G	G	A	A	C	T	G	G
G	G	T	G	G	G	A	G	A	G	G	C	G	C	G	G	A	A	C	T	G	G
#KY2008-16
G	G	T	G	G	G	A	G	A	G	G	C	G	C	G	G	A	A	C	T	G	G
G	G	T	G	G	G	A	G	A	G	G	C	G	C	G	G	A	A	C	T	G	G
#KY2008-17
G	G	T	G	G	G	G	G	G	G	G	C	G	T	G	G	G	G	G	T	G	G
A	G	T	G	G	G	A	G	A	A	G	C	A	C	A	G	A	A	C	C	A	G
#KY2008-18
A	G	T	G	G	G	G	G	G	G	G	C	?	T	G	G	G	G	G	T	G	G
A	G	T	G	G	G	A	G	G	A	A	C	?	C	A	G	A	A	G	C	A	G
#KY2008-19
G	G	T	G	G	G	G	G	G	G	G	C	G	T	G	G	G	G	G	T	G	G
A	G	T	G	G	G	A	G	A	A	G	C	A	C	A	G	A	A	C	C	A	G
#KY2008-20
G	G	T	G	G	G	G	G	G	G	G	C	G	T	G	G	G	G	G	T	G	G
A	G	T	G	G	G	A	G	A	A	G	C	A	C	A	G	A	A	C	C	A	G
#KY2008-21
G	G	T	G	G	G	G	G	G	G	G	C	G	T	G	G	G	G	G	T	G	G
A	G	T	G	G	G	A	G	A	A	G	C	A	C	A	G	A	A	C	C	A	G
#KY2008-22
G	G	T	G	G	G	G	G	G	G	G	C	G	T	G	G	G	G	G	T	G	G
A	G	T	G	G	G	A	G	A	A	G	C	A	C	A	G	A	A	C	C	A	G
#KY2008-23
G	G	T	G	G	G	G	G	G	G	G	C	G	T	G	G	G	G	G	T	G	G
A	G	T	G	G	G	A	G	A	A	G	C	A	C	A	G	A	A	C	C	A	G
#KY2008-24
A	G	T	G	G	G	G	G	G	A	G	C	A	T	A	G	G	G	G	C	A	G
A	G	T	G	G	G	G	G	G	A	G	C	A	T	A	G	G	G	G	C	A	G
#KY2008-25
G	G	T	G	G	G	G	G	G	G	G	C	G	T	G	G	G	G	G	T	G	G
A	G	T	G	G	G	A	G	A	A	G	C	A	C	A	G	A	A	C	C	A	G
#KY2008-26
G	G	T	G	G	G	G	G	G	G	G	C	G	T	G	G	G	G	G	T	G	G
A	G	T	G	G	G	A	G	A	A	G	C	A	C	A	G	A	A	C	C	A	G
#KY2008-27
G	G	T	G	G	G	G	G	G	G	G	C	G	T	G	G	G	G	G	T	G	G
A	G	T	G	G	G	A	G	A	A	G	C	A	C	A	G	A	A	C	C	A	G
#KY2008-28
G	G	T	G	G	G	G	G	G	G	G	C	G	T	G	G	G	G	G	T	G	G
A	G	T	G	G	G	A	G	A	A	G	C	A	C	A	G	A	A	C	C	A	G
#KY2008-29
G	G	T	G	G	G	G	G	G	G	G	C	G	T	G	G	G	G	G	T	G	G
A	G	T	G	G	G	A	G	A	A	G	C	A	C	A	G	A	A	C	C	A	G
#KY2008-30
G	G	T	G	G	G	G	G	G	G	G	C	G	T	G	G	G	G	G	T	G	G
A	G	T	G	G	G	A	G	A	A	G	C	A	C	A	G	A	A	C	C	A	G
#KY2008-31
A	G	T	G	G	G	G	G	G	A	G	C	A	T	A	G	G	G	G	C	A	G
A	G	T	G	G	G	G	G	G	A	G	C	A	T	A	G	G	G	G	C	A	G
#KY2008-32
G	G	T	G	G	G	G	G	G	G	G	C	G	T	G	G	G	G	G	T	G	G
A	G	T	G	G	G	A	G	A	A	G	C	A	C	A	G	A	A	C	C	A	G
#KY2008-33
G	G	T	G	G	G	G	G	G	G	G	C	G	T	G	G	G	G	G	T	G	G
A	G	T	G	G	G	A	G	A	A	G	C	A	C	A	G	A	A	C	C	A	G
#KY2008-34
A	G	T	G	G	G	G	G	G	A	G	C	A	T	?	G	G	G	G	C	A	G
A	G	T	G	G	G	G	G	G	A	G	C	A	T	?	G	G	G	G	C	A	G
#KY2008-35
A	G	T	G	G	G	G	G	G	G	G	C	G	T	G	G	G	G	G	T	G	G
A	G	T	G	G	G	A	G	G	A	A	C	A	C	A	G	A	A	G	C	A	G
#KY2008-36
G	G	T	G	G	G	A	?	A	G	G	?	G	C	G	G	A	A	?	T	G	G
G	G	T	G	G	G	A	?	A	G	G	?	G	C	G	G	A	A	?	T	G	G
#KY2008-37
G	G	T	G	G	G	G	G	G	G	G	C	G	T	G	G	G	G	G	T	G	G
A	G	T	G	G	G	A	G	A	A	G	C	A	C	A	G	A	A	C	C	A	G
#KY2008-38
G	G	T	G	G	G	A	G	A	G	G	C	G	C	G	G	A	A	C	T	G	G
G	G	T	G	G	G	A	G	A	G	G	C	G	C	G	G	A	A	C	T	G	G
#KY2008-39
G	G	T	G	G	G	G	G	G	G	G	C	G	T	G	G	G	G	G	T	G	G
A	G	T	G	G	G	A	G	A	A	G	C	A	C	A	G	A	A	C	C	A	G
#KY2008-40
G	G	T	G	G	G	G	G	G	G	G	C	G	T	G	G	G	G	G	T	G	G
A	G	T	G	G	G	A	G	A	A	G	C	A	C	A	G	A	A	C	C	A	G
#KY2008-41
G	G	T	G	G	G	A	G	A	G	G	C	G	C	G	G	A	A	C	T	G	G
G	G	T	G	G	G	A	G	A	G	G	C	G	C	G	G	A	A	C	T	G	G
#KY2008-42
A	G	T	G	G	G	G	G	G	A	G	C	A	T	A	G	G	G	G	C	A	G
A	G	T	G	G	G	G	G	G	A	G	C	A	T	A	G	G	G	G	C	A	G
#KY2008-43
G	G	T	G	G	G	A	G	G	G	G	C	G	C	G	G	A	A	G	T	G	G
A	G	T	G	G	G	A	G	A	G	A	C	G	C	G	G	A	A	C	T	G	G
#KY2008-44
G	G	T	G	G	G	G	G	G	G	G	C	G	T	G	G	G	G	G	T	G	G
A	G	T	G	G	G	A	G	A	A	G	C	A	C	A	G	A	A	C	C	A	G
#KY2008-45
A	G	T	G	G	G	G	G	G	A	G	C	A	T	?	G	?	?	G	C	?	G
A	C	T	G	G	G	G	G	G	A	G	C	A	T	?	G	?	?	G	C	?	G
#KY2008-46
A	G	T	G	G	G	G	G	G	A	G	C	A	T	A	G	G	G	G	C	A	G
A	G	T	G	G	G	G	G	G	A	G	C	A	T	A	G	G	G	G	C	A	G
#KY2008-47
G	G	T	G	G	G	G	G	G	G	G	C	G	T	G	G	G	G	G	T	G	G
A	G	T	G	G	G	A	G	A	A	G	C	A	C	A	G	A	A	C	C	A	G
#KY2008-48
G	G	T	G	G	G	G	G	G	G	G	C	G	T	G	G	G	G	G	T	G	G
A	G	T	G	G	G	A	G	A	A	G	C	A	C	A	G	A	A	C	C	A	G
#TLR-1
G	G	T	G	G	G	A	G	G	G	G	C	G	C	G	G	A	A	G	T	G	G
A	G	T	G	G	G	A	G	A	G	A	C	G	C	G	G	A	A	C	T	G	G
#TLR-2
G	G	T	G	G	G	G	G	G	G	G	C	G	T	G	G	G	G	G	T	G	G
A	G	T	G	G	G	A	G	A	A	G	C	A	C	A	G	A	A	C	C	A	G
#TLR-3
A	G	T	G	G	G	G	G	G	A	G	C	A	T	A	G	G	G	G	C	A	G
A	G	T	G	G	G	G	G	G	A	G	C	A	T	A	G	G	G	G	C	A	G
#TLR-4
G	G	T	G	G	G	G	G	G	G	G	C	G	T	G	G	G	G	G	T	G	G
A	G	T	G	G	G	A	G	A	A	G	C	A	C	A	G	A	A	C	C	A	G
#TLR-5
G	G	T	G	G	G	A	G	G	G	G	C	G	C	G	G	A	A	G	T	G	G
A	G	T	G	G	G	A	G	A	G	A	C	G	C	G	G	A	A	C	T	G	G
#TLR-6
G	G	T	G	G	G	A	G	A	G	G	C	G	C	G	G	A	A	C	T	G	G
G	G	T	G	G	G	A	G	A	G	G	C	G	C	G	G	A	A	C	T	G	G
#TLR-7
G	G	T	G	G	G	G	G	G	G	G	C	G	T	G	G	G	G	G	T	G	G
A	G	T	G	G	G	A	G	A	A	G	C	A	C	A	G	A	A	C	C	A	G
#TLR-8
A	G	T	G	G	G	G	G	G	A	G	C	A	T	A	G	G	G	G	C	A	G
A	G	T	G	G	G	G	G	G	A	G	C	A	T	A	G	G	G	G	C	A	G
#TLR-9
G	G	T	G	G	G	A	G	?	G	G	C	G	C	G	G	A	A	G	T	G	G
A	G	T	G	G	G	A	G	?	G	A	C	G	C	G	G	A	A	C	T	G	G
#TLR-10
G	G	T	G	G	G	?	G	A	G	G	C	G	C	G	G	A	A	C	T	G	G
G	G	T	G	G	G	?	G	A	G	G	C	G	C	G	G	A	A	C	T	G	G
#TLR-11
G	G	T	G	G	G	G	G	G	G	G	C	G	T	G	G	G	G	G	T	G	G
A	G	T	G	G	G	A	G	A	A	G	C	A	C	A	G	A	A	C	C	A	G
#TLR-12
A	G	T	G	G	G	G	G	G	A	G	C	A	T	A	G	G	G	G	C	A	G
A	G	T	G	G	G	G	G	G	A	G	C	A	T	A	G	G	G	G	C	A	G
#TLR-13
A	G	T	G	G	G	G	G	G	A	G	C	A	T	A	G	G	G	G	C	A	G
A	G	T	G	G	G	G	G	G	A	G	C	A	T	A	G	G	G	G	C	A	G
#TLR-14
A	G	T	G	G	G	G	G	G	A	G	C	A	T	A	G	G	G	G	C	A	G
A	G	T	G	G	G	G	G	G	A	G	C	A	T	A	G	G	G	G	C	A	G
#TLR-15
G	G	T	G	G	G	G	G	G	G	G	C	G	T	G	G	G	G	G	T	G	G
A	G	T	G	G	G	A	G	A	A	G	C	A	C	A	G	A	A	G	C	A	G
#TLR-16
A	G	T	G	G	G	G	G	G	G	G	C	G	T	G	G	G	G	G	T	G	G
A	G	T	G	G	G	A	G	G	A	A	C	A	C	A	G	A	A	G	C	A	G
#TLR-17
A	G	T	G	G	G	G	G	G	A	G	C	A	T	A	G	G	G	G	C	A	G
A	G	T	G	G	G	G	G	G	A	G	C	A	T	A	G	G	G	G	C	A	G
#TLR-18
G	G	T	G	G	G	A	G	A	G	G	C	G	C	G	G	A	A	C	T	G	G
G	G	T	G	G	G	A	G	A	G	G	C	G	C	G	G	A	A	C	T	G	G
#TLR-19
G	G	T	G	G	G	A	G	A	G	G	C	G	C	G	G	A	A	C	T	G	G
G	G	T	G	G	G	A	G	A	G	G	C	G	C	G	G	A	A	C	T	G	G
#TLR-20
A	G	T	G	G	G	G	G	G	G	G	C	G	T	G	G	G	G	G	T	G	G
A	G	T	G	G	G	A	G	G	A	A	C	A	C	A	G	A	A	G	C	A	G
#TLR-21
G	G	T	G	G	G	A	G	G	G	G	C	G	C	G	G	A	A	G	T	G	G
A	G	T	G	G	G	A	G	A	G	A	C	G	C	G	G	A	A	C	T	G	G
#TLR-22
A	G	T	G	G	G	G	G	G	G	G	C	G	T	G	G	G	G	G	?	G	G
A	G	T	G	G	G	A	G	G	A	A	C	A	C	A	G	A	A	G	?	A	G
#TLR-23
A	G	T	G	G	G	G	G	G	G	G	C	G	T	G	G	G	G	G	T	G	G
A	G	T	G	G	G	A	G	G	A	A	C	A	C	A	G	A	A	G	C	A	G
#TLR-24
A	G	T	G	G	G	G	G	G	A	G	C	A	T	A	G	G	G	G	C	A	G
A	G	T	G	G	G	G	G	G	A	G	C	A	T	A	G	G	G	G	C	A	G
#TLR-25
G	G	T	G	G	G	G	G	G	G	G	C	G	T	G	G	G	G	G	T	G	G
A	G	T	G	G	G	A	G	A	A	G	C	A	C	A	G	A	A	C	C	A	G
#TLR-26
G	G	T	G	G	G	G	G	G	G	G	C	G	T	G	G	G	G	G	T	G	G
A	G	T	G	G	G	A	G	A	A	G	C	A	C	A	G	A	A	C	C	A	G
#TLR-27
A	G	T	G	G	G	G	G	G	G	G	C	G	T	G	G	G	G	G	T	G	G
A	G	T	G	G	G	A	G	G	A	A	C	A	C	A	G	A	A	G	C	A	G
#TLR-28
G	G	T	G	G	G	G	G	G	G	G	C	G	T	G	G	G	G	G	T	G	G
A	G	T	G	G	G	A	G	A	A	G	C	A	C	A	G	A	A	C	C	A	G
#TLR-29
G	G	T	G	G	G	?	G	G	G	G	C	G	C	G	G	A	A	G	T	G	G
A	G	T	G	G	G	?	G	A	G	A	C	G	C	G	G	A	A	C	T	G	G
#TLR-30
A	G	T	G	G	G	G	G	G	A	G	C	A	T	A	G	G	G	G	C	A	G
A	G	T	G	G	G	G	G	G	A	G	C	A	T	A	G	G	G	G	C	A	G
#TLR-31
G	G	T	G	G	G	A	G	G	G	G	C	G	C	G	G	A	A	G	T	G	G
A	G	T	G	G	G	A	G	A	G	A	C	G	C	G	G	A	A	C	T	G	G
#TLR-32
G	G	T	G	G	G	G	G	G	G	G	C	G	T	G	G	G	G	G	T	G	G
A	G	T	G	G	G	A	G	A	A	G	C	A	C	A	G	A	A	C	C	A	G
#TLR-33
A	G	T	G	G	G	G	G	G	G	G	C	G	T	G	G	G	G	G	T	G	G
A	G	T	G	G	G	A	G	G	A	A	C	A	C	A	G	A	A	G	C	A	G
#TLR-34
A	G	T	G	G	G	G	G	G	G	G	C	G	T	G	G	G	G	G	T	G	G
A	G	T	G	G	G	A	G	G	A	A	C	A	C	A	G	A	A	G	C	A	G
#TLR-35
G	G	T	G	G	G	A	G	A	G	G	C	G	C	G	G	A	A	C	T	G	G
G	G	T	G	G	G	A	G	A	G	G	C	G	C	G	G	A	A	C	T	G	G
#TLR-36
G	G	T	G	G	G	A	G	G	G	G	C	G	C	G	G	A	A	G	T	G	G
A	G	T	G	G	G	A	G	A	G	A	C	G	C	G	G	A	A	C	T	G	G
#TLR-37
G	G	T	G	G	G	G	G	G	G	G	C	G	T	G	G	G	G	G	T	G	G
A	G	T	G	G	G	A	G	A	A	G	C	A	C	A	G	A	A	C	C	A	G
#TLR-38
G	G	T	G	G	G	G	G	G	G	G	C	G	T	G	G	G	G	G	T	G	G
A	G	T	G	G	G	A	G	A	A	G	C	A	C	A	G	A	A	C	C	A	G
#TLR-39
G	G	T	G	G	G	A	G	G	G	G	C	G	C	G	G	A	A	G	T	G	G
A	G	T	G	G	G	A	G	A	G	A	C	G	C	G	G	A	A	C	T	G	G
#TLR-40
A	G	T	G	G	G	G	G	G	A	G	C	A	T	A	G	G	G	G	C	A	G
A	G	T	G	G	G	G	G	G	A	G	C	A	T	A	G	G	G	G	C	A	G
#TLR-41
G	G	T	G	G	G	A	G	G	G	G	C	G	C	G	G	A	A	G	T	G	G
A	G	T	G	G	G	A	G	A	G	A	C	G	C	G	G	A	A	C	T	G	G
#TLR-42
G	G	T	G	G	G	G	G	G	G	G	C	G	T	G	G	G	G	G	T	G	G
A	G	T	G	G	G	A	G	A	A	G	C	A	C	A	G	A	A	C	C	A	G
#TLR-43
G	G	T	G	G	G	G	G	G	G	G	C	G	T	G	G	G	G	G	T	G	G
A	G	T	G	G	G	A	G	A	A	G	C	A	C	A	G	A	A	C	C	A	G
#TLR-44
G	G	T	G	G	G	A	G	G	G	G	C	G	C	G	G	A	A	G	T	G	G
A	G	T	G	G	G	A	G	A	G	A	C	G	C	G	G	A	A	C	T	G	G
#TLR-45
G	G	T	G	G	G	G	G	G	G	G	C	G	T	G	G	G	G	G	T	G	G
A	G	T	G	G	G	A	G	A	A	G	C	A	C	A	G	A	A	C	C	A	G
#TLR-46
G	G	T	G	G	G	A	G	A	G	G	C	G	C	G	G	A	A	C	T	G	G
G	G	T	G	G	G	A	G	A	G	G	C	G	C	G	G	A	A	C	T	G	G
#TLR-47
G	G	T	G	G	G	G	G	G	G	G	C	G	T	G	G	G	G	G	T	G	G
A	G	T	G	G	G	A	G	A	A	G	C	A	C	A	G	A	A	C	C	A	G
#TLR-48
G	G	T	G	G	G	A	G	A	G	G	C	G	C	G	G	A	A	C	T	G	G
G	G	T	G	G	G	A	G	A	G	G	C	G	C	G	G	A	A	C	T	G	G
#TLR-49
G	G	T	G	G	G	A	G	A	G	G	C	G	C	G	G	A	A	C	T	G	G
G	G	T	G	G	G	A	G	A	G	G	C	G	C	G	G	A	A	C	T	G	G
#TLR-50
A	G	T	G	G	G	G	G	G	A	G	C	A	T	A	G	G	G	G	?	A	G
A	G	T	G	G	G	G	G	G	A	G	C	A	T	A	G	G	G	G	?	A	G
#TLR-51
A	G	T	G	G	G	A	G	G	G	A	C	G	C	G	G	A	A	G	T	G	G
A	G	T	G	G	G	A	G	G	G	A	C	G	C	G	G	A	A	G	T	G	G
#TLR-52
G	G	T	G	G	G	G	G	G	G	G	C	G	T	G	G	G	G	G	T	G	G
A	G	T	G	G	G	A	G	A	A	G	C	A	C	A	G	A	A	C	C	A	G
#TLR-53
A	G	T	G	G	G	G	G	G	G	G	C	G	T	G	G	G	G	G	T	G	G
A	G	T	G	G	G	A	G	G	A	A	C	A	C	A	G	A	A	G	C	A	G
#TLR-54
A	G	T	G	G	G	G	G	G	A	G	C	A	T	A	G	G	G	G	C	A	G
A	G	T	G	G	G	G	G	G	A	G	C	A	T	A	G	G	G	G	C	A	G
#TLR-55
G	G	T	G	G	G	G	G	?	G	G	C	G	T	G	G	?	G	G	T	G	G
A	G	T	G	G	G	A	G	?	A	G	C	A	C	A	G	?	A	C	C	A	G
#TLR-56
A	G	T	G	G	G	A	G	G	G	A	C	G	C	G	G	A	A	G	T	G	G
A	G	T	G	G	G	A	G	G	G	A	C	G	C	G	G	A	A	G	T	G	G
#TLR-57
A	G	T	G	G	G	G	G	G	A	G	C	A	T	A	G	G	G	G	C	A	G
A	G	T	G	G	G	G	G	G	A	G	C	A	T	A	G	G	G	G	C	A	G
#TLR-58
A	G	T	G	G	G	G	G	G	G	G	C	G	T	G	G	G	G	G	T	G	G
A	G	T	G	G	G	A	G	G	A	A	C	A	C	A	G	A	A	G	C	A	G
#TLR-59
G	G	T	G	G	G	G	G	G	G	G	C	G	T	G	G	G	G	G	T	G	G
A	G	T	G	G	G	A	G	A	A	G	C	A	C	A	G	A	A	C	C	A	G
#TLR-60
G	G	T	G	G	G	G	G	G	G	G	C	G	T	G	G	G	G	G	T	G	G
A	G	T	G	G	G	A	G	A	A	G	C	A	C	A	G	A	A	C	C	A	G
#TLR-61
A	G	T	G	G	G	G	G	G	A	G	C	A	T	A	G	G	G	G	C	A	G
A	G	T	G	G	G	G	G	G	A	G	C	A	T	A	G	G	G	G	C	A	G
#TLR-62
G	G	T	G	G	G	G	G	G	G	G	C	G	T	G	G	G	G	G	T	G	G
A	G	T	G	G	G	A	G	A	A	G	C	A	C	A	G	A	A	C	C	A	G
#TLR-63
G	G	T	G	G	G	A	G	A	G	G	C	G	C	G	G	A	A	C	T	G	G
G	G	T	G	G	G	A	G	A	G	G	C	G	C	G	G	A	A	C	T	G	G
#TLR-64
A	G	T	G	G	G	G	G	G	A	G	C	A	T	A	G	G	G	G	C	A	G
A	G	T	G	G	G	G	G	G	A	G	C	A	T	A	G	G	G	G	C	A	G
#TLR-65
A	G	T	G	G	G	A	G	G	G	A	C	G	C	G	G	A	A	G	T	G	G
A	G	T	G	G	G	A	G	G	G	A	C	G	C	G	G	A	A	G	T	G	G
#TLR-66
G	G	T	G	G	G	A	G	A	G	G	C	G	C	G	G	A	A	C	T	G	G
G	G	T	G	G	G	A	G	A	G	G	C	G	C	G	G	A	A	C	T	G	G
#TLR-67
A	G	T	G	G	G	G	G	G	A	G	C	A	T	A	G	G	G	G	C	A	G
A	G	T	G	G	G	G	G	G	A	G	C	A	T	A	G	G	G	G	C	A	G
#TLR-68
A	G	T	G	G	G	G	G	G	G	G	C	G	T	G	G	G	G	G	T	G	G
A	G	T	G	G	G	A	G	G	A	A	C	A	C	A	G	A	A	G	C	A	G
#TLR-69
G	G	T	G	G	G	A	G	A	G	G	C	G	C	G	G	A	A	G	T	G	G
G	G	T	G	G	G	A	G	A	G	G	C	G	C	G	G	A	A	C	T	G	G
#TLR-70
A	G	T	G	G	G	A	G	G	G	A	C	G	C	G	G	A	A	G	T	G	G
A	G	T	G	G	G	A	G	G	G	A	C	G	C	G	G	A	A	G	T	G	G
#TLR-71
G	G	T	G	G	G	G	G	G	G	G	C	G	T	G	G	G	G	G	T	G	G
A	G	T	G	G	G	A	G	A	A	G	C	A	C	A	G	A	A	C	C	A	G
#TLR-72
G	G	T	G	G	G	A	G	?	G	G	C	G	C	G	G	A	A	G	T	G	G
A	G	T	G	G	G	A	G	?	G	A	C	G	C	G	G	A	A	C	T	G	G
#TLR-73
G	G	T	G	G	G	A	G	G	G	G	C	G	C	G	G	A	A	G	?	G	G
A	G	T	G	G	G	A	G	A	G	A	C	G	C	G	G	A	A	C	?	G	G
#TLR-74
G	G	T	G	G	G	A	G	A	G	G	C	G	C	G	G	A	A	C	T	G	G
G	G	T	G	G	G	A	G	A	G	G	C	G	C	G	G	A	A	C	T	G	G
#TLR-75
G	G	T	G	G	G	A	G	G	G	G	C	G	C	G	G	A	A	G	T	G	G
A	G	T	G	G	G	A	G	A	G	A	C	G	C	G	G	A	A	C	T	G	G
#TLR-76
G	G	T	G	G	G	A	G	G	G	G	C	G	C	G	G	A	A	G	T	G	G
A	G	T	G	G	G	A	G	A	G	A	C	G	C	G	G	A	A	C	T	G	G
#TLR-77
G	G	T	G	G	G	G	G	G	G	G	C	G	T	G	G	G	G	G	T	G	G
A	G	T	G	G	G	A	G	A	A	G	C	A	C	A	G	A	A	C	C	A	G
#TLR-78
G	G	T	G	G	G	G	G	G	G	G	C	G	T	G	G	G	G	G	T	G	G
A	G	T	G	G	G	A	G	A	A	G	C	A	C	A	G	A	A	C	C	A	G
#TLR-79
G	G	T	G	G	G	A	G	A	G	G	C	G	C	G	G	A	A	C	T	G	G
G	G	T	G	G	G	A	G	A	G	G	C	G	C	G	G	A	A	C	T	G	G
#TLR-80
G	G	T	G	G	G	G	G	G	G	G	C	G	T	G	G	G	G	G	T	G	G
A	G	T	G	G	G	A	G	A	A	G	C	A	C	A	G	A	A	C	C	A	G
#TLR-81
A	G	T	G	G	G	G	G	G	G	G	C	G	T	G	G	G	G	G	T	G	G
A	G	T	G	G	G	A	G	G	A	A	C	A	C	A	G	A	A	G	C	A	G
#TLR-82
G	G	T	G	G	G	A	G	G	G	G	C	G	C	G	G	A	A	G	T	G	G
A	G	T	G	G	G	A	G	A	G	A	C	G	C	G	G	A	A	C	T	G	G
#TLR-83
G	G	T	G	G	G	G	G	G	G	G	C	G	T	G	G	G	G	G	T	G	G
A	G	T	G	G	G	A	G	A	A	G	C	A	C	A	G	A	A	C	C	A	G
#TLR-84
A	G	T	G	G	G	G	G	G	G	G	C	G	T	G	G	G	G	G	T	G	G
A	G	T	G	G	G	A	G	G	A	A	C	A	C	A	G	A	A	G	C	A	G
#TLR-85
?	G	T	G	G	G	?	G	?	?	G	C	?	T	?	?	?	G	?	?	?	G
?	G	T	G	G	G	?	G	?	?	G	C	?	T	?	?	?	G	?	?	?	G
#TLR-86
A	G	T	G	G	G	G	G	G	A	G	C	A	T	A	G	G	G	G	C	A	G
A	G	T	G	G	G	G	G	G	A	G	C	A	T	A	G	G	G	G	C	A	G
#TLR-87
A	G	T	G	G	G	G	G	G	A	G	C	A	T	A	G	G	G	G	C	A	G
A	G	T	G	G	G	G	G	G	A	G	C	A	T	A	G	G	G	G	C	A	G
#TLR-88
G	G	T	G	G	G	A	G	G	G	G	C	G	C	G	G	A	A	G	T	G	G
A	G	T	G	G	G	A	G	A	G	A	C	G	C	G	G	A	A	C	T	G	G
#TLR-89
G	G	T	G	G	G	A	G	A	G	G	C	G	C	G	G	A	A	C	T	G	G
G	G	T	G	G	G	A	G	A	G	G	C	G	C	G	G	A	A	C	T	G	G
#TLR-90
A	G	T	G	G	G	G	G	G	A	G	C	A	T	A	G	G	G	G	C	A	G
A	G	T	G	G	G	G	G	G	A	G	C	A	T	A	G	G	G	G	C	A	G
#TLR-91
A	G	T	G	G	G	G	G	G	G	G	C	G	T	G	G	G	G	G	T	G	G
A	G	T	G	G	G	A	G	G	A	A	C	A	C	A	G	A	A	G	C	A	G
#TLR-92
G	G	T	G	G	G	A	G	A	G	G	C	G	C	G	G	A	A	C	T	G	G
G	G	T	G	G	G	A	G	A	G	G	C	G	C	G	G	A	A	C	T	G	G
#TLR-93
G	G	T	G	G	G	A	G	A	G	G	C	G	C	G	G	A	A	C	T	G	G
G	G	T	G	G	G	A	G	A	G	G	C	G	C	G	G	A	A	C	T	G	G
#TLR-94
A	G	T	G	G	G	G	G	G	A	G	C	A	T	A	G	G	G	G	C	A	G
A	G	T	G	G	G	G	G	G	A	G	C	A	T	A	G	G	G	G	C	A	G
#TLR-95
G	G	T	G	G	G	A	G	A	G	G	C	G	C	G	G	A	A	C	T	G	G
G	G	T	G	G	G	A	G	A	G	G	C	G	C	G	G	A	A	C	T	G	G
#TLR-96
A	G	T	G	G	G	G	G	G	A	G	C	A	T	A	G	G	G	G	C	A	G
A	G	T	G	G	G	G	G	G	A	G	C	A	T	A	G	G	G	G	C	A	G
#TLR-97
A	G	T	G	G	G	G	G	G	G	G	C	G	T	G	G	G	G	G	T	G	G
A	G	T	G	G	G	A	G	G	A	A	C	A	C	A	G	A	A	G	C	A	G
#TLR-98
G	G	T	G	G	G	G	G	G	G	G	C	G	T	G	G	G	G	G	T	G	G
A	G	T	G	G	G	A	G	A	A	G	C	A	C	A	G	A	A	C	C	A	G
#TLR-99
G	G	T	G	G	G	G	G	G	G	G	C	G	T	G	G	G	G	G	T	G	G
A	G	T	G	G	G	A	G	A	A	G	C	A	C	A	G	A	A	C	C	A	G
#TLR-100
G	G	T	G	G	G	G	G	G	G	G	C	G	T	G	G	G	G	G	T	G	G
A	G	T	G	G	G	A	G	A	A	G	C	A	C	A	G	A	A	C	C	A	G
#TLR-101
G	G	T	G	G	G	G	G	G	G	G	C	G	T	G	G	G	G	G	T	G	G
A	G	T	G	G	G	A	G	A	A	G	C	A	C	A	G	A	A	C	C	A	G
#TLR-102
G	G	T	G	G	G	A	G	A	G	G	C	G	C	G	G	A	A	C	T	G	G
G	G	T	G	G	G	A	G	A	G	G	C	G	C	G	G	A	A	C	T	G	G
#TLR-103
A	G	T	G	G	G	G	G	G	G	G	C	G	T	G	G	G	G	G	T	G	G
A	G	T	G	G	G	A	G	G	A	A	C	A	C	A	G	A	A	G	C	A	G
#TLR-104
G	G	T	G	G	G	A	G	G	G	G	C	G	C	G	G	A	A	G	T	G	G
A	G	T	G	G	G	A	G	A	G	A	C	G	C	G	G	A	A	C	T	G	G
#TLR-105
G	G	T	G	G	G	G	G	G	G	G	C	G	T	G	G	G	G	G	T	G	G
A	G	T	G	G	G	A	G	A	A	G	C	A	C	A	G	A	A	C	C	A	G
#TLR-106
G	G	T	G	G	G	G	G	G	G	G	C	G	T	G	G	G	G	G	T	G	G
A	G	T	G	G	G	A	G	A	G	G	C	A	C	A	G	A	A	C	C	G	G
#TLR-107
G	G	T	G	G	G	A	G	G	G	G	C	G	C	G	G	A	A	G	T	G	G
A	G	T	G	G	G	A	G	A	G	A	C	G	C	G	G	A	A	C	T	G	G
#TLR-108
G	G	T	G	G	G	G	G	G	G	G	C	G	T	G	G	G	G	G	T	G	G
A	G	T	G	G	G	A	G	A	A	G	C	A	C	A	G	A	A	C	C	A	G
#TLR-109
G	G	T	G	G	G	G	G	G	G	G	C	G	T	G	G	G	G	G	T	G	G
A	G	T	G	G	G	A	G	A	A	G	C	A	C	A	G	A	A	C	C	A	G
#TLR-110
A	G	T	G	G	G	G	G	G	G	G	C	G	T	G	G	G	G	G	T	G	G
A	G	T	G	G	G	A	G	G	A	A	C	A	C	A	G	A	A	G	C	A	G
#TLR-111
G	G	T	G	G	G	A	G	A	G	G	C	G	C	G	G	A	A	C	T	G	G
G	G	T	G	G	G	A	G	A	G	G	C	G	C	G	G	A	A	C	T	G	G
#TLR-112
G	G	T	G	G	G	G	G	G	G	G	C	G	T	G	G	G	G	G	T	G	G
A	G	T	G	G	G	A	G	A	A	G	C	A	C	A	G	A	A	C	C	A	G
#TLR-113
A	G	T	G	G	G	?	G	G	A	G	C	A	T	A	G	G	G	G	C	A	G
A	G	T	G	G	G	?	G	G	A	G	C	A	T	A	G	G	G	G	C	A	G
#TLR-114
G	G	T	G	G	G	A	G	A	G	G	C	G	C	G	G	A	A	C	T	G	G
G	G	T	G	G	G	A	G	A	G	G	C	G	C	G	G	A	A	C	T	G	G
#TLR-115
G	G	T	G	G	G	A	G	A	G	G	C	G	C	G	G	A	A	C	T	G	G
G	G	T	G	G	G	A	G	A	G	G	C	G	C	G	G	A	A	C	T	G	G
#TLR-116
A	G	T	G	G	G	G	G	G	A	G	C	A	T	A	G	G	G	G	C	A	G
A	G	T	G	G	G	G	G	G	A	G	C	A	T	A	G	G	G	G	C	A	G
#TLR-117
G	G	T	G	G	G	G	G	G	G	G	C	G	T	G	G	G	G	G	T	G	G
A	G	T	G	G	G	A	G	A	A	G	C	A	C	A	G	A	A	C	C	A	G
#TLR-118
A	G	T	G	G	G	G	G	G	G	G	C	G	T	G	G	G	G	G	T	G	G
A	G	T	G	G	G	A	G	G	A	A	C	A	C	A	G	A	A	G	C	A	G
#TLR-119
A	G	T	G	G	G	G	G	G	G	G	C	G	T	G	G	G	G	G	T	G	G
A	G	T	G	G	G	A	G	G	G	A	C	A	C	A	G	A	A	G	C	G	G
#TLR-120
A	G	T	G	G	G	G	G	G	A	G	C	A	T	A	G	G	G	G	C	A	G
A	G	T	G	G	G	G	G	G	A	G	C	A	T	A	G	G	G	G	C	A	G
#TLR-121
A	G	T	G	G	G	G	G	G	A	G	C	A	T	A	G	G	G	G	C	A	G
A	G	T	G	G	G	G	G	G	A	G	C	A	T	A	G	G	G	G	C	A	G
#TLR-122
G	G	T	G	G	G	A	G	A	G	G	C	G	C	G	G	A	A	C	T	G	G
G	G	T	G	G	G	A	G	A	G	G	C	G	C	G	G	A	A	C	T	G	G
#TLR-123
A	G	T	G	G	G	G	G	G	G	G	C	G	T	G	G	G	G	G	T	G	G
A	G	T	G	G	G	A	G	G	A	A	C	A	C	A	G	A	A	G	C	A	G
#TLR-124
G	G	T	G	G	G	A	G	A	G	G	C	G	C	G	G	A	A	C	T	G	G
G	G	T	G	G	G	A	G	A	G	G	C	G	C	G	G	A	A	C	T	G	G
#TLR-125
G	G	T	G	G	G	G	G	G	G	G	C	G	T	G	G	G	G	G	T	G	G
A	G	T	G	G	G	A	G	A	A	G	C	A	C	A	G	A	A	C	C	A	G
#TLR-126
A	G	T	G	G	G	G	G	G	G	?	C	G	T	G	G	G	G	G	T	G	G
A	G	T	G	G	G	A	G	G	A	?	C	A	C	A	G	A	A	G	C	A	G
#TLR-127
A	G	T	G	G	G	G	G	G	A	G	C	A	T	A	G	G	G	?	C	A	G
A	G	T	G	G	G	G	G	G	A	G	C	A	T	A	G	G	G	?	C	A	G
#TLR-128
G	G	T	G	G	G	G	G	G	G	G	C	G	T	G	G	G	G	G	T	G	G
A	G	T	G	G	G	A	G	A	A	G	C	A	C	A	G	A	A	C	C	A	G
#TLR-129
G	G	T	G	G	G	A	G	G	G	G	C	G	C	G	G	A	A	G	T	G	G
A	G	T	G	G	G	A	G	A	G	A	C	G	C	G	G	A	A	C	T	G	G
#TLR-130
A	G	T	G	G	G	G	G	G	A	G	C	A	T	A	G	G	G	G	C	A	G
A	G	T	G	G	G	G	G	G	A	G	C	A	T	A	G	G	G	G	C	A	G
#TLR-131
G	G	T	G	G	G	G	G	G	G	G	C	G	T	G	G	G	G	G	T	G	G
A	G	T	G	G	G	A	G	A	A	G	C	A	C	A	G	A	A	C	C	A	G
#TLR-132
A	G	T	G	G	G	G	G	G	A	G	C	A	T	A	G	G	G	G	C	A	G
A	G	T	G	G	G	G	G	G	A	G	C	A	T	A	G	G	G	G	C	A	G
#TLR-133
G	G	T	G	G	G	G	G	G	G	G	C	G	T	G	G	G	G	G	T	G	G
A	G	T	G	G	G	A	G	A	A	G	C	A	C	A	G	A	A	C	C	A	G
#TLR-134
G	G	T	G	G	G	A	G	G	G	G	C	G	C	G	G	A	A	G	T	G	G
A	G	T	G	G	G	A	G	A	G	A	C	G	C	G	G	A	A	C	T	G	G
#TLR-135
G	G	T	G	G	G	A	G	A	G	G	C	G	C	G	G	A	A	C	T	G	G
G	G	T	G	G	G	A	G	A	G	G	C	G	C	G	G	A	A	C	T	G	G
#TLR-136
G	G	T	G	G	G	G	G	G	G	G	C	G	T	G	G	G	G	G	T	G	G
A	G	T	G	G	G	A	G	A	A	G	C	A	C	A	G	A	A	C	C	A	G
#TLR-137
A	G	T	G	G	G	G	G	G	?	G	C	?	T	?	G	G	G	G	T	G	G
A	C	T	G	G	G	A	G	G	?	A	C	?	C	?	G	A	A	G	C	A	G
#TLR-138
G	G	T	G	G	G	A	G	A	G	G	C	G	C	G	G	A	A	C	T	G	G
G	G	T	G	G	G	A	G	A	G	G	C	G	C	G	G	A	A	C	T	G	G
#TLR-139
?	G	T	G	G	G	G	G	?	G	?	C	G	T	G	G	G	G	?	T	G	?
?	G	T	G	G	G	A	G	?	A	?	C	A	C	A	G	A	A	?	C	A	?
#TLR-140
G	G	T	G	G	G	G	G	G	G	G	C	G	T	G	G	G	G	G	T	G	G
A	G	T	G	G	G	A	G	A	A	G	C	A	C	A	G	A	A	C	C	A	G
#TLR-141
G	G	T	G	G	G	A	G	G	G	G	C	G	C	G	G	A	A	G	T	G	G
A	G	T	G	G	G	A	G	A	G	A	C	G	C	G	G	A	A	C	T	G	G
#TLR-142
A	G	T	G	G	G	G	G	G	A	G	C	A	T	A	G	G	G	G	C	A	G
A	G	T	G	G	G	G	G	G	A	G	C	A	T	A	G	G	G	G	C	A	G
#TLR-143
G	G	T	G	G	G	G	G	G	G	G	C	G	T	G	G	G	G	G	T	G	G
A	G	T	G	G	G	A	G	A	A	G	C	A	C	A	G	A	A	C	C	A	G
#TLR-144
G	G	T	G	G	G	A	G	G	G	G	C	G	C	G	G	A	A	G	T	G	G
A	G	T	G	G	G	A	G	A	G	A	C	G	C	G	G	A	A	C	T	G	G
#TLR-145
A	G	T	G	G	G	G	G	G	A	G	C	A	T	A	G	G	G	G	C	A	G
A	G	T	G	G	G	G	G	G	A	G	C	A	T	A	G	G	G	G	C	A	G
#TLR-146
G	G	T	G	G	G	A	G	A	G	G	C	G	C	G	G	A	A	C	T	G	G
G	G	T	G	G	G	A	G	A	G	G	C	G	C	G	G	A	A	C	T	G	G
#TLR-147
A	G	T	G	G	G	G	G	G	A	G	C	A	T	A	G	G	G	G	C	A	G
A	G	T	G	G	G	G	G	G	A	G	C	A	T	A	G	G	G	G	C	A	G
#TLR-148
G	G	T	G	G	G	G	G	G	G	G	C	G	T	G	G	G	G	G	T	G	G
A	G	T	G	G	G	A	G	A	A	G	C	A	C	A	G	A	A	C	C	A	G
#TLR-149
G	G	T	G	G	G	A	G	G	G	G	C	G	C	G	G	A	A	G	T	G	G
A	G	T	G	G	G	A	G	A	G	A	C	G	C	G	G	A	A	C	T	G	G
#TLR-150
A	G	T	G	G	G	G	?	?	G	G	?	G	T	G	G	?	G	G	T	G	G
A	G	T	G	G	G	A	?	?	A	A	?	A	C	A	G	?	A	G	C	A	G
#TLR-151
A	G	T	G	G	G	G	G	G	A	G	C	A	T	A	G	G	G	G	C	A	G
A	G	T	G	G	G	G	G	G	A	G	C	A	T	A	G	G	G	G	C	A	G
#TLR-152
G	G	T	G	G	G	A	G	A	G	G	C	G	C	G	G	A	A	C	T	G	G
G	G	T	G	G	G	A	G	A	G	G	C	G	C	G	G	A	A	C	T	G	G
#TLR-153
G	G	T	G	G	G	G	G	G	G	G	C	G	T	G	G	G	G	G	T	G	G
A	G	T	G	G	G	A	G	A	A	G	C	A	C	A	G	A	A	C	C	A	G
#TLR-154
A	G	T	G	G	G	G	G	G	A	G	C	A	T	A	G	G	G	G	C	A	G
A	G	T	G	G	G	G	G	G	A	G	C	A	T	A	G	G	G	G	C	A	G
#TLR-155
G	G	T	G	G	G	G	G	G	G	G	C	G	T	G	G	G	G	G	T	G	G
A	G	T	G	G	G	A	G	A	A	G	C	A	C	A	G	A	A	C	C	A	G
#TLR-156
G	G	T	G	G	G	G	G	G	G	G	C	G	T	G	G	G	G	G	T	G	G
A	G	T	G	G	G	A	G	A	A	G	C	A	C	A	G	A	A	C	C	A	G
#TLR-157
G	G	T	G	G	G	A	G	A	G	G	C	G	C	G	G	A	A	C	T	G	G
G	G	T	G	G	G	A	G	A	G	G	C	G	C	G	G	A	A	C	T	G	G
#TLR-158
G	G	T	G	G	G	G	G	G	G	G	C	G	T	G	G	G	G	G	T	G	G
A	G	T	G	G	G	A	G	A	A	G	C	A	C	A	G	A	A	C	C	A	G
#TLR-159
A	G	T	G	G	G	G	G	G	A	G	C	A	T	A	G	G	G	G	C	A	G
A	G	T	G	G	G	G	G	G	A	G	C	A	T	A	G	G	G	G	C	A	G
#TLR-160
G	G	T	G	G	G	A	G	A	G	G	C	G	C	G	G	A	A	C	T	G	G
G	G	T	G	G	G	A	G	A	G	G	C	G	C	G	G	A	A	C	T	G	G
#TLR-161
G	G	T	G	G	G	G	G	G	G	?	C	G	T	G	G	G	G	G	T	G	G
A	G	T	G	G	G	A	G	A	A	?	C	A	C	A	G	A	A	C	C	A	G
#TLR-162
G	G	T	G	G	G	A	G	G	G	G	C	G	C	G	G	A	A	G	T	G	G
A	G	T	G	G	G	A	G	A	G	A	C	G	C	G	G	A	A	C	T	G	G
#TLR-163
G	G	T	G	G	G	G	G	G	G	G	C	G	T	G	G	G	G	G	T	G	G
A	G	T	G	G	G	A	G	A	A	G	C	A	C	A	G	A	A	C	C	A	G
#TLR-164
A	G	T	G	G	G	?	G	G	G	G	C	G	T	G	G	G	G	G	T	G	G
A	G	T	G	G	G	?	G	G	A	A	C	A	C	A	G	A	A	G	C	A	G
#TLR-165
A	G	T	G	G	G	G	G	G	A	G	C	A	T	A	G	G	G	G	C	A	G
A	G	T	G	G	G	G	G	G	A	G	C	A	T	A	G	G	G	G	C	A	G
#TLR-166
G	G	T	G	G	G	G	G	G	G	G	C	G	T	G	G	G	G	G	T	G	G
A	G	T	G	G	G	A	G	A	A	G	C	A	C	A	G	A	A	C	C	A	G
#TLR-167
A	G	T	G	G	G	G	G	G	A	G	C	A	T	A	G	G	G	G	C	A	G
A	G	T	G	G	G	G	G	G	A	G	C	A	T	A	G	G	G	G	C	A	G
#TLR-168
G	G	T	G	G	G	A	G	G	G	G	C	G	C	G	G	A	A	G	T	G	G
A	G	T	G	G	G	A	G	A	G	A	C	G	C	G	G	A	A	C	T	G	G
#TLR-169
A	G	T	G	G	G	G	G	G	G	G	C	G	T	G	G	G	G	G	T	G	G
A	G	T	G	G	G	A	G	G	A	A	C	A	C	A	G	A	A	G	C	A	G
#TLR-170
G	G	T	G	G	G	G	G	G	G	G	C	G	T	G	G	G	G	G	T	G	G
A	G	T	G	G	G	A	G	A	A	G	C	A	C	A	G	A	A	C	C	A	G
#TLR-171
A	G	T	G	G	G	G	G	G	G	G	C	G	T	G	G	G	G	G	T	G	G
A	G	T	G	G	G	A	G	G	A	A	C	A	C	A	G	A	A	G	C	A	G
#TLR-172
A	G	T	G	G	G	G	G	G	G	G	C	G	T	G	G	G	G	G	T	G	G
A	G	T	G	G	G	A	G	G	A	A	C	A	C	A	G	A	A	G	C	A	G
#TLR-173
G	G	T	G	G	G	A	G	G	G	G	C	G	C	G	G	A	A	G	T	G	G
A	G	T	G	G	G	A	G	A	G	A	C	G	C	G	G	A	A	C	T	G	G
#TLR-174
G	G	T	G	G	G	A	G	A	G	G	C	G	C	G	G	A	A	C	T	G	G
G	G	T	G	G	G	A	G	A	G	G	C	G	C	G	G	A	A	C	T	G	G
#TLR-175
G	G	T	G	G	G	A	G	A	G	G	C	G	C	G	G	A	A	C	T	G	G
G	G	T	G	G	G	A	G	A	G	G	C	G	C	G	G	A	A	C	T	G	G
#TLR-176
G	G	T	G	G	G	G	G	G	G	G	C	G	T	G	G	G	G	G	T	G	G
A	G	T	G	G	G	A	G	A	A	G	C	A	C	A	G	A	A	C	C	A	G
#TLR-177
G	G	T	G	G	G	A	G	G	G	G	C	G	C	G	G	A	A	G	T	G	G
A	G	T	G	G	G	A	G	A	G	A	C	G	C	G	G	A	A	C	T	G	G
#TLR-178
G	G	T	G	G	G	A	G	A	G	G	C	G	C	G	G	A	A	C	T	G	G
G	G	T	G	G	G	A	G	A	G	G	C	G	C	G	G	A	A	C	T	G	G
#TLR-179
G	G	T	G	G	G	G	G	G	G	G	C	G	T	G	G	G	G	G	T	G	G
A	G	T	G	G	G	A	G	A	A	G	C	A	C	A	G	A	A	C	C	A	G
#TLR-180
G	G	T	G	G	G	G	G	G	G	G	C	G	T	G	G	G	G	G	T	G	G
A	G	T	G	G	G	A	G	A	A	G	C	A	C	A	G	A	A	C	C	A	G
#TLR-181
G	G	T	G	G	G	G	G	G	G	G	C	G	T	G	G	G	G	G	T	G	G
A	G	T	G	G	G	A	G	A	A	G	C	A	C	A	G	A	A	C	C	A	G
#TLR-182
G	G	T	G	G	G	G	G	G	G	G	C	G	T	G	G	G	G	G	T	G	G
A	G	T	G	G	G	A	G	A	A	G	C	A	C	A	G	A	A	C	C	A	G
#TLR-183
G	G	T	G	G	G	G	G	G	G	G	C	G	T	G	G	G	G	G	T	G	G
A	G	T	G	G	G	A	G	A	A	G	C	A	C	A	G	A	A	C	C	A	G
#TLR-184
A	G	T	G	G	G	G	G	G	A	G	C	A	T	A	G	G	G	G	C	A	G
A	G	T	G	G	G	G	G	G	A	G	C	A	T	A	G	G	G	G	C	A	G
#TLR-185
G	G	T	G	G	G	A	G	G	G	G	C	G	C	G	G	A	A	G	T	G	G
A	G	T	G	G	G	A	G	A	G	A	C	G	C	G	G	A	A	C	T	G	G
#TLR-186
G	G	T	G	G	G	G	G	G	G	G	C	G	T	G	G	G	G	G	T	G	G
A	G	T	G	G	G	A	G	A	A	G	C	A	C	A	G	A	A	C	C	A	G
#TLR-187
A	G	T	G	G	G	G	G	G	A	G	C	A	T	A	G	G	G	G	C	A	G
A	G	T	G	G	G	G	G	G	A	G	C	A	T	A	G	G	G	G	C	A	G
#TLR-188
A	G	T	G	G	G	G	G	G	G	G	C	G	T	G	G	G	G	G	T	G	G
A	G	T	G	G	G	A	G	G	A	A	C	A	C	A	G	A	A	G	C	A	G
#TLR-189
A	G	T	G	G	G	G	G	G	G	G	C	G	T	G	G	G	G	G	T	G	G
A	G	T	G	G	G	A	G	G	A	A	C	A	C	A	G	A	A	G	C	A	G
#TLR-190
A	G	T	G	G	G	G	G	G	A	G	C	A	T	A	G	G	G	G	C	A	G
A	G	T	G	G	G	G	G	G	A	G	C	A	T	A	G	G	G	G	C	A	G
#TLR-191
A	G	T	G	G	G	G	G	G	G	G	C	G	T	G	G	G	G	?	T	G	G
A	G	T	G	G	G	A	G	G	A	A	C	A	C	A	G	A	A	?	C	A	G
#TLR-192
?	G	T	G	G	?	A	G	?	G	G	C	G	C	G	G	A	A	C	T	G	G
?	G	T	G	G	?	A	G	?	G	G	C	G	C	G	G	A	A	C	T	G	G
#TLR-193
A	G	T	G	G	G	G	G	G	A	G	C	A	T	A	G	G	G	G	C	A	G
A	G	T	G	G	G	G	G	G	A	G	C	A	T	A	G	G	G	G	C	A	G
#TLR-194
A	G	T	G	G	G	G	G	G	G	G	C	G	T	G	G	G	G	G	T	G	G
A	G	T	G	G	G	A	G	G	A	A	C	A	C	A	G	A	A	G	C	A	G
#TLR-195
A	G	T	G	G	G	G	G	G	A	G	C	A	T	A	G	G	G	G	C	A	G
A	G	T	G	G	G	G	G	G	A	G	C	A	T	A	G	G	G	G	C	A	G
#TLR-196
A	G	T	G	G	G	G	G	G	G	G	C	G	T	G	G	G	G	G	T	?	G
A	G	T	G	G	G	A	G	G	A	A	C	A	C	A	G	A	A	G	C	?	G
#TLR-197
G	G	T	G	G	G	G	G	G	G	G	C	G	T	G	G	G	G	G	T	G	G
A	G	T	G	G	G	A	G	A	A	G	C	A	C	A	G	A	A	C	C	A	G
#TLR-198
A	G	T	G	G	G	G	G	G	G	G	C	G	T	G	G	G	G	G	T	G	G
A	G	T	G	G	G	A	A	G	A	A	C	A	C	A	G	A	A	G	C	A	G
#TLR-199
G	G	T	G	G	G	G	G	G	G	G	C	G	T	G	G	G	G	G	T	G	G
A	G	T	G	G	G	A	G	A	A	G	C	A	C	A	G	A	A	C	C	A	G
#TLR-200
A	G	T	G	G	G	A	G	G	G	A	C	G	C	G	G	A	A	G	T	G	G
A	G	T	G	G	G	A	G	G	G	A	C	G	C	G	G	A	A	G	T	G	G
#TLR-201
G	G	T	G	G	G	G	G	G	G	G	C	G	T	G	G	?	G	G	T	G	G
A	G	T	G	G	G	A	G	A	A	G	C	A	C	A	G	?	A	C	C	A	G
#TLR-202
A	G	T	G	G	G	?	G	G	G	G	C	G	T	G	G	G	G	G	T	G	G
A	G	T	G	G	G	?	G	G	A	A	C	A	C	A	G	A	A	G	C	A	G
#TLR-203
G	G	T	G	G	G	A	G	A	G	G	C	G	C	G	G	A	A	C	T	G	G
G	G	T	G	G	G	A	G	A	G	G	C	G	C	G	G	A	A	C	T	G	G
#TLR-204
A	G	T	G	G	G	G	G	G	G	G	C	G	T	G	G	G	G	G	T	G	G
A	G	T	G	G	G	A	G	G	A	A	C	A	C	A	G	A	A	G	C	A	G
#TLR-205
A	G	T	G	G	G	G	G	G	G	G	C	G	T	G	G	G	G	G	T	G	G
A	G	T	G	G	G	A	G	G	A	A	C	A	C	A	G	A	A	G	C	A	G
#TLR-206
A	G	T	G	G	G	G	G	G	A	G	C	A	T	A	G	G	G	G	C	A	G
A	G	T	G	G	G	G	G	G	A	G	C	A	T	A	G	G	G	G	C	A	G
#TLR-207
A	G	T	G	G	G	A	G	G	G	?	C	G	C	G	G	A	A	G	T	G	G
A	G	T	G	G	G	A	G	G	G	?	C	G	C	G	G	A	A	G	T	G	G
#TLR-208
A	G	T	G	G	G	G	G	G	G	G	C	G	T	G	G	G	G	G	T	G	G
A	G	T	G	G	G	A	G	G	A	A	C	A	C	A	G	A	A	G	C	A	G
#TLR-209
A	G	T	G	G	G	G	G	G	A	G	C	A	T	A	G	G	G	G	C	A	G
A	G	T	G	G	G	G	G	G	A	G	C	A	T	A	G	G	G	G	C	A	G
#TLR-210
G	G	T	G	G	G	G	G	G	G	G	C	G	T	G	G	G	G	G	T	G	G
A	G	T	G	G	G	A	G	A	A	G	C	A	C	A	G	A	A	C	C	A	G
#TLR-211
G	G	T	G	G	G	G	G	G	G	G	C	G	T	G	G	G	G	G	T	G	G
A	G	T	G	G	G	A	G	A	A	G	C	A	C	A	G	A	A	C	C	A	G
#TLR-212
G	G	T	G	G	G	A	G	G	G	G	C	G	C	G	G	A	A	G	T	G	G
A	G	T	G	G	G	A	G	A	G	A	C	G	C	G	G	A	A	C	T	G	G
#TLR-213
G	G	T	G	G	G	A	G	A	G	G	C	G	C	G	G	A	A	C	T	G	G
G	G	T	G	G	G	A	G	A	G	G	C	G	C	G	G	A	A	C	T	G	G
#TLR-214
A	?	T	G	G	G	G	G	G	A	G	C	A	T	?	G	G	G	G	C	A	G
A	?	T	G	G	G	G	G	G	A	G	C	A	T	?	G	G	G	G	C	A	G
#TLR-215
G	G	T	G	G	G	G	G	G	G	G	C	G	T	G	G	G	G	G	T	G	G
A	G	T	G	G	G	A	G	A	A	G	C	A	C	A	G	A	A	C	C	A	G
#TLR-216
A	G	T	G	G	G	G	G	G	G	G	C	G	T	G	G	G	G	G	T	G	G
A	G	T	G	G	G	A	G	G	A	A	C	A	C	A	G	A	A	G	C	A	G
#TLR-217
G	G	T	G	G	G	G	G	G	G	G	C	G	T	G	G	G	G	G	T	G	G
A	G	T	G	G	G	A	G	A	A	G	C	A	C	A	G	A	A	C	C	A	G
#TLR-218
G	G	T	G	G	G	G	G	G	G	G	C	G	T	G	G	G	G	G	T	G	G
A	G	T	G	G	G	A	G	A	A	G	C	A	C	A	G	A	A	C	C	A	G
#TLR-219
G	G	T	G	G	G	G	G	G	G	G	C	G	T	G	G	G	G	G	T	G	G
A	G	T	G	G	G	A	G	A	A	G	C	A	C	A	G	A	A	C	C	A	G
#TLR-220
G	G	T	G	G	G	G	G	G	G	G	C	G	T	G	G	G	G	G	T	G	G
A	G	T	G	G	G	A	G	A	A	G	C	A	C	A	G	A	A	C	C	A	G
#TLR-221
A	G	T	G	G	G	?	G	G	A	G	C	A	T	A	G	G	G	G	C	A	G
A	G	T	G	G	G	?	G	G	A	G	C	A	T	A	G	G	G	G	C	A	G
#TLR-222
A	G	T	G	G	G	G	G	G	G	G	C	G	T	G	G	G	G	G	T	G	G
A	G	T	G	G	G	A	G	G	A	A	C	A	C	A	G	A	A	G	C	A	G
#TLR-223
G	G	T	G	G	G	A	G	A	G	G	C	G	C	G	G	A	A	C	T	G	G
G	G	T	G	G	G	A	G	A	G	G	C	G	C	G	G	A	A	C	T	G	G
#TLR-224
G	G	T	G	G	G	G	G	G	G	G	C	G	T	G	G	G	G	G	T	G	G
A	G	T	G	G	G	A	G	A	A	G	C	A	C	A	G	A	A	C	C	A	G
#TLR-225
G	G	T	G	G	G	A	G	G	G	G	C	G	C	G	G	A	A	G	T	G	G
A	G	T	G	G	G	A	G	A	G	A	C	G	C	G	G	A	A	C	T	G	G
#TLR-226
A	G	T	G	G	G	G	G	G	G	G	C	G	T	G	G	G	G	G	T	G	G
A	G	T	G	G	G	A	G	G	A	A	C	A	C	A	G	A	A	G	C	A	G
#TLR-227
A	G	T	G	G	G	G	G	G	G	G	C	A	T	A	G	G	G	G	C	G	G
A	G	T	G	A	G	G	G	G	A	G	C	A	T	A	G	G	G	G	C	A	G
#TLR-228
G	G	T	G	G	G	G	G	G	G	G	C	G	T	G	G	G	G	G	T	G	G
A	G	T	G	G	G	A	G	A	A	G	C	A	C	A	G	A	A	C	C	A	G
#TLR-229
[truncated: 530 more rows]

## Sheet: TLR10_PreFormat_PhaseRecompile
549
[truncated: 1,649 more rows]

[truncated: 3 more sheets: CaseControlHolsteinKey, BreedKey, CaseControlMarkers]
